# Supplementary material for: Disordered Patterns in Clustered Protein Data Bank and in Eukaryotic and Bacterial Proteomes
Source: PLoS One. 2011 Nov 4;6(11):e27142. doi: 10.1371/journal.pone.0027142 (PMC3208572; doi:10.1371/journal.pone.0027142)
Supplement: Dataset S1 — List of 141 disordered patterns. (XLS) [file pone.0027142.s001.xls]

## Sheet: s1
			(A) All residues, CDRDB in the first iteration			(В) Residues without that matched by the upper residues, itterative procedure			А		В
N	Length of pattern	patterns	Nu, the sum of weights (Wchain) of disordered residues matched by pattern	Nf, the sum of weights (Wchain) of ordered residues matched by pattern	D, Difference	Nu, the sum of weights (Wchain) of disordered residues matched by pattern	Nf, the sum of weights (Wchain) of ordered residues matched by pattern	D, Difference (the general factor of selection)	Cu is the number of clusters with identity 75% (C75) in which Nu > Nf	Cf is the number of clusters with identity 75% (C75) in which Nu ≤ Nf	Cu is the number of clusters with identity 75% (C75) in which Nu > Nf	Cf is the number of clusters with identity 75% (C75) in which Nu ≤ Nf	Fraction of disordered fragments of the given length in the whole clustered PDB, p(n)	Probability P (Y) that the number of success will be larger or equal Cu at the given number of trials Y=Cu+Cf.	Zdisorder
1	4	HHHH	27771.4	1789.03	25982.4	27771.4	1789.03	25982.4	4148	212	4148	212	0.0638022	0	239.798			18775	number of clusters
2	6	ENLYFQ	9853.62	1189.99	8663.63	5269.15	1113.68	4155.48	619	46	546	119	0.0584378	0	95.9069			258.172	average length of sequences in the clustered PDB
3	4	GSHM	7454.15	997.797	6456.36	4311.64	968.696	3342.94	776	143	747	171	0.0638022	0	96.8236
4	5	GPGSM	1825.69	121.939	1703.75	1199.82	119.814	1080	124	5	123	6	0.0618942	2.92881e-142	42.3907
5	5	DDDDK	1455.23	87.2635	1367.96	939.654	87.1635	852.49	99	5	90	6	0.0618942	1.58358e-112	37.6678
6	5	VPRGS	8075.79	672.332	7403.45	1045.18	308.85	736.332	583	36	147	44	0.0618942	0	90.8555
7	7	EGHHHHH	4090.25	403.449	3686.8	916.588	210.462	706.126	536	38	443	130	0.0567533	0	90.8175
8	8	LEHHHHHH	5273.94	860.867	4413.07	1037.19	450.902	586.289	786	91	572	298	0.0536115	0	110.782
9	11	ASMTGGQQMGR	1130.78	20.4881	1110.29	496.976	10.6548	486.321	80	0	59	0	0.047799	2.25683e-106	39.9209
10	4	SNAM	2221.31	885.279	1336.03	1154.74	774.701	380.036	297	178	272	203	0.0638022	0	50.0685
11	11	GGSGGGGSGGG	286.167	5.33333	280.833	286.167	5.33333	280.833	21	0	21	0	0.047799	1.85265e-28	20.4534
12	5	GPLGS	471.905	190.887	281.017	448.905	187.387	261.517	134	35	130	35	0.0618942	2.71637e-127	39.4378
13	7	GSSHSSG	338.992	39.425	299.567	297.992	39.425	258.567	52	3	51	3	0.0567533	3.56259e-61	28.4858
14	8	TSLYKKAG	723.253	54.4861	668.767	262.486	29.1528	233.333	40	4	28	4	0.0536115	1.62091e-46	25.1925
15	6	GSSHHH	6398.4	106.309	6292.09	252.364	24.0732	228.291	1086	12	146	14	0.0584378	0	131.464
16	8	WSHPQFEK	220.677	27.6667	193.01	188.343	27.3333	161.01	32	4	28	4	0.0536115	1.03201e-36	22.2494
17	6	EDEREE	250.333	86.3333	164	242.333	86.3333	156	15	6	15	6	0.0584378	1.22513e-14	12.8127
18	8	HHHHHSGS	1523.98	113.6	1410.38	218.139	63.1696	154.969	178	8	130	43	0.0536115	1.26459e-213	54.6968
19	6	HIEGRH	412.701	15.3345	397.367	166.487	15.3345	151.152	26	2	26	2	0.0584378	2.89213e-30	19.6288
20	5	PPPPP	234.717	56.0833	178.633	201.317	56.0833	145.233	14	5	14	5	0.0618942	1.04584e-13	12.2095
21	8	GKTNFFEK	137	0	137	137	0	137	5	0	5	0	0.0536115	4.42886e-07	9.39487
22	5	SSSVD	288.406	9.34127	279.065	137.206	9.34127	127.865	19	0	16	1	0.0618942	1.09988e-23	16.9698
23	11	EQKLISEEDLN	220.224	34	186.224	148.494	22	126.494	15	2	14	1	0.047799	1.92753e-18	16.1289
24	5	GGGGG	423.987	205.158	218.829	322.623	205.158	117.465	44	25	43	25	0.0618942	5.93104e-36	19.8489
25	5	PPAPP	136.208	19.7917	116.417	136.208	19.7917	116.417	8	2	8	2	0.0618942	8.65521e-09	9.68652
26	7	AAAATAP	115	7	108	115	7	108	5	1	5	1	0.0567533	3.36562e-06	8.22155
27	5	SSTSS	124.083	2.41667	121.667	103.083	2.41667	100.667	10	0	10	0	0.0618942	8.25085e-13	12.3112
28	7	NLYFQGH	1704.95	143.825	1561.13	144.976	52.4167	92.5595	96	5	68	29	0.0567533	1.43343e-112	38.8208
29	11	AAAIEHHHHHH	832.542	137.774	694.768	162.68	72.3196	90.3607	92	13	62	28	0.047799	2.38777e-106	39.7884
30	17	HHHHHHSSGLEVLFQGP	194.417	15.3333	179.083	99.1667	12.5833	86.5833	12	1	12	1	0.037064	8.4383e-17	16.9097
31	6	PPPAPK	169.5	36.1667	133.333	122.5	36.1667	86.3333	9	3	9	3	0.0584378	1.48701e-09	10.2129
32	7	APAAPGA	98.75	12.75	86	98.75	12.75	86	5	1	5	1	0.0567533	3.36562e-06	8.22155
33	9	EGGSHHHHH	640.887	37.0296	603.857	111.045	26.138	84.9074	82	2	62	22	0.0520908	1.86581e-102	38.1149
34	5	KKKKK	90.6667	7	83.6667	90.6667	7	83.6667	10	1	10	1	0.0618942	8.56525e-12	11.6608
35	8	RGDGGFGS	103.018	15.2323	87.7854	97.5177	15.2323	82.2854	8	1	8	1	0.0536115	5.8493e-10	11.1247
36	6	KKKAAP	128.325	43.175	85.15	120.825	40.675	80.15	6	2	6	2	0.0584378	1.00626e-06	8.33883
37	6	QQQEEG	81.6875	2.3125	79.375	81.6875	2.3125	79.375	6	0	6	0	0.0584378	3.98255e-08	9.83226
38	5	AQAQE	108.667	22.3333	86.3333	100.667	22.3333	78.3333	6	3	6	3	0.0618942	4.0109e-06	7.52944
39	5	EEEED	143.917	27.2917	116.625	103.667	27.2917	76.375	13	2	12	2	0.0618942	1.82487e-14	12.935
40	6	EPEEPA	127.722	44.5	83.2222	119.722	44.5	75.2222	9	3	9	3	0.0584378	1.48701e-09	10.2129
41	6	RRGKKK	86.2024	11.7143	74.4881	86.2024	11.7143	74.4881	8	2	8	2	0.0584378	5.50104e-09	9.99715
42	6	APIPAP	112.431	18.0688	94.3625	91.8312	18.0688	73.7625	6	3	6	3	0.0584378	2.8679e-06	7.77888
43	7	DDDDEDD	83.5	10.1667	73.3333	83.5	10.1667	73.3333	7	1	7	1	0.0567533	1.4418e-08	10.0028
44	7	GGGGSGG	357.33	77.6577	279.673	122.33	49.1696	73.1607	27	6	20	6	0.0567533	1.80094e-28	18.9051
45	5	KKTSS	72.4167	1.08333	71.3333	72.4167	1.08333	71.3333	11	0	11	0	0.0618942	5.10679e-14	12.9121
46	5	PAATS	77.25	6.75	70.5	77.25	6.75	70.5	6	1	6	1	0.0618942	3.72669e-07	8.73175
47	6	TTTPTT	91.75	7.75	84	75.75	7.75	68	6	2	6	2	0.0584378	1.00626e-06	8.33883
48	6	DEDHDF	83.5417	8.45833	75.0833	75.5417	8.45833	67.0833	5	1	5	1	0.0584378	3.88989e-06	8.09184
49	5	KSCDK	126.046	27.1746	98.8714	94.046	27.1746	66.8714	18	6	18	6	0.0618942	1.66473e-17	13.9898
50	7	PSPVPGS	71.5	7	64.5	71.5	7	64.5	5	1	5	1	0.0567533	3.36562e-06	8.22155
51	6	SVAESS	86.4	22.6	63.8	86.4	22.6	63.8	5	4	5	4	0.0584378	7.03571e-05	6.35784
52	5	EAEED	78.5857	8.41429	70.1714	70.5857	8.41429	62.1714	6	2	6	2	0.0618942	1.41168e-06	8.07699
53	5	SPSPG	93	8	85	70	8	62	5	1	5	1	0.0618942	5.16895e-06	7.84199
54	6	SHMDVA	95.8333	10.1667	85.6667	70.5	9	61.5	6	1	5	2	0.0584378	2.64815e-07	9.00874
55	12	PTTENLYFQGAM	555.667	30.5833	525.083	76.3958	15.0208	61.375	28	0	23	5	0.0451379	2.12405e-38	24.3376
56	5	PPAAP	111.167	20.8333	90.3333	81.6667	20.8333	60.8333	9	3	7	3	0.0618942	2.46968e-09	9.89225
57	5	IDPFT	174.958	38.1227	136.836	98.4583	38.1227	60.3356	18	8	18	8	0.0618942	1.71256e-16	13.3402
58	4	GHMA	408.478	115.189	293.289	167.728	107.939	59.7889	40	21	36	25	0.0638022	4.93231e-33	18.9164
59	7	HHHHGSG	10291	171.584	10119.5	61.2623	4.73333	56.529	1035	11	33	5	0.0567533	0	130.381
60	6	ASIGQA	109.125	34.375	74.75	88.875	32.625	56.25	5	4	5	4	0.0584378	7.03571e-05	6.35784
61	6	DSDISS	101.583	40	61.5833	95.6667	40	55.6667	8	2	8	2	0.0584378	5.50104e-09	9.99715
62	11	SHHHHHHSQDP	245.765	7.93333	237.831	61.3804	5.86667	55.5138	23	0	19	2	0.047799	4.23283e-31	21.4052
63	5	RSEED	123.5	51.5	72	106.75	51.25	55.5	8	4	7	5	0.0618942	8.50376e-08	8.69424
64	5	SHMAS	1101.44	73.1554	1028.29	78.9951	23.6536	55.3415	91	11	51	17	0.0618942	9.75295e-97	34.7988
65	6	RAKPPP	86	1	85	56	1	55	6	0	6	0	0.0584378	3.98255e-08	9.83226
66	6	PSRSPS	64.1667	9.5	54.6667	64.1667	9.5	54.6667	5	1	5	1	0.0584378	3.88989e-06	8.09184
67	6	EEPAPA	103.5	32	71.5	86.5	32	54.5	7	5	7	5	0.0584378	1.41843e-06	7.75162
68	6	RPQLDS	68.6698	14.3302	54.3397	68.6698	14.3302	54.3397	6	1	6	1	0.0584378	2.64815e-07	9.00874
69	7	EEEEVEE	119.405	56.3542	63.0509	62.9051	10.3542	52.5509	10	1	9	0	0.0567533	3.61657e-12	12.218
70	6	GSETMA	85.6667	15.3333	70.3333	66.6667	15.3333	51.3333	6	3	6	3	0.0584378	2.8679e-06	7.77888
71	6	KKKKNK	69.9048	16.5952	53.3095	67.4048	16.5952	50.8095	7	2	7	2	0.0584378	7.54376e-08	9.19992
72	6	QQQQQP	62	0	62	50	0	50	5	0	5	0	0.0584378	6.81503e-07	8.97558
73	5	DAPDI	71.6667	2.5	69.1667	51.6667	2.5	49.1667	5	0	5	0	0.0618942	9.08342e-07	8.70535
74	6	PPAPAG	89.5	16.5	73	64	15	49	6	1	5	2	0.0584378	2.64815e-07	9.00874
75	7	HHHHHMA	732.91	49.3333	683.576	80.8417	32.1306	48.7111	81	2	40	18	0.0567533	3.58935e-98	36.1924
76	6	NGDTPS	53.5	5	48.5	53.5	5	48.5	5	0	5	0	0.0584378	6.81503e-07	8.97558
77	6	KKNPEK	76.5	28.5	48	76.5	28.5	48	6	4	6	4	0.0584378	6.81182e-06	7.30091
78	5	RRRGR	60.3333	12.6667	47.6667	60.3333	12.6667	47.6667	5	1	5	1	0.0618942	5.16895e-06	7.84199
79	5	GAMDP	145.576	43.701	101.875	85.8258	38.451	47.3748	20	10	19	11	0.0618942	1.11452e-17	13.7468
80	12	SMTGGQQMGRGS	778.991	29.8988	749.093	62.2204	15.6607	46.5597	49	0	34	12	0.0451379	1.18178e-66	32.1957
81	6	ENQDRG	52.8125	4.6875	48.125	51.1458	4.6875	46.4583	5	0	5	0	0.0584378	6.81503e-07	8.97558
82	6	GGKKKK	97.6667	23.3333	74.3333	69.6667	23.3333	46.3333	7	3	6	3	0.0584378	2.38623e-07	8.64903
83	14	RASQPELAPEDPED	67.8333	0	67.8333	46.1667	0	46.1667	5	0	5	0	0.0414477	1.22321e-07	10.7533
84	6	GSSSPN	96	7.5	88.5	53.5	7.5	46	5	1	5	1	0.0584378	3.88989e-06	8.09184
85	6	KKGEKK	109.701	54.1629	55.5379	99.3371	54.1629	45.1742	11	7	11	7	0.0584378	5.87782e-10	9.99617
86	7	GRVHHHH	228.212	12	216.212	51.0667	6.25	44.8167	33	0	23	3	0.0567533	7.61554e-42	23.4193
87	7	GGGSCSG	79.4936	24.0064	55.4872	68.4936	24.0064	44.4872	5	1	5	1	0.0567533	3.36562e-06	8.22155
88	6	GQRKRR	71.5	22.3	49.2	66.5	22.3	44.2	7	3	7	3	0.0584378	2.38623e-07	8.64903
89	5	SMAEG	60.5	11.5	49	55.5	11.5	44	5	2	5	2	0.0618942	1.71596e-05	7.16319
90	6	REVQTG	91.0907	47.9093	43.1814	91.0907	47.9093	43.1814	5	1	5	1	0.0584378	3.88989e-06	8.09184
91	6	PPSGSP	69.5704	25.9851	43.5853	68.9038	25.9851	42.9187	5	4	5	4	0.0584378	7.03571e-05	6.35784
92	5	PSPES	62.4167	20.25	42.1667	62.4167	20.25	42.1667	9	3	9	3	0.0618942	2.46968e-09	9.89225
93	9	AAHHHHHHH	233.884	27.0078	206.876	60.0917	18.0388	42.0529	29	3	22	9	0.0520908	2.59567e-34	21.7445
94	6	AMAIIG	70.9174	29.1561	41.7613	70.9174	29.1561	41.7613	7	3	7	3	0.0584378	2.38623e-07	8.64903
95	5	SKKKK	71.6667	1.83333	69.8333	42.6667	1.83333	40.8333	8	0	7	0	0.0618942	2.15377e-10	11.0115
96	6	DHSPAP	42.1061	1.5	40.6061	42.1061	1.5	40.6061	5	0	5	0	0.0584378	6.81503e-07	8.97558
97	12	ETAAAKFERNHM	292.218	12.3491	279.868	52.3426	12.3491	39.9935	17	1	5	1	0.0451379	2.30972e-22	18.3782
98	5	SEKKK	50.6333	11.5333	39.1	50.6333	11.5333	39.1	5	1	5	1	0.0618942	5.16895e-06	7.84199
99	6	DSEDDD	72.5	22	50.5	60.5	22	38.5	5	3	5	3	0.0584378	3.28631e-05	6.83158
100	6	RGSTAS	146.1	55.9	90.2	88.1	49.9	38.2	8	2	7	3	0.0584378	5.50104e-09	9.99715
101	5	EKKTE	72.4375	30.5625	41.875	68.4375	30.5625	37.875	6	1	6	1	0.0618942	3.72669e-07	8.73175
102	4	GHHH	4625.16	344.974	4280.19	65.0278	27.402	37.6258	747	46	51	15	0.0638022	0	101.187
103	5	DDDKD	429.928	18.0256	411.902	41.1644	3.61538	37.549	21	0	19	2	0.0618942	4.21354e-26	17.8406
104	5	KSKSK	43.9556	6.54444	37.4111	43.9556	6.54444	37.4111	5	1	5	1	0.0618942	5.16895e-06	7.84199
105	5	GVPRG	146.471	25.5294	120.941	62.4706	25.5294	36.9412	11	2	10	2	0.0618942	3.54422e-12	11.7349
106	5	YKDDD	253.668	11.0894	242.578	38.2222	1.36111	36.8611	33	2	9	2	0.0618942	7.00086e-38	21.6292
107	5	EKKNS	39.25	2.5	36.75	39.25	2.5	36.75	5	1	5	1	0.0618942	5.16895e-06	7.84199
108	6	NSDQAR	43	6.5	36.5	43	6.5	36.5	5	0	5	0	0.0584378	6.81503e-07	8.97558
109	8	SRSHHHHH	152.931	7.3018	145.629	43.4438	7.16667	36.2771	22	1	19	3	0.0536115	2.41296e-27	19.224
110	5	DLVPR	55.3426	27.7407	27.6019	52.8426	17.2407	35.6019	11	3	11	3	0.0618942	1.56021e-11	11.2394
111	6	RSRRSN	40.6667	5.5	35.1667	40.6667	5.5	35.1667	6	0	6	0	0.0584378	3.98255e-08	9.83226
112	5	PAPPP	136	16	120	51	16	35	7	3	5	3	0.0618942	3.5339e-07	8.37417
113	6	TDNGNS	47	12	35	47	12	35	5	2	5	2	0.0584378	1.29526e-05	7.39743
114	6	QSQAGA	85.0556	25.1111	59.9444	58.5556	25.1111	33.4444	5	2	5	2	0.0584378	1.29526e-05	7.39743
115	5	CGYSD	76.9444	43.5556	33.3889	76.9444	43.5556	33.3889	6	4	6	4	0.0618942	9.49717e-06	7.06182
116	6	DSDVSL	72.75	26.25	46.5	58.75	26.25	32.5	5	4	5	4	0.0584378	7.03571e-05	6.35784
117	6	SGSPPT	52.4444	14.0556	38.3889	45.9444	14.0556	31.8889	6	2	6	2	0.0584378	1.00626e-06	8.33883
118	6	GQQQQQ	39.5375	6.3125	33.225	37.6	6.25	31.35	7	1	7	1	0.0584378	1.76665e-08	9.84607
119	5	SESSE	31.1667	0	31.1667	31.1667	0	31.1667	5	0	5	0	0.0618942	9.08342e-07	8.70535
120	6	EDGQDG	58.1667	19	39.1667	50.1667	19	31.1667	6	2	6	2	0.0584378	1.00626e-06	8.33883
121	6	DESHHH	265.721	21.5917	244.129	36.2417	5.21667	31.025	32	2	28	5	0.0584378	1.708e-37	21.9432
122	5	NSSSS	63.9167	27.4167	36.5	57.9167	27.4167	30.5	6	5	6	5	0.0618942	1.97906e-05	6.65574
123	8	GEGHHHHH	476.637	40.2879	436.349	46.3629	16.2955	30.0674	59	3	43	18	0.0536115	3.4151e-71	31.3913
124	7	GMDELYK	45.1811	14.9182	30.2628	44.9649	14.9182	30.0466	8	2	8	2	0.0567533	4.3671e-09	10.1584
125	5	GEKMK	41.5	12	29.5	41.5	12	29.5	5	1	5	1	0.0618942	5.16895e-06	7.84199
126	5	KKKSK	43.75	10	33.75	39.25	10	29.25	6	2	6	2	0.0618942	1.41168e-06	8.07699
127	5	KKEKK	84.7396	37.2604	47.4792	65.7396	37.2604	28.4792	5	3	5	3	0.0618942	4.34062e-05	6.60974
128	5	GGGDD	60	30	30	58	30	28	7	6	7	6	0.0618942	4.27881e-06	7.13091
129	7	EEDEDDD	38	1	37	29	1	28	5	0	5	0	0.0567533	5.88782e-07	9.11596
130	6	SPGPPA	64.4242	25	39.4242	52.0909	25	27.0909	5	3	5	3	0.0584378	3.28631e-05	6.83158
131	5	GSPGI	109.162	27.0865	82.075	49.6833	15.3643	34.319	31	6	14	5	0.0618942	5.5774e-32	19.5876
132	6	VDHHHH	149.136	10.25	138.886	32.8529	6	26.8529	24	0	11	2	0.0584378	2.51562e-30	19.6645
133	5	APAAE	62	18.6667	43.3333	45.3333	18.6667	26.6667	6	4	6	4	0.0618942	9.49717e-06	7.06182
134	4	MSLN	266.625	182.125	84.5	207.625	181.125	26.5	38	30	36	32	0.0638022	1.00085e-27	16.7023
135	8	ASMTGGQQ	986.532	8.23485	978.297	26.5227	0.068182	26.4545	80	0	5	0	0.0536115	2.19113e-102	37.5795
136	6	SEFGSS	38.3333	12	26.3333	38.3333	12	26.3333	5	2	5	2	0.0584378	1.29526e-05	7.39743
137	5	PSPPP	88	24.5	63.5	50.5	24.5	26	8	2	6	2	0.0618942	8.65521e-09	9.68652
138	6	RGRPRG	102.25	47.5833	54.6667	73.25	47.5833	25.6667	6	3	5	4	0.0584378	2.8679e-06	7.77888
139	6	SPASLR	86.625	42.0417	44.5833	67.625	42.0417	25.5833	6	4	6	4	0.0584378	6.81182e-06	7.30091
140	6	SHMEEK	90.3333	6.5	83.8333	31	5.5	25.5	7	2	5	4	0.0584378	7.54376e-08	9.19992
141	6	TTETTP	89.5	19	70.5	44.5	19	25.5	5	3	5	3	0.0584378	3.28631e-05	6.83158
