# Supplementary material for: Disordered Patterns in Clustered Protein Data Bank and in Eukaryotic and Bacterial Proteomes
Source: PLoS One. 2011 Nov 4;6(11):e27142. doi: 10.1371/journal.pone.0027142 (PMC3208572; doi:10.1371/journal.pone.0027142)
Supplement: Dataset S3 — Comparison of the new and the previous libraries of disordered patterns. (XLS) [file pone.0027142.s003.xls]

## Sheet: S2-single-pairs
Serial number of previous pattern	Length of previous pattern	previous pattern	Serial number of new pattern	Length of new pattern	new pattern	N1 is the sum of weights for previous pattern	N2 is the sum of weights for new patern	I12 is the sum of wegths for intersections	F1=I12/(N1+N2- I12)	F2 = I12/min(N1, N2)	C1 is the number of clusters with previous pattern	C2 is the number of clusters (C75) with new pattern	C12 is the number of clusters where two patterns appear together	F1(C75)=C12/(C1+C2-C12)	F2(C75)=C12/min(C1,C2)
1	6	HHHHHH	1	4	HHHH	29136.8	29560.4	29124.3	0.984832	0.999572	4280	4360	4280	0.981651	1	Patterns that will be deleted if D>25
2	6	ENLYFQ	2	6	ENLYFQ	11043.6	11043.6	11043.6	1	1	665	665	665	1	1	Patterns that will be deleted if D>10
3	6	LVPRGS	6	5	VPRGS	8944.18	8748.12	8661.87	0.959187	0.990141	632	619	610	0.951638	0.98546	Not satisfying the filter procedure:					F2>0.1, F2(C75)>0.1, I12. ≥ 3, and C12 ≥ 3
4	6	LEHHHH	8	8	LEHHHHHH	6211.64	6134.81	6133.81	0.98731	0.999837	890	877	877	0.985393	1
5	11	ASMTGGQQMGR	9	11	ASMTGGQQMGR	1151.27	1151.27	1151.27	1	1	80	80	80	1	1
6	21	AHHHHHHMGTLEAQTQGPGSM	4	5	GPGSM	1727	1947.63	1727	0.886718	1	81	129	81	0.627907	1		>=0	0	109
7	7	EGRHHHH	7	7	EGHHHHH	4511.7	4493.7	4493.7	0.99601	1	576	574	574	0.996528	1		>0.025	0.05	106
8	15	HHHHSSGLVPRGSHM	3	4	GSHM	6663.13	8451.95	6619.93	0.779259	0.993517	410	919	408	0.442997	0.995122		>0.075	0.1	104
11	6	GGKGGG	44	7	GGGGSGG	862.528	434.988	309.155	0.312795	0.71072	81	33	27	0.310345	0.818182		>0.125	0.15	96
15	6	APAPSA	143	6	EADEPS	241.246	95.1429	25.3714	0.0815755	0.266667	22	9	2	0.0689655	0.222222		>0.175	0.2	89
18	6	KKKGKK	34	5	KKKKK	325.97	97.6667	30.6667	0.0780382	0.313993	28	11	5	0.147059	0.454545		>0.225	0.25	84
21	6	PPPPPP	20	5	PPPPP	198.754	290.8	94.8	0.24015	0.476971	16	19	5	0.166667	0.3125		>0.275	0.3	78
22	6	GSSHHH	15	6	GSSHHH	6504.71	6504.71	6504.71	1	1	1098	1098	1098	1	1		>0.325	0.35	74
25	6	GSSGSS	13	7	GSSHSSG	668.178	378.417	331	0.462553	0.874697	81	55	55	0.679012	1		>0.375	0.4	71
26	6	DDDDKA	247	8	DDDDKAMA	544.167	243.5	226	0.402374	0.928131	25	9	8	0.307692	0.888889		>0.425	0.45	69
27	6	EEEDEE	69	7	EEEEVEE	576.093	175.759	96.2593	0.146828	0.547677	43	11	9	0.2	0.818182		>0.475	0.5	65
28	6	HHHSGS	18	8	HHHHHSGS	1689.08	1637.58	1636.08	0.967763	0.999084	189	186	186	0.984127	1		>0.525	0.55	63
32	6	LYKKAG	14	8	TSLYKKAG	967.406	777.739	775.739	0.800221	0.997428	60	44	44	0.733333	1		>0.575	0.6	63
35	6	GSAMAS	64	5	SHMAS	1393.22	1174.6	1168.1	0.834521	0.994466	122	102	101	0.821138	0.990196		>0.625	0.65	57
40	6	KGEHHH	228	6	KGSHHH	210.466	154.966	118.966	0.482688	0.767691	32	27	24	0.685714	0.888889		>0.675	0.7	53
42	6	DEEAEE	263	5	EEEEE	319.062	413.259	75.5	0.114947	0.236631	29	33	5	0.0877193	0.172414		>0.725	0.75	53
43	11	AAALGHHHHHH	29	11	AAAIEHHHHHH	1101.32	970.317	969.317	0.879345	0.998969	117	105	105	0.897436	1		>0.775	0.8	50
45	6	APAPAP	42	6	APIPAP	293.25	130.5	112.5	0.361446	0.862069	18	9	6	0.285714	0.666667		>0.825	0.85	42
46	7	SGHIEGR	19	6	HIEGRH	368.46	428.036	342.083	0.752804	0.928414	27	28	23	0.71875	0.851852		>0.875	0.9	36
47	9	EQKLISEED	23	11	EQKLISEEDLN	311.058	254.224	253.558	0.813404	0.997378	21	17	17	0.809524	1		>0.925	0.95	27
48	7	DYKDDDD	106	5	YKDDD	270.673	264.757	243.132	0.831796	0.918321	34	35	34	0.971429	1		>0.975	1	24
49	8	WSHPQFEK	16	8	WSHPQFEK	248.343	248.343	248.343	1	1	36	36	36	1	1		1		16
50	6	PPPPPK	31	6	PPPAPK	324.241	205.667	174	0.48889	0.846029	18	12	9	0.428571	0.75
56	6	HHHSHM	296	8	DKLHHHHH	4715.28	3473.65	2201.77	0.36775	0.633851	490	342	222	0.363934	0.649123
58	6	GPLGSM	12	5	GPLGS	192.684	662.792	122.237	0.166708	0.634389	42	169	38	0.219653	0.904762
65	6	PGSSGG	131	5	GSPGI	237.708	136.248	52.2004	0.162236	0.383128	37	37	17	0.298246	0.459459
66	7	ENLYFQG	2	6	ENLYFQ	6931.86	11043.6	6588.28	0.578569	0.950435	391	665	391	0.58797	1
76	6	RRGKKK	41	6	RRGKKK	97.9167	97.9167	97.9167	1	1	10	10	10	1	1
77	6	VDDDDK	333	5	DDDKM	172.267	175.45	80.5	0.301254	0.467299	19	12	7	0.291667	0.583333
78	8	LYDDDDKD	103	5	DDDKD	402.954	447.954	402.954	0.899543	1	19	21	19	0.904762	1
84	6	PEDPED	83	14	RASQPELAPEDPED	191.417	67.8333	43.1667	0.199769	0.636364	16	5	5	0.3125	1
89	6	PGGMGG	24	5	GGGGG	186.1	629.145	34.1	0.0436539	0.183235	15	69	3	0.037037	0.2
94	6	LGSPEF	187	10	GPLGSPEFPG	228.933	32.5	26	0.110435	0.8	31	5	5	0.16129	1
95	6	HHHHSG	59	7	HHHHGSG	10498.5	10462.6	10458.5	0.995803	0.99961	1049	1046	1046	0.99714	1
98	6	EDEDEE	17	6	EDEREE	387.667	336.667	273.667	0.607249	0.812871	24	21	17	0.607143	0.809524
100	22	HHHHHHSSGVDLGTENLYFQSM	174	21	HHHHHHSSGVDLGTENLYFQS	2988.49	4177.31	2858.68	0.663711	0.956565	154	219	154	0.703196	1
103	8	GGGSSGGG	11	11	GGSGGGGSGGG	413.714	291.5	226	0.471605	0.7753	27	21	17	0.548387	0.809524
114	6	GGRHHH	257	6	GGRHHH	869.392	869.392	869.392	1	1	125	125	125	1	1
117	6	KKRKRK	38	5	AQAQE	178.472	131	7	0.0231426	0.0534351	12	9	1	0.05	0.111111
123	6	GINPFT	57	5	IDPFT	238.331	213.081	197.331	0.776646	0.926084	30	26	25	0.806452	0.961538
126	6	PNSSSV	252	5	NSSSV	307.333	345.289	254.94	0.641066	0.829524	21	21	15	0.555556	0.714286
132	6	YFQGHM	28	7	NLYFQGH	1892.77	1848.78	1688.58	0.822503	0.913348	98	101	91	0.842593	0.928571
133	6	GSMMAA	340	11	GLVPRGSHMAA	304.211	85.2778	77.9444	0.250187	0.914007	36	8	7	0.189189	0.875
141	22	HHHHSSGVDLGTENLYFQSNAM	10	4	SNAM	1362.08	3106.59	1362.08	0.43845	1	59	475	59	0.124211	1
145	6	DDDDKH	160	21	HHHHHHHHHSSGHIDDDDKHM	271.2	219.8	187.6	0.618326	0.853503	17	11	10	0.555556	0.909091
152	6	DDEDED	158	7	EDDEDED	124.167	64.6667	42	0.286039	0.649485	15	5	4	0.25	0.8
154	6	EEEEAP	67	6	EEPAPA	155.6	135.5	38	0.150138	0.280443	12	12	2	0.0909091	0.166667
159	6	QQQQQQ	215	6	QQEQQQ	174.075	123.575	93.075	0.454968	0.753186	13	11	9	0.6	0.818182
163	7	GGGGGSG	87	7	GGGSCSG	350.833	103.5	69	0.179066	0.666667	23	6	3	0.115385	0.5
175	8	LEVLFQGP	220	5	EVLFQ	294.025	283.407	247.907	0.752317	0.874738	21	26	20	0.740741	0.952381
183	6	KKGEKK	85	6	KKGEKK	163.864	163.864	163.864	1	1	18	18	18	1	1
185	12	SMTGGQQMGRGS	80	12	SMTGGQQMGRGS	808.89	808.89	808.89	1	1	49	49	49	1	1
186	6	PPEPPK	31	6	PPPAPK	243.908	205.667	63.6667	0.164979	0.309562	15	12	2	0.08	0.166667
202	6	AHHIHH	147	6	HHHSMG	2006.26	1053.58	588	0.23788	0.558095	313	109	87	0.259701	0.798165
206	12	PTTENLYFQGAM	55	12	PTTENLYFQGAM	586.25	586.25	586.25	1	1	28	28	28	1	1
208	6	GSHMKN	3	4	GSHM	86.8242	8451.95	39.6923	0.00467019	0.457157	8	919	7	0.0076087	0.875
214	7	HHHHHMA	75	7	HHHHHMA	782.243	782.243	782.243	1	1	83	83	83	1	1
227	7	GGSGSGG	44	7	GGGGSGG	479.714	434.988	340.5	0.592996	0.78278	31	33	25	0.641026	0.806452
235	6	GHGHHH	102	4	GHHH	5132.24	4970.13	4843.63	0.921064	0.974548	789	793	782	0.9775	0.991128
237	11	SHHHHHHSQDP	62	11	SHHHHHHSQDP	253.698	253.698	253.698	1	1	23	23	23	1	1
240	6	SHHHHH	189	7	SHHHHHH	8324.89	9013.71	8253.54	0.908475	0.99143	1200	1191	1191	0.9925	1
244	7	AMADIGS	94	6	AMAIIG	32.1691	100.074	27.5735	0.263435	0.857143	7	10	7	0.7	1
255	6	GSHMLE	149	8	GSHMLEDP	342.16	128.654	106.782	0.293332	0.829995	32	10	9	0.272727	0.9
262	12	KLAAALEHHHHH	287	12	LAAAIEHHHHHH	655.3	620.2	576.2	0.823967	0.929055	59	61	56	0.875	0.949153
282	6	DDDDKM	333	5	DDDKM	216.45	175.45	175.45	0.81058	1	14	12	12	0.857143	1
284	7	SGGGSGG	44	7	GGGGSGG	173.357	434.988	69	0.127933	0.398022	12	33	6	0.153846	0.5
286	6	HHHHGK	57	5	IDPFT	94.1667	213.081	25.5	0.0905065	0.270796	10	26	4	0.125	0.4
288	6	DEEEED	39	5	EEEED	182.5	171.208	59.5	0.202238	0.34753	12	15	3	0.125	0.25
289	6	GRDHHH	86	7	GRVHHHH	242.187	240.212	214.187	0.798576	0.891661	32	33	31	0.911765	0.96875
299	8	AAAHHHHH	93	9	AAHHHHHHH	300.935	260.891	260.891	0.866936	1	38	32	32	0.842105	1
307	6	GSHMSQ	376	6	GSHMSQ	111.134	111.134	111.134	1	1	12	12	12	1	1
315	6	SLPHHH	270	5	SLEHH	596.766	531.207	531.207	0.890143	1	80	72	72	0.9	1
316	8	ENLYFGGS	169	8	ENLYFQGS	597.673	597.673	597.673	1	1	31	31	31	1	1
319	7	SGGGGSG	11	11	GGSGGGGSGGG	235.5	291.5	136	0.347826	0.577495	21	21	14	0.5	0.666667
322	7	GGGGGIL	131	5	GSPGI	127.208	136.248	28.5417	0.121498	0.224369	13	37	9	0.219512	0.692308
329	9	EGGSHHHHH	33	9	EGGSHHHHH	677.917	677.917	677.917	1	1	84	84	84	1	1
337	6	SGEVPR	153	7	SSALVPR	7309.45	7206.85	7185.45	0.980166	0.997031	561	551	549	0.975133	0.99637
338	6	GPGSMT	335	22	AHHHHHHMGTLEAQTQGPGSMT	210	138	138	0.657143	1	18	6	6	0.333333	1
340	8	ALEHHHHH	178	8	ALGHHHHH	1336.17	1306.17	1306.17	0.977548	1	171	168	168	0.982456	1
344	6	GSHWGS	356	5	GSHGG	186.667	73.125	38.625	0.174642	0.528205	21	9	5	0.2	0.555556
345	6	KHHHHH	290	5	KKHHH	545.942	80.6429	68.5	0.122741	0.849424	97	17	15	0.151515	0.882353
347	6	HHSSGR	28	7	NLYFQGH	2307.82	1848.78	809.339	0.241792	0.43777	196	101	66	0.285714	0.653465
358	6	GSHMGT	264	7	GSHMGTA	136	95.5833	48.5	0.264907	0.507411	11	9	3	0.176471	0.333333
359	7	HIEGRHM	19	6	HIEGRH	427.488	428.036	407.036	0.907573	0.952157	27	28	27	0.964286	1
361	7	SGAHHHH	142	7	SGAHHHH	187.759	187.759	187.759	1	1	28	28	28	1	1
366	6	HHHGSM	339	6	HHHGSM	487.129	487.129	487.129	1	1	51	51	51	1	1
367	6	GPGSMS	4	5	GPGSM	417.53	1947.63	368.333	0.184459	0.882171	25	129	21	0.157895	0.84
368	6	SHMNAP	340	11	GLVPRGSHMAA	162.714	85.2778	23	0.102226	0.269707	13	8	1	0.05	0.125
387	7	SRSHHHH	109	8	SRSHHHHH	160.22	160.233	160.22	0.999916	1	23	23	23	1	1
388	6	MDSPDL	97	12	ETAAAKFERNHM	377.417	304.567	252.875	0.589303	0.830278	21	18	14	0.56	0.777778
389	6	DEEHHH	121	6	DESHHH	319	287.312	287	0.898806	0.998912	37	34	33	0.868421	0.970588
396	6	GPGSMM	371	5	PGSMM	116.5	100.5	100.5	0.862661	1	11	10	10	0.909091	1
401	6	GSHMSK	3	4	GSHM	64.7571	8451.95	41.9714	0.00495253	0.648136	10	919	8	0.00868621	0.8
402	7	GEKHHHH	123	8	GEGHHHHH	526.925	516.925	516.925	0.981022	1	63	62	62	0.984127	1
410	6	KEGHHH	259	5	KEGHH	566.15	529.5	523.5	0.91497	0.988669	69	62	61	0.871429	0.983871
414	6	NHHHHH	254	5	NHHHH	104.925	97.9254	92.9254	0.84535	0.948941	20	19	18	0.857143	0.947368
416	6	HHHSSA	161	9	HHHHHHSSA	399.594	342.394	342.394	0.856855	1	41	34	34	0.829268	1
417	6	HHHHHA	362	8	HHHHHMGI	267.834	98	16	0.045736	0.163265	41	11	2	0.04	0.181818
419	6	QPPPPP	20	5	PPPPP	168.1	290.8	79.1	0.208268	0.470553	10	19	4	0.16	0.4
420	6	MASMTG	135	8	ASMTGGQQ	860.379	994.767	781.379	0.727699	0.90818	81	80	72	0.808989	0.9
421	6	VEHHHH	324	5	VEGHH	330.417	194.5	194.5	0.588651	1	42	22	22	0.52381	1
422	6	NEGHHH	309	5	NEGHH	460.145	441	441	0.958393	1	55	50	50	0.909091	1
423	6	QPELAP	83	14	RASQPELAPEDPED	130.833	67.8333	58.5833	0.418203	0.863636	9	5	5	0.555556	1
424	6	PRHHHH	344	8	PRSHHHHH	58.3796	39.6296	39.3796	0.671668	0.993692	10	7	7	0.7	1

## Sheet: S2-all-pairs
Serial number of previous pattern	Length of previous pattern	previous pattern	Serial number of new pattern	Length of new pattern	new pattern	N1 is the sum of weights for previous pattern	N2 is the sum of weights for new patern	I12 is the sum of wegths for intersections	F1=I12/(N1+N2- I12)	F2 = I12/min(N1, N2)	C1 is the number of clusters with previous pattern	C2 is the number of clusters (C75) with new pattern	C12 is the number of clusters where two patterns appear together	C12/(C1+C2-C12)	C12/min(C1,C2)
1	6	HHHHHH	1	4	HHHH	29136.8	29560.4	29124.3	0.984832	0.999572	4280	4360	4280	0.981651	1	Patterns that will be deleted if D>25
1	6	HHHHHH	189	7	SHHHHHH	29136.8	9013.71	8800.61	0.299851	0.976359	4280	1191	1190	0.277972	0.99916	Patterns that will be deleted if D>10
1	6	HHHHHH	59	7	HHHHGSG	29136.8	10462.6	7813.03	0.245798	0.746756	4280	1046	1039	0.242361	0.993308	Not satisfying the filter procedure:					F2>0.1, F2(C75)>0.1, I12. ≥ 3, and C12 ≥ 3
1	6	HHHHHH	15	6	GSSHHH	29136.8	6504.71	6151.96	0.208615	0.945771	4280	1098	1089	0.253905	0.991803
1	6	HHHHHH	8	8	LEHHHHHH	29136.8	6134.81	4585.18	0.14942	0.747404	4280	877	877	0.204907	1
1	6	HHHHHH	102	4	GHHH	29136.8	4970.13	4276.59	0.143364	0.860458	4280	793	783	0.182517	0.98739
1	6	HHHHHH	2	6	ENLYFQ	29136.8	11043.6	4635.79	0.130422	0.419771	4280	665	601	0.138352	0.903759
1	6	HHHHHH	6	5	VPRGS	29136.8	8748.12	4364.31	0.130198	0.498885	4280	619	574	0.132717	0.927302
1	6	HHHHHH	153	7	SSALVPR	29136.8	7206.85	4137.13	0.128456	0.574055	4280	551	538	0.12532	0.976407
1	6	HHHHHH	296	8	DKLHHHHH	29136.8	3473.65	3427.61	0.117453	0.986748	4280	342	341	0.0796543	0.997076
1	6	HHHHHH	7	7	EGHHHHH	29136.8	4493.7	3361.65	0.11106	0.748081	4280	574	573	0.133847	0.998258
1	6	HHHHHH	253	5	PRGSH	29136.8	6658.72	3223.08	0.0989512	0.48404	4280	449	425	0.0987454	0.946548
1	6	HHHHHH	3	4	GSHM	29136.8	8451.95	3141.02	0.091182	0.371632	4280	919	409	0.0853862	0.445049
1	6	HHHHHH	242	7	HHLHHHG	29136.8	2376.77	2158.4	0.073527	0.908121	4280	296	296	0.0691589	1
1	6	HHHHHH	235	9	RGSHHHHHH	29136.8	1469.61	1398.8	0.0478917	0.95182	4280	201	201	0.0469626	1
1	6	HHHHHH	18	8	HHHHHSGS	29136.8	1637.58	1340.44	0.0455407	0.818548	4280	186	186	0.0434579	1
1	6	HHHHHH	346	10	HHHHHHMSGV	29136.8	2135.02	1360.75	0.0454932	0.637348	4280	225	225	0.0525701	1
1	6	HHHHHH	174	21	HHHHHHSSGVDLGTENLYFQS	29136.8	4177.31	1330.51	0.0415997	0.318508	4280	219	219	0.0511682	1
1	6	HHHHHH	338	6	HHHHHE	29136.8	1214.89	1107.92	0.0378855	0.911951	4280	108	107	0.0249942	0.990741
1	6	HHHHHH	178	8	ALGHHHHH	29136.8	1306.17	871.114	0.0294575	0.666922	4280	168	167	0.0390096	0.994048
1	6	HHHHHH	147	6	HHHSMG	29136.8	1053.58	830.167	0.0282752	0.787946	4280	109	109	0.0254673	1
1	6	HHHHHH	28	7	NLYFQGH	29136.8	1848.78	801.154	0.0265419	0.433342	4280	101	93	0.0216884	0.920792
1	6	HHHHHH	210	22	MGSSHHHHHHSSGLVPRGSHMA	29136.8	1559.76	705.254	0.0235153	0.452156	4280	94	93	0.0217239	0.989362
1	6	HHHHHH	75	7	HHHHHMA	29136.8	782.243	610.931	0.0208451	0.780999	4280	83	82	0.0191544	0.987952
1	6	HHHHHH	4	5	GPGSM	29136.8	1947.63	628	0.0206196	0.322443	4280	129	81	0.0187153	0.627907
1	6	HHHHHH	257	6	GGRHHH	29136.8	869.392	598.346	0.0203465	0.688235	4280	125	122	0.0284847	0.976
1	6	HHHHHH	368	9	AALGHHHHH	29136.8	937.5	557.9	0.0189013	0.595093	4280	109	108	0.0252278	0.990826
1	6	HHHHHH	29	11	AAAIEHHHHHH	29136.8	970.317	529.9	0.0179158	0.54611	4280	105	105	0.0245327	1
1	6	HHHHHH	5	5	DDDDK	29136.8	1542.49	487.673	0.0161526	0.31616	4280	104	71	0.0164619	0.682692
1	6	HHHHHH	64	5	SHMAS	29136.8	1174.6	424.262	0.0141955	0.361197	4280	102	53	0.012243	0.519608
1	6	HHHHHH	33	9	EGGSHHHHH	29136.8	677.917	406.75	0.0138313	0.6	4280	84	84	0.0196262	1
1	6	HHHHHH	10	4	SNAM	29136.8	3106.59	394.383	0.0123829	0.126951	4280	475	61	0.0129953	0.128421
1	6	HHHHHH	270	5	SLEHH	29136.8	531.207	352.582	0.0120272	0.663738	4280	72	71	0.0165849	0.986111
1	6	HHHHHH	259	5	KEGHH	29136.8	529.5	349	0.0119042	0.659112	4280	62	61	0.014249	0.983871
1	6	HHHHHH	123	8	GEGHHHHH	29136.8	516.925	347.617	0.0118616	0.67247	4280	62	62	0.014486	1
1	6	HHHHHH	339	6	HHHGSM	29136.8	487.129	343.861	0.0117439	0.705894	4280	51	50	0.0116795	0.980392
1	6	HHHHHH	206	6	LYFQGA	29136.8	843.667	317.25	0.0106951	0.376037	4280	44	41	0.00957273	0.931818
1	6	HHHHHH	287	12	LAAAIEHHHHHH	29136.8	620.2	310.1	0.0105308	0.5	4280	61	61	0.0142523	1
1	6	HHHHHH	14	8	TSLYKKAG	29136.8	777.739	307.6	0.0103895	0.395505	4280	44	38	0.00886608	0.863636
1	6	HHHHHH	188	5	SEGHH	29136.8	448	296	0.0101062	0.660714	4280	51	51	0.0119159	1
1	6	HHHHHH	309	5	NEGHH	29136.8	441	294	0.0100397	0.666667	4280	50	50	0.0116822	1
1	6	HHHHHH	323	7	RHHHHHH	29136.8	322.321	276.744	0.00948327	0.858598	4280	56	56	0.0130841	1
1	6	HHHHHH	135	8	ASMTGGQQ	29136.8	994.767	277.727	0.00930287	0.279188	4280	80	37	0.00855887	0.4625
1	6	HHHHHH	209	6	AEEHHH	29136.8	396	261	0.00891643	0.659091	4280	45	44	0.010278	0.977778
1	6	HHHHHH	9	11	ASMTGGQQMGR	29136.8	1151.27	266.727	0.00888456	0.231681	4280	80	36	0.00832562	0.45
1	6	HHHHHH	161	9	HHHHHHSSA	29136.8	342.394	258.211	0.00883649	0.754133	4280	34	34	0.00794393	1
1	6	HHHHHH	19	6	HIEGRH	29136.8	428.036	246.214	0.00839788	0.575219	4280	28	26	0.00607193	0.928571
1	6	HHHHHH	194	8	HHHHHHMT	29136.8	288	236.167	0.00809105	0.820023	4280	27	27	0.00630841	1
1	6	HHHHHH	321	6	IEGRHM	29136.8	415.488	222.214	0.00757633	0.534827	4280	28	24	0.00560224	0.857143
1	6	HHHHHH	379	5	RSHHH	29136.8	294.611	219.168	0.0075026	0.743922	4280	47	46	0.0107452	0.978723
1	6	HHHHHH	243	8	HHHHHHSQ	29136.8	265.186	216.821	0.00742913	0.817618	4280	31	31	0.00724299	1
1	6	HHHHHH	261	8	EEGHHHHH	29136.8	312.667	212	0.00725097	0.678038	4280	39	39	0.00911215	1
1	6	HHHHHH	55	12	PTTENLYFQGAM	29136.8	586.25	209.25	0.0070899	0.35693	4280	28	28	0.00654206	1
1	6	HHHHHH	302	11	HSSGLVPRGSM	29136.8	413.485	199.242	0.00678825	0.481861	4280	23	22	0.00513899	0.956522
1	6	HHHHHH	121	6	DESHHH	29136.8	287.312	188.188	0.00643685	0.654992	4280	34	33	0.00770848	0.970588
1	6	HHHHHH	169	8	ENLYFQGS	29136.8	597.673	187.269	0.00633796	0.313331	4280	31	27	0.00630252	0.870968
1	6	HHHHHH	93	9	AAHHHHHHH	29136.8	260.891	181.261	0.00620407	0.694775	4280	32	32	0.00747664	1
1	6	HHHHHH	62	11	SHHHHHHSQDP	29136.8	253.698	180.451	0.0061777	0.711283	4280	23	23	0.00537383	1
1	6	HHHHHH	326	9	GHHHHHHSH	29136.8	224.167	179.333	0.00614541	0.8	4280	25	25	0.00584112	1
1	6	HHHHHH	267	8	HHHHSHMP	29136.8	212.917	175.583	0.00601846	0.824658	4280	22	22	0.00514019	1
1	6	HHHHHH	370	5	QLEHH	29136.8	271.192	174.35	0.00596402	0.642903	4280	35	33	0.00770668	0.942857
1	6	HHHHHH	86	7	GRVHHHH	29136.8	240.212	172.495	0.00590645	0.718096	4280	33	32	0.00747489	0.969697
1	6	HHHHHH	388	23	HHHHHHSSGVDLGTENLYFQSMA	29136.8	558.133	162.789	0.00551226	0.291667	4280	27	27	0.00630841	1
1	6	HHHHHH	221	6	HHHSHP	29136.8	194.356	157.099	0.00538488	0.808303	4280	28	25	0.00583703	0.892857
1	6	HHHHHH	291	5	QEGHH	29136.8	231.3	154.2	0.00527831	0.666667	4280	27	27	0.00630841	1
1	6	HHHHHH	250	9	LVPRGSHMG	29136.8	335.306	151.548	0.00516866	0.45197	4280	24	22	0.00513779	0.916667
1	6	HHHHHH	103	5	DDDKD	29136.8	447.954	138.298	0.00469659	0.308733	4280	21	19	0.00443718	0.904762
1	6	HHHHHH	324	5	VEGHH	29136.8	194.5	130	0.00445185	0.66838	4280	22	22	0.00514019	1
1	6	HHHHHH	142	7	SGAHHHH	29136.8	187.759	122.773	0.00420429	0.653884	4280	28	25	0.00583703	0.892857
1	6	HHHHHH	350	7	PHHHHHH	29136.8	135.107	120.039	0.00411772	0.888476	4280	26	26	0.00607477	1
1	6	HHHHHH	80	12	SMTGGQQMGRGS	29136.8	808.89	122	0.00409071	0.150824	4280	49	14	0.0032445	0.285714
1	6	HHHHHH	220	5	EVLFQ	29136.8	283.407	118.804	0.00405455	0.419199	4280	26	18	0.00419776	0.692308
1	6	HHHHHH	156	5	KKAGS	29136.8	333.5	113.35	0.00386109	0.33988	4280	22	16	0.00373308	0.727273
1	6	HHHHHH	109	8	SRSHHHHH	29136.8	160.233	109.623	0.00375582	0.684145	4280	23	23	0.00537383	1
1	6	HHHHHH	348	6	HHHHHT	29136.8	142.455	109.529	0.00375487	0.768866	4280	22	20	0.00467071	0.909091
1	6	HHHHHH	160	21	HHHHHHHHHSSGHIDDDDKHM	29136.8	219.8	109.4	0.00374053	0.497725	4280	11	11	0.00257009	1
1	6	HHHHHH	377	7	HHHHHHR	29136.8	122.243	108.622	0.00372625	0.888572	4280	19	19	0.00443925	1
1	6	HHHHHH	383	8	GHHHHHHM	29136.8	118.65	105.133	0.00360659	0.88608	4280	17	17	0.00397196	1
1	6	HHHHHH	357	9	HHHHHHGMS	29136.8	142.008	105.029	0.00360012	0.739601	4280	18	18	0.00420561	1
1	6	HHHHHH	233	6	PEGHHH	29136.8	142.306	105	0.00359908	0.737849	4280	21	19	0.00443718	0.904762
1	6	HHHHHH	260	5	GSHMQ	29136.8	312.493	104.794	0.00357115	0.335348	4280	34	14	0.00325581	0.411765
1	6	HHHHHH	132	6	VDHHHH	29136.8	159.386	103.956	0.00356109	0.652229	4280	24	23	0.00537258	0.958333
1	6	HHHHHH	58	4	GHMA	29136.8	523.667	102	0.00345079	0.19478	4280	61	10	0.00230894	0.163934
1	6	HHHHHH	342	8	HEGHHHHH	29136.8	150.75	100.5	0.00344331	0.666667	4280	17	17	0.00397196	1
1	6	HHHHHH	30	17	HHHHHHSSGLEVLFQGP	29136.8	209.75	98	0.00335059	0.467223	4280	13	13	0.00303738	1
1	6	HHHHHH	293	8	LYFQGAMN	29136.8	231.071	96.5714	0.00329918	0.417929	4280	11	11	0.00257009	1
1	6	HHHHHH	353	7	QHHHHHH	29136.8	110.529	95.8109	0.00328665	0.866836	4280	25	25	0.00584112	1
1	6	HHHHHH	228	6	KGSHHH	29136.8	154.966	95.8688	0.00328364	0.618643	4280	27	25	0.00583839	0.925926
1	6	HHHHHH	361	21	GSSHHHHHHSSGLVPRGSHMP	29136.8	209.306	95.1389	0.0032525	0.454545	4280	16	16	0.00373832	1
1	6	HHHHHH	181	6	SARHHH	29136.8	137.167	93.5	0.0032042	0.681652	4280	19	18	0.00420463	0.947368
1	6	HHHHHH	22	5	SSSVD	29136.8	297.748	91.9	0.00313196	0.308651	4280	19	16	0.0037357	0.842105
1	6	HHHHHH	301	9	HHHHHHGSP	29136.8	116.818	90.9369	0.00311826	0.77845	4280	12	12	0.00280374	1
1	6	HHHHHH	354	19	GSSHHHHHHSSGLVPRGSG	29136.8	176.667	88.3333	0.00302251	0.5	4280	10	10	0.00233645	1
1	6	HHHHHH	275	23	HHHHHHSSGVDLGTENLYFQSMG	29136.8	300.8	87.7333	0.00298922	0.291667	4280	16	16	0.00373832	1
1	6	HHHHHH	282	5	HLEHH	29136.8	127.9	86.7667	0.00297371	0.678395	4280	18	18	0.00420561	1
1	6	HHHHHH	266	8	ENLYFQGG	29136.8	224.25	86.25	0.00294622	0.384615	4280	15	14	0.00327026	0.933333
1	6	HHHHHH	352	10	AAREGHHHHH	29136.8	154	84	0.00287604	0.545455	4280	14	14	0.00327103	1
1	6	HHHHHH	286	9	HHHHHHMSN	29136.8	115	83.8333	0.00287416	0.728986	4280	11	11	0.00257009	1
1	6	HHHHHH	252	5	NSSSV	29136.8	345.289	77.5	0.00263564	0.22445	4280	21	13	0.00303172	0.619048
1	6	HHHHHH	279	7	GSRSHHH	29136.8	132.941	75.6081	0.00258984	0.568732	4280	18	17	0.00397103	0.944444
1	6	HHHHHH	362	8	HHHHHMGI	29136.8	98	74.8333	0.0025663	0.763605	4280	11	11	0.00257009	1
1	6	HHHHHH	364	7	HHHHHHQ	29136.8	82	74	0.00253905	0.902439	4280	10	10	0.00233645	1
1	6	HHHHHH	387	7	THHHHHH	29136.8	86.1354	73.9732	0.00253776	0.858801	4280	18	18	0.00420561	1
1	6	HHHHHH	333	5	DDDKM	29136.8	175.45	73	0.00249664	0.416073	4280	12	11	0.00256949	0.916667
1	6	HHHHHH	23	11	EQKLISEEDLN	29136.8	254.224	72.7308	0.00248073	0.286089	4280	17	13	0.00303455	0.764706
1	6	HHHHHH	358	6	KKASSE	29136.8	237.525	71.85	0.00245201	0.302494	4280	18	11	0.0025659	0.611111
1	6	HHHHHH	305	8	LYKKAGLM	29136.8	258	71.25	0.00242979	0.276163	4280	11	8	0.00186785	0.727273
1	6	HHHHHH	207	5	DKDRW	29136.8	231.222	67.3889	0.00229991	0.291446	4280	11	10	0.0023359	0.909091
1	6	HHHHHH	159	5	RGSMS	29136.8	176.409	65.9091	0.00225351	0.373615	4280	10	8	0.00186829	0.8
1	6	HHHHHH	170	8	STRHHHHH	29136.8	91.9167	65.6875	0.00225242	0.714642	4280	14	14	0.00327103	1
1	6	HHHHHH	292	7	GAAHHHH	29136.8	106	65	0.00222772	0.613208	4280	14	11	0.00256829	0.785714
1	6	HHHHHH	254	5	NHHHH	29136.8	97.9254	64.2368	0.00220212	0.655977	4280	19	15	0.0035014	0.789474
1	6	HHHHHH	224	18	HHHHHSSGENLYFQGHMT	29136.8	150.5	64	0.00219003	0.425249	4280	7	7	0.00163551	1
1	6	HHHHHH	300	5	SHMTA	29136.8	142.633	60.9667	0.00208658	0.427436	4280	11	9	0.00210182	0.818182
1	6	HHHHHH	288	23	HHHHHGSTSLYKKAGSETLYIQG	29136.8	184.05	60.85	0.00207963	0.330617	4280	9	9	0.0021028	1
1	6	HHHHHH	171	4	GHMS	29136.8	301	60.6667	0.0020651	0.20155	4280	50	9	0.00208285	0.18
1	6	HHHHHH	106	5	YKDDD	29136.8	264.757	60.3333	0.00205626	0.227882	4280	35	10	0.00232288	0.285714
1	6	HHHHHH	277	10	ENLYFQGAMG	29136.8	164.429	60.0952	0.00205516	0.365479	4280	9	9	0.0021028	1
1	6	HHHHHH	332	7	TGHHHHH	29136.8	83.9167	59.25	0.00203179	0.706058	4280	13	12	0.00280308	0.923077
1	6	HHHHHH	290	5	KKHHH	29136.8	80.6429	58.8571	0.00201852	0.729849	4280	17	14	0.00326874	0.823529
1	6	HHHHHH	297	8	GLVPRGSS	29136.8	118	55	0.00188357	0.466102	4280	9	8	0.00186872	0.888889
1	6	HHHHHH	294	5	GDDDD	29136.8	160.2	54.6	0.00186715	0.340824	4280	12	6	0.00139991	0.5
1	6	HHHHHH	382	8	PGSHHHHH	29136.8	78.5862	54.1737	0.00185773	0.689353	4280	13	13	0.00303738	1
1	6	HHHHHH	213	11	HHHHHHMPKSV	29136.8	84	54	0.00185142	0.642857	4280	6	6	0.00140187	1
1	6	HHHHHH	146	6	HHHHGE	29136.8	86.0476	53.6786	0.00184025	0.623824	4280	11	10	0.0023359	0.909091
1	6	HHHHHH	320	23	GSSHHHHHHSSGLVPRGSHMASE	29136.8	126.582	52.7424	0.00180559	0.416667	4280	9	9	0.0021028	1
1	6	HHHHHH	186	11	HHHHHHGSMSS	29136.8	82.875	52.25	0.00179138	0.630468	4280	7	7	0.00163551	1
1	6	HHHHHH	355	10	HHHHHHGSMS	29136.8	75.6577	52.2317	0.0017912	0.690368	4280	9	9	0.0021028	1
1	6	HHHHHH	389	11	EAAALEHHHHH	29136.8	104	52	0.0017815	0.5	4280	10	10	0.00233645	1
1	6	HHHHHH	378	12	LYDDDDKDRWGS	29136.8	185	51.3889	0.00175566	0.277778	4280	8	8	0.00186916	1
1	6	HHHHHH	375	23	HHHHHHSSGVDLGTENLYFQSMQ	29136.8	176	51.3333	0.0017543	0.291667	4280	9	9	0.0021028	1
1	6	HHHHHH	381	9	NSLEHHHHH	29136.8	85	51	0.00174832	0.6	4280	9	9	0.0021028	1
1	6	HHHHHH	310	11	RAAALEHHHHH	29136.8	103	51	0.00174724	0.495146	4280	9	9	0.0021028	1
1	6	HHHHHH	105	5	GVPRG	29136.8	172	51	0.00174312	0.296512	4280	13	10	0.00233481	0.769231
1	6	HHHHHH	336	8	HHHHHGTE	29136.8	61.75	49.5	0.00169817	0.801619	4280	6	6	0.00140187	1
1	6	HHHHHH	334	23	HHHHHHSSGVDLGTENLYFQSMV	29136.8	168	49	0.00167488	0.291667	4280	8	8	0.00186916	1
1	6	HHHHHH	272	21	SHHHHHHSSGLVPRGSHMASK	29136.8	116.929	48.4286	0.00165821	0.414172	4280	7	7	0.00163551	1
1	6	HHHHHH	97	12	ETAAAKFERNHM	29136.8	304.567	48.625	0.00165432	0.159653	4280	18	12	0.00279981	0.666667
1	6	HHHHHH	337	11	SHHHHHHGSAC	29136.8	67.2	48	0.00164632	0.714286	4280	6	6	0.00140187	1
1	6	HHHHHH	327	9	PALEHHHHH	29136.8	79.5	48	0.00164562	0.603774	4280	9	9	0.0021028	1
1	6	HHHHHH	245	7	GAAALEH	29136.8	105	48	0.00164418	0.457143	4280	10	9	0.00210231	0.9
1	6	HHHHHH	335	22	AHHHHHHMGTLEAQTQGPGSMT	29136.8	138	48	0.00164233	0.347826	4280	6	6	0.00140187	1
1	6	HHHHHH	318	9	AGSHHHHHH	29136.8	69.1667	47.6667	0.00163475	0.689157	4280	9	9	0.0021028	1
1	6	HHHHHH	329	7	GSHMGSA	29136.8	125.596	45.7692	0.00156655	0.364416	4280	9	6	0.00140089	0.666667
1	6	HHHHHH	298	8	ENLYFQGQ	29136.8	107.5	45.5	0.00155828	0.423256	4280	6	6	0.00140187	1
1	6	HHHHHH	283	8	SVNHHHHH	29136.8	77.6667	45	0.00154271	0.579399	4280	10	9	0.00210231	0.9
1	6	HHHHHH	307	11	SAAAEGHHHHH	29136.8	87	44	0.00150789	0.505747	4280	9	9	0.0021028	1
1	6	HHHHHH	269	10	DAQLEHHHHH	29136.8	79.75	43.5	0.0014911	0.545455	4280	8	8	0.00186916	1
1	6	HHHHHH	240	11	GSHHHHHHTDP	29136.8	54.0738	41.5952	0.00142697	0.769231	4280	10	10	0.00233645	1
1	6	HHHHHH	366	5	SHMGG	29136.8	123.045	41	0.0014032	0.33321	4280	10	5	0.00116686	0.5
1	6	HHHHHH	167	7	GTHHHHH	29136.8	60.55	39.2	0.00134439	0.647399	4280	10	9	0.00210231	0.9
1	6	HHHHHH	276	9	SREGHHHHH	29136.8	65	39	0.00133732	0.6	4280	7	7	0.00163551	1
1	6	HHHHHH	316	11	ATSQLEHHHHH	29136.8	77.7143	38.8571	0.00133183	0.5	4280	8	8	0.00186916	1
1	6	HHHHHH	149	8	GSHMLEDP	29136.8	128.654	38.3333	0.00131157	0.297957	4280	10	5	0.00116686	0.5
1	6	HHHHHH	285	10	QQPLEHHHHH	29136.8	69.6667	38	0.00130278	0.545455	4280	7	7	0.00163551	1
1	6	HHHHHH	182	14	DPNSSSVDKLAAAL	29136.8	146.476	38	0.00129935	0.259428	4280	9	7	0.00163475	0.777778
1	6	HHHHHH	340	11	GLVPRGSHMAA	29136.8	85.2778	36.8889	0.00126396	0.432573	4280	8	8	0.00186916	1
1	6	HHHHHH	100	6	RGSTAS	29136.8	202	37	0.00126272	0.183168	4280	10	4	0.000933271	0.4
1	6	HHHHHH	374	5	SHMAK	29136.8	99.5238	36.1905	0.00123939	0.363636	4280	11	6	0.00140023	0.545455
1	6	HHHHHH	223	7	QGAMDAA	29136.8	111.5	34.8333	0.00119237	0.312407	4280	5	4	0.000934361	0.8
1	6	HHHHHH	306	6	GSHNAT	29136.8	133	34.4	0.00117666	0.258647	4280	13	4	0.000932618	0.307692
1	6	HHHHHH	365	10	TLTLEHHHHH	29136.8	62.3333	34	0.00116577	0.545455	4280	7	7	0.00163551	1
1	6	HHHHHH	345	9	RKEGHHHHH	29136.8	55	33	0.00113173	0.6	4280	6	6	0.00140187	1
1	6	HHHHHH	325	10	REGGSHHHHH	29136.8	60.5	33	0.00113152	0.545455	4280	6	6	0.00140187	1
1	6	HHHHHH	248	11	GEQKLEHHHHH	29136.8	66	33	0.00113131	0.5	4280	6	6	0.00140187	1
1	6	HHHHHH	205	6	AKNLEH	29136.8	107.5	33	0.0011297	0.306977	4280	10	6	0.00140056	0.6
1	6	HHHHHH	295	24	HHHHHHSSGVDLGTENLYFQSMAS	29136.8	117.5	32.9	0.00112589	0.28	4280	6	6	0.00140187	1
1	6	HHHHHH	199	5	MASMA	29136.8	93.6667	32	0.00109595	0.341637	4280	8	5	0.00116741	0.625
1	6	HHHHHH	247	8	DDDDKAMA	29136.8	243.5	31.875	0.00108609	0.130903	4280	9	7	0.00163475	0.777778
1	6	HHHHHH	165	12	MAGDPLEHHHHH	29136.8	65	30	0.00102839	0.461538	4280	6	6	0.00140187	1
1	6	HHHHHH	268	6	GSMMSD	29136.8	91.5	30	0.00102746	0.327869	4280	8	3	0.000700117	0.375
1	6	HHHHHH	237	9	DDDKDHPFT	29136.8	100.273	28.4091	0.000972625	0.283318	4280	5	5	0.00116822	1
1	6	HHHHHH	360	10	GEGGSHHHHH	29136.8	51.7	28.2	0.000967068	0.545455	4280	6	6	0.00140187	1
1	6	HHHHHH	49	5	KSCDK	29136.8	153.221	28	0.000956871	0.182743	4280	24	3	0.000697512	0.125
1	6	HHHHHH	344	8	PRSHHHHH	29136.8	39.6296	27.7593	0.000952333	0.700467	4280	7	7	0.00163551	1
1	6	HHHHHH	315	11	HHHHHHTDPAL	29136.8	46.6667	27.3333	0.000937481	0.585714	4280	6	6	0.00140187	1
1	6	HHHHHH	284	9	PLLEHHHHH	29136.8	45.5833	27.25	0.000934655	0.597806	4280	6	6	0.00140187	1
1	6	HHHHHH	214	4	CHHH	29136.8	72.4	25.2	0.000863486	0.348066	4280	9	5	0.00116713	0.555556
1	6	HHHHHH	219	5	GPLHM	29136.8	75.4167	25	0.000856539	0.331492	4280	7	3	0.00070028	0.428571
1	6	HHHHHH	79	5	GAMDP	29136.8	189.277	25	0.000853211	0.132082	4280	30	3	0.000696541	0.1
1	6	HHHHHH	313	10	PGSLEHHHHH	29136.8	44.9167	24.5	0.000840272	0.545455	4280	6	6	0.00140187	1
1	6	HHHHHH	225	5	GSPGL	29136.8	57.25	24	0.000822761	0.419214	4280	5	2	0.000466962	0.4
1	6	HHHHHH	249	6	SHMLST	29136.8	96.5	24	0.000821656	0.248705	4280	8	3	0.000700117	0.375
1	6	HHHHHH	371	5	PGSMM	29136.8	100.5	24	0.000821543	0.238806	4280	10	3	0.00069979	0.3
1	6	HHHHHH	175	6	SHMSAA	29136.8	93.0833	23.8889	0.000817944	0.25664	4280	9	4	0.000933489	0.444444
1	6	HHHHHH	341	10	GRGSHHHHHH	29136.8	38.5	23.6	0.000809558	0.612987	4280	5	5	0.00116822	1
1	6	HHHHHH	312	5	HMASG	29136.8	87.0385	23.3333	0.000799073	0.268081	4280	8	3	0.000700117	0.375
1	6	HHHHHH	372	5	SHMAR	29136.8	60.5	22.5	0.000771213	0.371901	4280	7	4	0.000933925	0.571429
1	6	HHHHHH	234	7	DDDKAMG	29136.8	109	22.5	0.000769933	0.206422	4280	5	3	0.000700607	0.6
1	6	HHHHHH	134	4	MSLN	29136.8	448.75	22.6667	0.000766727	0.0505107	4280	68	3	0.000690449	0.0441176
1	6	HHHHHH	322	16	MASMTGGQQMGRGSEF	29136.8	136.271	22	0.000752109	0.161442	4280	9	3	0.000699953	0.333333
1	6	HHHHHH	304	7	ENHHHHH	29136.8	29.5	21.25	0.000729111	0.720339	4280	5	5	0.00116822	1
1	6	HHHHHH	190	6	HGSGSM	29136.8	44.3818	20.7879	0.00071288	0.468387	4280	6	4	0.000934143	0.666667
1	6	HHHHHH	376	6	GSHMSQ	29136.8	111.134	20.6829	0.000707659	0.186108	4280	12	3	0.000699464	0.25
1	6	HHHHHH	238	11	PSKVLEHHHHH	29136.8	40.9412	20.5588	0.000705103	0.502155	4280	5	5	0.00116822	1
1	6	HHHHHH	192	6	SHMSTE	29136.8	65.4	20	0.000685349	0.30581	4280	6	2	0.000466853	0.333333
1	6	HHHHHH	164	5	GSMTD	29136.8	67.8333	20	0.000685292	0.29484	4280	9	2	0.000466527	0.222222
1	6	HHHHHH	256	5	GKQGG	29136.8	96.3	20	0.000684624	0.207684	4280	9	2	0.000466527	0.222222
1	6	HHHHHH	60	6	ASIGQA	29136.8	143.5	20	0.00068352	0.139373	4280	9	3	0.000699953	0.333333
1	6	HHHHHH	57	5	IDPFT	29136.8	213.081	19.8333	0.000676212	0.0930788	4280	26	4	0.0009298	0.153846
1	6	HHHHHH	263	5	EEEEE	29136.8	413.259	19	0.00064339	0.045976	4280	33	2	0.000463929	0.0606061
1	6	HHHHHH	83	14	RASQPELAPEDPED	29136.8	67.8333	18.5	0.000633862	0.272727	4280	5	5	0.00116822	1
1	6	HHHHHH	271	6	QKKEGH	29136.8	58	18	0.000616928	0.310345	4280	6	3	0.000700444	0.5
1	6	HHHHHH	54	6	SHMDVA	29136.8	106	17	0.000581678	0.160377	4280	7	3	0.00070028	0.428571
1	6	HHHHHH	264	7	GSHMGTA	29136.8	95.5833	16.25	0.000556199	0.170009	4280	9	3	0.000699953	0.333333
1	6	HHHHHH	47	6	TTTPTT	29136.8	99.5	16	0.000547564	0.160804	4280	8	2	0.000466636	0.25
1	6	HHHHHH	20	5	PPPPP	29136.8	290.8	16	0.000544003	0.0550206	4280	19	2	0.000465441	0.105263
1	6	HHHHHH	140	6	SHMEEK	29136.8	96.8333	14.6667	0.000501957	0.151463	4280	9	3	0.000699953	0.333333
1	6	HHHHHH	289	6	HMASSA	29136.8	45.4773	14	0.000479973	0.307846	4280	7	2	0.000466744	0.285714
1	6	HHHHHH	278	6	GSPDLD	29136.8	77	14	0.000479455	0.181818	4280	8	1	0.000233263	0.125
1	6	HHHHHH	138	6	RGRPRG	29136.8	149.833	14	0.000478262	0.0934372	4280	9	3	0.000699953	0.333333
1	6	HHHHHH	280	6	GSHQPA	29136.8	99.3667	13.3333	0.000456264	0.134183	4280	8	2	0.000466636	0.25
1	6	HHHHHH	84	6	GSSSPN	29136.8	103.5	13	0.000444789	0.125604	4280	6	2	0.000466853	0.333333
1	6	HHHHHH	31	6	PPPAPK	29136.8	205.667	13	0.00044324	0.0632091	4280	12	2	0.0004662	0.166667
1	6	HHHHHH	319	5	ESLEH	29136.8	50.25	12.75	0.000437028	0.253731	4280	9	4	0.000933489	0.444444
1	6	HHHHHH	152	5	PHMAS	29136.8	53.6567	12.5	0.000428405	0.232963	4280	8	2	0.000466636	0.25
1	6	HHHHHH	162	6	TSAPTS	29136.8	79.8462	12	0.000410893	0.150289	4280	8	1	0.000233263	0.125
1	6	HHHHHH	133	5	APAAE	29136.8	80.6667	12	0.000410882	0.14876	4280	10	2	0.000466418	0.2
1	6	HHHHHH	24	5	GGGGG	29136.8	629.145	12	0.000403308	0.0190735	4280	69	2	0.000460087	0.0289855
1	6	HHHHHH	42	6	APIPAP	29136.8	130.5	11.6	0.000396504	0.0888889	4280	9	2	0.000466527	0.222222
1	6	HHHHHH	356	5	GSHGG	29136.8	73.125	11.25	0.000385291	0.153846	4280	9	2	0.000466527	0.222222
1	6	HHHHHH	168	7	AAQAPAA	29136.8	63.2333	11	0.000376854	0.173959	4280	7	2	0.000466744	0.285714
1	6	HHHHHH	203	6	HMAAAA	29136.8	71.7323	10.2222	0.000350096	0.142505	4280	8	2	0.000466636	0.25
1	6	HHHHHH	157	5	GSHGM	29136.8	48.8846	10	0.000342751	0.204563	4280	10	1	0.000233155	0.1
1	6	HHHHHH	236	5	AMGSM	29136.8	63.8222	10	0.000342576	0.156685	4280	10	1	0.000233155	0.1
1	6	HHHHHH	95	5	SKKKK	29136.8	73.5	10	0.000342462	0.136054	4280	8	1	0.000233263	0.125
1	6	HHHHHH	317	7	GAMDPEF	29136.8	74	10	0.000342456	0.135135	4280	8	1	0.000233263	0.125
1	6	HHHHHH	191	6	TSGNKS	29136.8	93	10	0.000342234	0.107527	4280	10	1	0.000233155	0.1
1	6	HHHHHH	99	6	DSEDDD	29136.8	94.5	10	0.000342216	0.10582	4280	8	1	0.000233263	0.125
1	6	HHHHHH	53	5	SPSPG	29136.8	101	10	0.00034214	0.0990099	4280	6	1	0.000233372	0.166667
1	6	HHHHHH	141	6	TTETTP	29136.8	108.5	10	0.000342052	0.0921659	4280	8	1	0.000233263	0.125
1	6	HHHHHH	384	6	EEEHEG	29136.8	113	10	0.000341999	0.0884956	4280	9	1	0.000233209	0.111111
1	6	HHHHHH	127	5	KKEKK	29136.8	122	10	0.000341894	0.0819672	4280	8	1	0.000233263	0.125
1	6	HHHHHH	27	5	SSTSS	29136.8	126.5	10	0.000341842	0.0790514	4280	10	1	0.000233155	0.1
1	6	HHHHHH	112	5	PAPPP	29136.8	152	10	0.000341544	0.0657895	4280	10	1	0.000233155	0.1
1	6	HHHHHH	73	5	DAPDI	29136.8	74.1667	9	0.000308198	0.121348	4280	5	1	0.000233427	0.2
1	6	HHHHHH	150	6	NNSNNN	29136.8	90.4773	9	0.000308026	0.0994725	4280	7	1	0.000233318	0.142857
1	6	HHHHHH	70	6	GSETMA	29136.8	101	9	0.000307915	0.0891089	4280	9	1	0.000233209	0.111111
1	6	HHHHHH	48	6	DEDHDF	29136.8	92	8	0.000273777	0.0869565	4280	6	1	0.000233372	0.166667
1	6	HHHHHH	56	5	PPAAP	29136.8	132	8	0.000273403	0.0606061	4280	12	2	0.0004662	0.166667
1	6	HHHHHH	16	8	WSHPQFEK	29136.8	248.343	8	0.00027232	0.0322135	4280	36	1	0.00023175	0.0277778
1	6	HHHHHH	114	6	QSQAGA	29136.8	110.167	7	0.000239398	0.0635401	4280	7	1	0.000233318	0.142857
1	6	HHHHHH	63	5	RSEED	29136.8	175	7	0.000238869	0.04	4280	12	1	0.000233046	0.0833333
1	6	HHHHHH	130	6	SPGPPA	29136.8	89.4242	6.33333	0.000216747	0.0708234	4280	8	1	0.000233263	0.125
1	6	HHHHHH	241	6	SDESSD	29136.8	51.6667	6	0.000205603	0.116129	4280	7	1	0.000233318	0.142857
1	6	HHHHHH	349	7	AVAQQGK	29136.8	74.75	6	0.00020544	0.0802676	4280	8	1	0.000233263	0.125
1	6	HHHHHH	120	6	EDGQDG	29136.8	77.1667	6	0.000205423	0.0777538	4280	8	1	0.000233263	0.125
1	6	HHHHHH	52	5	EAEED	29136.8	87	6	0.000205354	0.0689655	4280	8	1	0.000233263	0.125
1	6	HHHHHH	122	5	NSSSS	29136.8	91.3333	6	0.000205324	0.0656934	4280	11	1	0.0002331	0.0909091
1	6	HHHHHH	74	6	PPAPAG	29136.8	106	6	0.000205221	0.0566038	4280	7	1	0.000233318	0.142857
1	6	HHHHHH	273	6	EPEIEL	29136.8	116.5	6	0.000205147	0.0515021	4280	9	1	0.000233209	0.111111
1	6	HHHHHH	38	5	AQAQE	29136.8	131	6	0.000205045	0.0458015	4280	9	1	0.000233209	0.111111
1	6	HHHHHH	85	6	KKGEKK	29136.8	163.864	6	0.000204815	0.0366158	4280	18	1	0.000232721	0.0555556
1	6	HHHHHH	36	6	KKKAAP	29136.8	171.5	6	0.000204762	0.0349854	4280	8	1	0.000233263	0.125
1	6	HHHHHH	40	6	EPEEPA	29136.8	172.222	6	0.000204757	0.0348387	4280	12	1	0.000233046	0.0833333
1	6	HHHHHH	17	6	EDEREE	29136.8	336.667	6	0.000203614	0.0178218	4280	21	1	0.000232558	0.047619
1	6	HHHHHH	232	6	SPAEDS	29136.8	37.8571	5	0.000171411	0.132075	4280	6	1	0.000233372	0.166667
1	6	HHHHHH	117	6	SGSPPT	29136.8	66.5	5	0.000171243	0.075188	4280	8	1	0.000233263	0.125
1	6	HHHHHH	148	6	APKAPA	29136.8	90.8485	5	0.0001711	0.0550367	4280	12	2	0.0004662	0.166667
1	6	HHHHHH	69	7	EEEEVEE	29136.8	175.759	5	0.000170604	0.028448	4280	11	1	0.0002331	0.0909091
1	6	HHHHHH	166	6	MARIRA	29136.8	69.6667	4.66667	0.000159807	0.0669857	4280	7	1	0.000233318	0.142857
1	6	HHHHHH	258	5	MSLKD	29136.8	67	4	0.000136987	0.0597015	4280	7	1	0.000233318	0.142857
1	6	HHHHHH	216	5	GEAEG	29136.8	48.5	3	0.000102802	0.0618557	4280	8	1	0.000233263	0.125
1	6	HHHHHH	126	5	KKKSK	29136.8	53.75	3	0.000102783	0.055814	4280	8	1	0.000233263	0.125
1	6	HHHHHH	151	6	SPSPAA	29136.8	55.0435	3	0.000102779	0.0545024	4280	8	1	0.000233263	0.125
1	6	HHHHHH	226	6	KSKKSK	29136.8	55.4	3	0.000102778	0.0541516	4280	9	1	0.000233209	0.111111
1	6	HHHHHH	172	5	STSSS	29136.8	84.8542	3	0.000102674	0.0353548	4280	10	1	0.000233155	0.1
1	6	HHHHHH	193	6	GKKKKK	29136.8	102.5	3	0.000102612	0.0292683	4280	12	1	0.000233046	0.0833333
1	6	HHHHHH	330	6	PTPTAT	29136.8	111.1	3	0.000102582	0.0270027	4280	8	1	0.000233263	0.125
1	6	HHHHHH	230	6	PPQPPA	29136.8	116.1	3	0.000102564	0.0258398	4280	13	1	0.000232992	0.0769231
1	6	HHHHHH	35	8	RGDGGFGS	29136.8	118.25	3	0.000102557	0.02537	4280	9	1	0.000233209	0.111111
1	6	HHHHHH	222	6	PDKDEA	29136.8	134.5	3	0.0001025	0.0223048	4280	9	1	0.000233209	0.111111
1	6	HHHHHH	61	6	DSDISS	29136.8	141.583	2.41667	8.25478e-05	0.0170689	4280	10	2	0.000466418	0.2
1	6	HHHHHH	81	6	ENQDRG	29136.8	57.5	1.66667	5.7092e-05	0.0289855	4280	5	1	0.000233427	0.2
1	6	HHHHHH	386	6	GSMSKP	29136.8	47.5864	0.909091	3.11509e-05	0.019104	4280	8	1	0.000233263	0.125
1	6	HHHHHH	303	6	GSHMEN	29136.8	18.84	0.8	2.74397e-05	0.0424628	4280	5	1	0.000233427	0.2
1	6	HHHHHH	39	5	EEEED	29136.8	171.208	0.75	2.55909e-05	0.00438063	4280	15	1	0.000232883	0.0666667
1	6	HHHHHH	124	7	GMDELYK	29136.8	60.0993	0.162162	5.55411e-06	0.00269823	4280	10	1	0.000233155	0.1
2	6	ENLYFQ	2	6	ENLYFQ	11043.6	11043.6	11043.6	1	1	665	665	665	1	1
2	6	ENLYFQ	174	21	HHHHHHSSGVDLGTENLYFQS	11043.6	4177.31	3987.53	0.354971	0.954567	665	219	219	0.329323	1
2	6	ENLYFQ	59	7	HHHHGSG	11043.6	10462.6	4102.36	0.235716	0.392097	665	1046	424	0.329448	0.637594
2	6	ENLYFQ	346	10	HHHHHHMSGV	11043.6	2135.02	2089.66	0.188445	0.978753	665	225	219	0.326379	0.973333
2	6	ENLYFQ	28	7	NLYFQGH	11043.6	1848.78	1630.38	0.144769	0.881872	665	101	97	0.144993	0.960396
2	6	ENLYFQ	1	4	HHHH	11043.6	29560.4	4660.79	0.129671	0.422034	665	4360	605	0.136878	0.909774
2	6	ENLYFQ	338	6	HHHHHE	11043.6	1214.89	1063.55	0.0950027	0.875433	665	108	87	0.126822	0.805556
2	6	ENLYFQ	10	4	SNAM	11043.6	3106.59	1170.15	0.0901499	0.376667	665	475	62	0.0575139	0.130526
2	6	ENLYFQ	189	7	SHHHHHH	11043.6	9013.71	1391.99	0.0745761	0.15443	665	1191	159	0.0936948	0.239098
2	6	ENLYFQ	206	6	LYFQGA	11043.6	843.667	724.833	0.064935	0.859147	665	44	41	0.0613772	0.931818
2	6	ENLYFQ	296	8	DKLHHHHH	11043.6	3473.65	840	0.0614158	0.241821	665	342	76	0.0816327	0.222222
2	6	ENLYFQ	15	6	GSSHHH	11043.6	6504.71	963.748	0.0581111	0.148162	665	1098	158	0.0984424	0.237594
2	6	ENLYFQ	388	23	HHHHHHSSGVDLGTENLYFQSMA	11043.6	558.133	488.367	0.043944	0.875	665	27	27	0.0406015	1
2	6	ENLYFQ	55	12	PTTENLYFQGAM	11043.6	586.25	480.833	0.0431278	0.820185	665	28	27	0.0405405	0.964286
2	6	ENLYFQ	169	8	ENLYFQGS	11043.6	597.673	481.019	0.043101	0.80482	665	31	29	0.0434783	0.935484
2	6	ENLYFQ	275	23	HHHHHHSSGVDLGTENLYFQSMG	11043.6	300.8	263.2	0.0237519	0.875	665	16	16	0.0240602	1
2	6	ENLYFQ	266	8	ENLYFQGG	11043.6	224.25	203.75	0.0184154	0.908584	665	15	15	0.0225564	1
2	6	ENLYFQ	58	4	GHMA	11043.6	523.667	207	0.0182214	0.39529	665	61	10	0.0139665	0.163934
2	6	ENLYFQ	14	8	TSLYKKAG	11043.6	777.739	207.6	0.0178754	0.266928	665	44	12	0.0172166	0.272727
2	6	ENLYFQ	293	8	LYFQGAMN	11043.6	231.071	174.929	0.0157597	0.757032	665	11	10	0.015015	0.909091
2	6	ENLYFQ	156	5	KKAGS	11043.6	333.5	174	0.0155314	0.521739	665	22	10	0.014771	0.454545
2	6	ENLYFQ	288	23	HHHHHGSTSLYKKAGSETLYIQG	11043.6	184.05	159.4	0.0144015	0.866069	665	9	7	0.0104948	0.777778
2	6	ENLYFQ	375	23	HHHHHHSSGVDLGTENLYFQSMQ	11043.6	176	154	0.013917	0.875	665	9	9	0.0135338	1
2	6	ENLYFQ	334	23	HHHHHHSSGVDLGTENLYFQSMV	11043.6	168	147	0.0132856	0.875	665	8	8	0.0120301	1
2	6	ENLYFQ	277	10	ENLYFQGAMG	11043.6	164.429	139.19	0.012575	0.84651	665	9	9	0.0135338	1
2	6	ENLYFQ	358	6	KKASSE	11043.6	237.525	130.9	0.0117397	0.5511	665	18	8	0.0118519	0.444444
2	6	ENLYFQ	224	18	HHHHHSSGENLYFQGHMT	11043.6	150.5	124.5	0.011247	0.827243	665	7	7	0.0105263	1
2	6	ENLYFQ	102	4	GHHH	11043.6	4970.13	144.218	0.00908771	0.0290168	665	793	22	0.0153203	0.0330827
2	6	ENLYFQ	295	24	HHHHHHSSGVDLGTENLYFQSMAS	11043.6	117.5	98.7	0.0089221	0.84	665	6	6	0.00902256	1
2	6	ENLYFQ	298	8	ENLYFQGQ	11043.6	107.5	96.5	0.00872939	0.897674	665	6	6	0.00902256	1
2	6	ENLYFQ	171	4	GHMS	11043.6	301	87.3333	0.00775794	0.290144	665	50	7	0.00988701	0.14
2	6	ENLYFQ	223	7	QGAMDAA	11043.6	111.5	82.5	0.00745081	0.73991	665	5	4	0.00600601	0.8
2	6	ENLYFQ	242	7	HHLHHHG	11043.6	2376.77	93.4167	0.0070096	0.039304	665	296	12	0.0126449	0.0405405
2	6	ENLYFQ	57	5	IDPFT	11043.6	213.081	76.5	0.00684246	0.359018	665	26	4	0.00582242	0.153846
2	6	ENLYFQ	79	5	GAMDP	11043.6	189.277	57.5	0.00514523	0.303788	665	30	3	0.00433526	0.1
2	6	ENLYFQ	106	5	YKDDD	11043.6	264.757	53.8333	0.00478326	0.203331	665	35	7	0.010101	0.2
2	6	ENLYFQ	221	6	HHHSHP	11043.6	194.356	46	0.00411009	0.236679	665	28	6	0.00873362	0.214286
2	6	ENLYFQ	5	5	DDDDK	11043.6	1542.49	50.1667	0.00400183	0.0325232	665	104	7	0.00918635	0.0673077
2	6	ENLYFQ	357	9	HHHHHHGMS	11043.6	142.008	44	0.00394916	0.309842	665	18	5	0.00737463	0.277778
2	6	ENLYFQ	233	6	PEGHHH	11043.6	142.306	42.5	0.00381391	0.298653	665	21	6	0.00882353	0.285714
2	6	ENLYFQ	13	7	GSSHSSG	11043.6	378.417	33	0.00289752	0.0872055	665	55	1	0.00139082	0.0181818
2	6	ENLYFQ	257	6	GGRHHH	11043.6	869.392	29.5	0.00248243	0.0339318	665	125	5	0.00636943	0.04
2	6	ENLYFQ	312	5	HMASG	11043.6	87.0385	27	0.00243163	0.310208	665	8	1	0.0014881	0.125
2	6	ENLYFQ	134	4	MSLN	11043.6	448.75	24	0.00209271	0.0534819	665	68	1	0.00136612	0.0147059
2	6	ENLYFQ	236	5	AMGSM	11043.6	63.8222	23	0.00207498	0.360376	665	10	1	0.00148368	0.1
2	6	ENLYFQ	317	7	GAMDPEF	11043.6	74	23	0.00207308	0.310811	665	8	1	0.0014881	0.125
2	6	ENLYFQ	75	7	HHHHHMA	11043.6	782.243	24	0.00203358	0.030681	665	83	2	0.00268097	0.0240964
2	6	ENLYFQ	146	6	HHHHGE	11043.6	86.0476	22	0.00198061	0.255672	665	11	2	0.00296736	0.181818
2	6	ENLYFQ	114	6	QSQAGA	11043.6	110.167	21	0.00188632	0.19062	665	7	1	0.00149031	0.142857
2	6	ENLYFQ	339	6	HHHGSM	11043.6	487.129	21	0.00182454	0.0431097	665	51	1	0.0013986	0.0196078
2	6	ENLYFQ	354	19	GSSHHHHHHSSGLVPRGSG	11043.6	176.667	20	0.00178567	0.113208	665	10	1	0.00148368	0.1
2	6	ENLYFQ	112	5	PAPPP	11043.6	152	19	0.00169998	0.125	665	10	1	0.00148368	0.1
2	6	ENLYFQ	63	5	RSEED	11043.6	175	17	0.00151764	0.0971429	665	12	1	0.00147929	0.0833333
2	6	ENLYFQ	80	12	SMTGGQQMGRGS	11043.6	808.89	17	0.00143636	0.0210164	665	49	1	0.00140252	0.0204082
2	6	ENLYFQ	9	11	ASMTGGQQMGR	11043.6	1151.27	15	0.00123154	0.0130291	665	80	1	0.00134409	0.0125
2	6	ENLYFQ	18	8	HHHHHSGS	11043.6	1637.58	15	0.00118425	0.00915984	665	186	2	0.00235571	0.0107527
2	6	ENLYFQ	364	7	HHHHHHQ	11043.6	82	13	0.00116984	0.158537	665	10	1	0.00148368	0.1
2	6	ENLYFQ	235	9	RGSHHHHHH	11043.6	1469.61	12.5	0.000999942	0.00850567	665	201	2	0.00231481	0.00995025
2	6	ENLYFQ	135	8	ASMTGGQQ	11043.6	994.767	12	0.000997806	0.0120631	665	80	1	0.00134409	0.0125
2	6	ENLYFQ	24	5	GGGGG	11043.6	629.145	11.5	0.000986171	0.0182788	665	69	1	0.00136426	0.0144928
2	6	ENLYFQ	6	5	VPRGS	11043.6	8748.12	19	0.000960919	0.0021719	665	619	1	0.000779423	0.00161551
2	6	ENLYFQ	153	7	SSALVPR	11043.6	7206.85	17	0.000932352	0.00235887	665	551	1	0.000823045	0.00181488
2	6	ENLYFQ	16	8	WSHPQFEK	11043.6	248.343	8	0.000708971	0.0322135	665	36	1	0.00142857	0.0277778
2	6	ENLYFQ	3	4	GSHM	11043.6	8451.95	13.5	0.000692945	0.00159726	665	919	2	0.00126422	0.00300752
2	6	ENLYFQ	64	5	SHMAS	11043.6	1174.6	6	0.000491311	0.00510813	665	102	1	0.00130548	0.00980392
2	6	ENLYFQ	61	6	DSDISS	11043.6	141.583	5.25	0.000469591	0.0370806	665	10	1	0.00148368	0.1
2	6	ENLYFQ	228	6	KGSHHH	11043.6	154.966	5.11538	0.000456997	0.0330097	665	27	2	0.00289855	0.0740741
2	6	ENLYFQ	387	7	THHHHHH	11043.6	86.1354	5	0.000449448	0.0580481	665	18	1	0.00146628	0.0555556
2	6	ENLYFQ	170	8	STRHHHHH	11043.6	91.9167	5	0.000449215	0.0543971	665	14	1	0.00147493	0.0714286
2	6	ENLYFQ	350	7	PHHHHHH	11043.6	135.107	4.5	0.000402713	0.033307	665	26	1	0.00144928	0.0384615
3	6	LVPRGS	6	5	VPRGS	8944.18	8748.12	8661.87	0.959187	0.990141	632	619	610	0.951638	0.98546
3	6	LVPRGS	153	7	SSALVPR	8944.18	7206.85	7098.98	0.784241	0.985033	632	551	541	0.842679	0.981851
3	6	LVPRGS	253	5	PRGSH	8944.18	6658.72	6291.92	0.675753	0.944915	632	449	442	0.691706	0.98441
3	6	LVPRGS	3	4	GSHM	8944.18	8451.95	6080.74	0.537386	0.719448	632	919	422	0.373782	0.667722
3	6	LVPRGS	59	7	HHHHGSG	8944.18	10462.6	5443.18	0.389812	0.608572	632	1046	540	0.474517	0.85443
3	6	LVPRGS	189	7	SHHHHHH	8944.18	9013.71	4146.5	0.300223	0.463598	632	1191	528	0.407722	0.835443
3	6	LVPRGS	15	6	GSSHHH	8944.18	6504.71	2919.85	0.233047	0.448882	632	1098	526	0.436877	0.832278
3	6	LVPRGS	210	22	MGSSHHHHHHSSGLVPRGSHMA	8944.18	1559.76	1348.63	0.147306	0.864642	632	94	94	0.148734	1
3	6	LVPRGS	1	4	HHHH	8944.18	29560.4	4449.74	0.130664	0.497501	632	4360	584	0.132486	0.924051
3	6	LVPRGS	64	5	SHMAS	8944.18	1174.6	789.548	0.0846316	0.672185	632	102	52	0.0762463	0.509804
3	6	LVPRGS	302	11	HSSGLVPRGSM	8944.18	413.485	392.561	0.0437876	0.949395	632	23	23	0.0363924	1
3	6	LVPRGS	250	9	LVPRGSHMG	8944.18	335.306	289.454	0.0321972	0.863253	632	24	24	0.0379747	1
3	6	LVPRGS	135	8	ASMTGGQQ	8944.18	994.767	253.514	0.0261748	0.254848	632	80	17	0.0244604	0.2125
3	6	LVPRGS	9	11	ASMTGGQQMGR	8944.18	1151.27	244.014	0.0247694	0.211953	632	80	16	0.0229885	0.2
3	6	LVPRGS	80	12	SMTGGQQMGRGS	8944.18	808.89	231.8	0.0243455	0.286565	632	49	14	0.0209895	0.285714
3	6	LVPRGS	260	5	GSHMQ	8944.18	312.493	200.458	0.0221349	0.641481	632	34	14	0.0214724	0.411765
3	6	LVPRGS	361	21	GSSHHHHHHSSGLVPRGSHMP	8944.18	209.306	180.764	0.0201459	0.863636	632	16	16	0.0253165	1
3	6	LVPRGS	354	19	GSSHHHHHHSSGLVPRGSG	8944.18	176.667	167.833	0.018746	0.95	632	10	10	0.0158228	1
3	6	LVPRGS	242	7	HHLHHHG	8944.18	2376.77	181.349	0.0162797	0.0763005	632	296	23	0.0254144	0.0777027
3	6	LVPRGS	159	5	RGSMS	8944.18	176.409	125.227	0.0139213	0.709869	632	10	8	0.0126183	0.8
3	6	LVPRGS	97	12	ETAAAKFERNHM	8944.18	304.567	123.5	0.0135339	0.405494	632	18	12	0.0188088	0.666667
3	6	LVPRGS	300	5	SHMTA	8944.18	142.633	113.717	0.0126731	0.797266	632	11	9	0.0141956	0.818182
3	6	LVPRGS	305	8	LYKKAGLM	8944.18	258	114	0.0125438	0.44186	632	11	6	0.00941915	0.545455
3	6	LVPRGS	297	8	GLVPRGSS	8944.18	118	110.5	0.0123441	0.936441	632	9	9	0.0142405	1
3	6	LVPRGS	5	5	DDDDK	8944.18	1542.49	127	0.0122591	0.0823344	632	104	12	0.0165746	0.115385
3	6	LVPRGS	14	8	TSLYKKAG	8944.18	777.739	114	0.0118652	0.146579	632	44	6	0.00895522	0.136364
3	6	LVPRGS	320	23	GSSHHHHHHSSGLVPRGSHMASE	8944.18	126.582	100.211	0.0111711	0.791667	632	9	9	0.0142405	1
3	6	LVPRGS	272	21	SHHHHHHSSGLVPRGSHMASK	8944.18	116.929	92.4643	0.0103097	0.790776	632	7	7	0.0110759	1
3	6	LVPRGS	235	9	RGSHHHHHH	8944.18	1469.61	105.839	0.0102677	0.0720185	632	201	13	0.0158537	0.0646766
3	6	LVPRGS	329	7	GSHMGSA	8944.18	125.596	86.9615	0.00968088	0.69239	632	9	6	0.00944882	0.666667
3	6	LVPRGS	149	8	GSHMLEDP	8944.18	128.654	72.8333	0.0080926	0.566119	632	10	5	0.00784929	0.5
3	6	LVPRGS	340	11	GLVPRGSHMAA	8944.18	85.2778	70.3889	0.00785672	0.825407	632	8	8	0.0126582	1
3	6	LVPRGS	374	5	SHMAK	8944.18	99.5238	68.7619	0.00766155	0.690909	632	11	6	0.00941915	0.545455
3	6	LVPRGS	306	6	GSHNAT	8944.18	133	66.4	0.00736895	0.499248	632	13	4	0.00624025	0.307692
3	6	LVPRGS	247	8	DDDDKAMA	8944.18	243.5	66	0.00723551	0.271047	632	9	6	0.00944882	0.666667
3	6	LVPRGS	366	5	SHMGG	8944.18	123.045	62.5	0.0069408	0.507942	632	10	4	0.00626959	0.4
3	6	LVPRGS	252	5	NSSSV	8944.18	345.289	63.3333	0.00686456	0.183421	632	21	4	0.00616333	0.190476
3	6	LVPRGS	22	5	SSSVD	8944.18	297.748	62	0.00675387	0.20823	632	19	4	0.00618238	0.210526
3	6	LVPRGS	268	6	GSMMSD	8944.18	91.5	57	0.00634837	0.622951	632	8	3	0.00470958	0.375
3	6	LVPRGS	100	6	RGSTAS	8944.18	202	57	0.0062712	0.282178	632	10	3	0.00469484	0.3
3	6	LVPRGS	199	5	MASMA	8944.18	93.6667	51.3	0.00570854	0.547687	632	8	4	0.00628931	0.5
3	6	LVPRGS	376	6	GSHMSQ	8944.18	111.134	49.3415	0.00547875	0.443981	632	12	4	0.00625	0.333333
3	6	LVPRGS	249	6	SHMLST	8944.18	96.5	46.5	0.00517001	0.481865	632	8	3	0.00470958	0.375
3	6	LVPRGS	18	8	HHHHHSGS	8944.18	1637.58	53	0.00503383	0.0323648	632	186	9	0.0111248	0.0483871
3	6	LVPRGS	312	5	HMASG	8944.18	87.0385	44.3333	0.00493312	0.509353	632	8	3	0.00470958	0.375
3	6	LVPRGS	140	6	SHMEEK	8944.18	96.8333	44.3333	0.00492775	0.457831	632	9	3	0.00470219	0.333333
3	6	LVPRGS	372	5	SHMAR	8944.18	60.5	42.75	0.00477018	0.706612	632	7	4	0.00629921	0.571429
3	6	LVPRGS	322	16	MASMTGGQQMGRGSEF	8944.18	136.271	41.8	0.00462459	0.306741	632	9	3	0.00470219	0.333333
3	6	LVPRGS	256	5	GKQGG	8944.18	96.3	38	0.00422106	0.3946	632	9	2	0.00312989	0.222222
3	6	LVPRGS	225	5	GSPGL	8944.18	57.25	31	0.0034558	0.541485	632	5	1	0.00157233	0.2
3	6	LVPRGS	278	6	GSPDLD	8944.18	77	31	0.00344821	0.402597	632	8	1	0.00156495	0.125
3	6	LVPRGS	264	7	GSHMGTA	8944.18	95.5833	30.875	0.00342717	0.323017	632	9	3	0.00470219	0.333333
3	6	LVPRGS	182	14	DPNSSSVDKLAAAL	8944.18	146.476	28	0.0030896	0.191157	632	9	2	0.00312989	0.222222
3	6	LVPRGS	175	6	SHMSAA	8944.18	93.0833	26.3889	0.00292856	0.283497	632	9	3	0.00470219	0.333333
3	6	LVPRGS	280	6	GSHQPA	8944.18	99.3667	25.3333	0.00280913	0.254948	632	8	2	0.0031348	0.25
3	6	LVPRGS	231	7	RGSGGSG	8944.18	63	24	0.00267166	0.380952	632	7	2	0.00313972	0.285714
3	6	LVPRGS	357	9	HHHHHHGMS	8944.18	142.008	24.2	0.0026705	0.170413	632	18	3	0.00463679	0.166667
3	6	LVPRGS	234	7	DDDKAMG	8944.18	109	24	0.00265805	0.220183	632	5	2	0.00314961	0.4
3	6	LVPRGS	102	4	GHHH	8944.18	4970.13	34	0.00244951	0.00684086	632	793	9	0.00635593	0.0142405
3	6	LVPRGS	380	7	SGGGGGS	8944.18	129.531	21	0.00231975	0.162123	632	13	2	0.00311042	0.153846
3	6	LVPRGS	356	5	GSHGG	8944.18	73.125	20.25	0.00225074	0.276923	632	9	2	0.00312989	0.222222
3	6	LVPRGS	221	6	HHHSHP	8944.18	194.356	19.8	0.00217135	0.101875	632	28	3	0.00456621	0.107143
3	6	LVPRGS	192	6	SHMSTE	8944.18	65.4	19	0.00211332	0.29052	632	6	1	0.00156986	0.166667
3	6	LVPRGS	95	5	SKKKK	8944.18	73.5	19	0.00211142	0.258503	632	8	1	0.00156495	0.125
3	6	LVPRGS	53	5	SPSPG	8944.18	101	19	0.00210499	0.188119	632	6	1	0.00156986	0.166667
3	6	LVPRGS	141	6	TTETTP	8944.18	108.5	19	0.00210324	0.175115	632	8	1	0.00156495	0.125
3	6	LVPRGS	127	5	KKEKK	8944.18	122	19	0.0021001	0.155738	632	8	1	0.00156495	0.125
3	6	LVPRGS	27	5	SSTSS	8944.18	126.5	19	0.00209906	0.150198	632	10	1	0.00156006	0.1
3	6	LVPRGS	31	6	PPPAPK	8944.18	205.667	19	0.00208086	0.0923825	632	12	1	0.00155521	0.0833333
3	6	LVPRGS	20	5	PPPPP	8944.18	290.8	19	0.00206164	0.065337	632	19	1	0.00153846	0.0526316
3	6	LVPRGS	29	11	AAAIEHHHHHH	8944.18	970.317	20.1667	0.00203821	0.0207836	632	105	3	0.00408719	0.0285714
3	6	LVPRGS	58	4	GHMA	8944.18	523.667	19	0.00201083	0.0362826	632	61	1	0.00144509	0.0163934
3	6	LVPRGS	157	5	GSHGM	8944.18	48.8846	18	0.00200556	0.368214	632	10	1	0.00156006	0.1
3	6	LVPRGS	73	5	DAPDI	8944.18	74.1667	18	0.00199992	0.242697	632	5	1	0.00157233	0.2
3	6	LVPRGS	368	9	AALGHHHHH	8944.18	937.5	18.3333	0.00185873	0.0195556	632	109	3	0.00406504	0.0275229
3	6	LVPRGS	28	7	NLYFQGH	8944.18	1848.78	19	0.00176351	0.0102771	632	101	1	0.00136612	0.00990099
3	6	LVPRGS	287	12	LAAAIEHHHHHH	8944.18	620.2	16	0.00167568	0.0257981	632	61	2	0.00289436	0.0327869
3	6	LVPRGS	24	5	GGGGG	8944.18	629.145	16	0.00167411	0.0254314	632	69	1	0.00142857	0.0144928
3	6	LVPRGS	333	5	DDDKM	8944.18	175.45	15	0.00164751	0.0854944	632	12	1	0.00155521	0.0833333
3	6	LVPRGS	110	5	DLVPR	8944.18	83.0833	14.8333	0.00164588	0.178536	632	14	3	0.00466563	0.214286
3	6	LVPRGS	178	8	ALGHHHHH	8944.18	1306.17	16.5	0.0016123	0.0126323	632	168	3	0.00376412	0.0178571
3	6	LVPRGS	62	11	SHHHHHHSQDP	8944.18	253.698	14	0.00152441	0.0551837	632	23	2	0.00306279	0.0869565
3	6	LVPRGS	203	6	HMAAAA	8944.18	71.7323	13.7222	0.00152432	0.191298	632	8	2	0.0031348	0.25
3	6	LVPRGS	8	8	LEHHHHHH	8944.18	6134.81	22.1333	0.00146998	0.00360783	632	877	6	0.00399202	0.00949367
3	6	LVPRGS	130	6	SPGPPA	8944.18	89.4242	12.3333	0.00136714	0.137919	632	8	1	0.00156495	0.125
3	6	LVPRGS	134	4	MSLN	8944.18	448.75	12.6667	0.00135035	0.0282266	632	68	1	0.00143062	0.0147059
3	6	LVPRGS	243	8	HHHHHHSQ	8944.18	265.186	12	0.00130472	0.0452513	632	31	2	0.00302572	0.0645161
3	6	LVPRGS	16	8	WSHPQFEK	8944.18	248.343	10	0.00108903	0.0402668	632	36	1	0.00149925	0.0277778
3	6	LVPRGS	84	6	GSSSPN	8944.18	103.5	9.5	0.0010511	0.0917874	632	6	1	0.00156986	0.166667
3	6	LVPRGS	54	6	SHMDVA	8944.18	106	9.5	0.00105081	0.0896226	632	7	1	0.0015674	0.142857
3	6	LVPRGS	384	6	EEEHEG	8944.18	113	9.5	0.00104999	0.0840708	632	9	1	0.0015625	0.111111
3	6	LVPRGS	69	7	EEEEVEE	8944.18	175.759	9.5	0.00104276	0.0540512	632	11	1	0.00155763	0.0909091
3	6	LVPRGS	106	5	YKDDD	8944.18	264.757	9.5	0.00103267	0.0358819	632	35	1	0.0015015	0.0285714
3	6	LVPRGS	263	5	EEEEE	8944.18	413.259	9.5	0.00101627	0.022988	632	33	1	0.00150602	0.030303
3	6	LVPRGS	168	7	AAQAPAA	8944.18	63.2333	9	0.00100018	0.14233	632	7	1	0.0015674	0.142857
3	6	LVPRGS	379	5	RSHHH	8944.18	294.611	9	0.000975104	0.0305487	632	47	2	0.00295421	0.0425532
3	6	LVPRGS	2	6	ENLYFQ	8944.18	11043.6	19	0.000951485	0.00212429	632	665	1	0.000771605	0.00158228
3	6	LVPRGS	270	5	SLEHH	8944.18	531.207	8.4	0.000887294	0.015813	632	72	3	0.0042796	0.0416667
3	6	LVPRGS	86	7	GRVHHHH	8944.18	240.212	8	0.000871803	0.0333039	632	33	1	0.00150602	0.030303
3	6	LVPRGS	13	7	GSSHSSG	8944.18	378.417	8	0.000858867	0.0211407	632	55	1	0.00145773	0.0181818
3	6	LVPRGS	307	11	SAAAEGHHHHH	8944.18	87	6	0.000664807	0.0689655	632	9	1	0.0015625	0.111111
3	6	LVPRGS	209	6	AEEHHH	8944.18	396	6	0.000642799	0.0151515	632	45	1	0.00147929	0.0222222
3	6	LVPRGS	75	7	HHHHHMA	8944.18	782.243	3.25	0.000334253	0.00415472	632	83	1	0.00140056	0.0120482
3	6	LVPRGS	239	7	SSADLVP	8944.18	48.6667	3	0.00033371	0.0616438	632	10	1	0.00156006	0.1
3	6	LVPRGS	344	8	PRSHHHHH	8944.18	39.6296	2.5	0.000278356	0.0630841	632	7	1	0.0015674	0.142857
3	6	LVPRGS	177	8	GSRRASVG	8944.18	40.5333	2	0.00022265	0.0493421	632	7	1	0.0015674	0.142857
3	6	LVPRGS	246	6	GSFDEE	8944.18	48.5	2	0.000222453	0.0412371	632	8	1	0.00156495	0.125
3	6	LVPRGS	290	5	KKHHH	8944.18	80.6429	2	0.00022166	0.0248007	632	17	1	0.00154321	0.0588235
3	6	LVPRGS	377	7	HHHHHHR	8944.18	122.243	2	0.000220643	0.0163608	632	19	1	0.00153846	0.0526316
3	6	LVPRGS	386	6	GSMSKP	8944.18	47.5864	1.72727	0.000192132	0.0362976	632	8	1	0.00156495	0.125
3	6	LVPRGS	303	6	GSHMEN	8944.18	18.84	1.52	0.000169615	0.0806794	632	5	1	0.00157233	0.2
3	6	LVPRGS	198	5	AMGSG	8944.18	49.7	0.3	3.33571e-05	0.00603622	632	11	1	0.00155763	0.0909091
4	6	LEHHHH	8	8	LEHHHHHH	6211.64	6134.81	6133.81	0.98731	0.999837	890	877	877	0.985393	1
4	6	LEHHHH	178	8	ALGHHHHH	6211.64	1306.17	1091.82	0.169907	0.835893	890	168	158	0.175556	0.940476
4	6	LEHHHH	1	4	HHHH	6211.64	29560.4	4637.78	0.14896	0.746627	890	4360	889	0.203852	0.998876
4	6	LEHHHH	368	9	AALGHHHHH	6211.64	937.5	663.2	0.102252	0.707413	890	109	98	0.108768	0.899083
4	6	LEHHHH	29	11	AAAIEHHHHHH	6211.64	970.317	656.867	0.100668	0.676961	890	105	98	0.109253	0.933333
4	6	LEHHHH	270	5	SLEHH	6211.64	531.207	472.221	0.0753068	0.888959	890	72	72	0.0808989	1
4	6	LEHHHH	287	12	LAAAIEHHHHHH	6211.64	620.2	393.467	0.0611127	0.634419	890	61	58	0.0649496	0.95082
4	6	LEHHHH	370	5	QLEHH	6211.64	271.192	239.467	0.0383554	0.883016	890	35	34	0.0381594	0.971429
4	6	LEHHHH	7	7	EGHHHHH	6211.64	4493.7	224	0.0213713	0.0498476	890	574	28	0.0194986	0.0487805
4	6	LEHHHH	282	5	HLEHH	6211.64	127.9	114.189	0.0183426	0.892798	890	18	18	0.0202247	1
4	6	LEHHHH	102	4	GHHH	6211.64	4970.13	196	0.0178412	0.0394356	890	793	28	0.0169184	0.035309
4	6	LEHHHH	22	5	SSSVD	6211.64	297.748	95.8667	0.0149476	0.321973	890	19	14	0.0156425	0.736842
4	6	LEHHHH	252	5	NSSSV	6211.64	345.289	76.6667	0.0118308	0.222036	890	21	11	0.0122222	0.52381
4	6	LEHHHH	389	11	EAAALEHHHHH	6211.64	104	69.3333	0.0110999	0.666667	890	10	10	0.011236	1
4	6	LEHHHH	381	9	NSLEHHHHH	6211.64	85	68	0.0109173	0.8	890	9	9	0.0101124	1
4	6	LEHHHH	105	5	GVPRG	6211.64	172	68	0.0107669	0.395349	890	13	10	0.0111982	0.769231
4	6	LEHHHH	245	7	GAAALEH	6211.64	105	64	0.0102357	0.609524	890	10	9	0.010101	0.9
4	6	LEHHHH	310	11	RAAALEHHHHH	6211.64	103	60	0.00959287	0.582524	890	9	8	0.00897868	0.888889
4	6	LEHHHH	269	10	DAQLEHHHHH	6211.64	79.75	58	0.00930472	0.727273	890	8	8	0.00898876	1
4	6	LEHHHH	327	9	PALEHHHHH	6211.64	79.5	52	0.00833448	0.654088	890	9	7	0.00784753	0.777778
4	6	LEHHHH	316	11	ATSQLEHHHHH	6211.64	77.7143	51.8095	0.00830607	0.666667	890	8	8	0.00898876	1
4	6	LEHHHH	285	10	QQPLEHHHHH	6211.64	69.6667	50.6667	0.00813185	0.727273	890	7	7	0.00786517	1
4	6	LEHHHH	182	14	DPNSSSVDKLAAAL	6211.64	146.476	50.6667	0.00803283	0.345904	890	9	7	0.00784753	0.777778
4	6	LEHHHH	365	10	TLTLEHHHHH	6211.64	62.3333	45.3333	0.0072782	0.727273	890	7	7	0.00786517	1
4	6	LEHHHH	248	11	GEQKLEHHHHH	6211.64	66	44	0.00705847	0.666667	890	6	6	0.00674157	1
4	6	LEHHHH	205	6	AKNLEH	6211.64	107.5	44	0.00701179	0.409302	890	10	6	0.00671141	0.6
4	6	LEHHHH	165	12	MAGDPLEHHHHH	6211.64	65	40	0.00641371	0.615385	890	6	6	0.00674157	1
4	6	LEHHHH	307	11	SAAAEGHHHHH	6211.64	87	39.6667	0.00633756	0.455939	890	9	6	0.00671892	0.666667
4	6	LEHHHH	284	9	PLLEHHHHH	6211.64	45.5833	34.6667	0.00557113	0.760512	890	6	5	0.00561167	0.833333
4	6	LEHHHH	313	10	PGSLEHHHHH	6211.64	44.9167	32.6667	0.00524859	0.727273	890	6	6	0.00674157	1
4	6	LEHHHH	238	11	PSKVLEHHHHH	6211.64	40.9412	26	0.00417564	0.635057	890	5	4	0.00448934	0.8
4	6	LEHHHH	296	8	DKLHHHHH	6211.64	3473.65	34.6667	0.00359217	0.00997991	890	342	5	0.00407498	0.0146199
4	6	LEHHHH	319	5	ESLEH	6211.64	50.25	17	0.00272222	0.338308	890	9	4	0.00446927	0.444444
4	6	LEHHHH	49	5	KSCDK	6211.64	153.221	16	0.00252014	0.104425	890	24	2	0.00219298	0.0833333
4	6	LEHHHH	83	14	RASQPELAPEDPED	6211.64	67.8333	12.6667	0.00202123	0.186732	890	5	3	0.00336323	0.6
4	6	LEHHHH	138	6	RGRPRG	6211.64	149.833	10.6667	0.00167958	0.0711902	890	9	2	0.00222965	0.222222
4	6	LEHHHH	6	5	VPRGS	6211.64	8748.12	22.1333	0.00148172	0.0035632	890	619	6	0.00399202	0.00969305
4	6	LEHHHH	352	10	AAREGHHHHH	6211.64	154	9	0.00141584	0.0584416	890	14	1	0.00110742	0.0714286
4	6	LEHHHH	349	7	AVAQQGK	6211.64	74.75	8	0.00127421	0.107023	890	8	1	0.00111483	0.125
4	6	LEHHHH	120	6	EDGQDG	6211.64	77.1667	8	0.00127372	0.103672	890	8	1	0.00111483	0.125
4	6	LEHHHH	74	6	PPAPAG	6211.64	106	8	0.0012679	0.0754717	890	7	1	0.00111607	0.142857
4	6	LEHHHH	60	6	ASIGQA	6211.64	143.5	8	0.00126041	0.0557491	890	9	1	0.00111359	0.111111
4	6	LEHHHH	207	5	DKDRW	6211.64	231.222	8	0.00124323	0.0345988	890	11	1	0.00111111	0.0909091
4	6	LEHHHH	20	5	PPPPP	6211.64	290.8	8	0.00123182	0.0275103	890	19	1	0.00110132	0.0526316
4	6	LEHHHH	88	6	GQRKRR	6211.64	93.8	7	0.00111139	0.0746269	890	10	1	0.00111235	0.1
4	6	LEHHHH	353	7	QHHHHHH	6211.64	110.529	6.3	0.000997487	0.0569984	890	25	2	0.00219058	0.08
4	6	LEHHHH	151	6	SPSPAA	6211.64	55.0435	4	0.000638703	0.0726699	890	8	1	0.00111483	0.125
4	6	LEHHHH	172	5	STSSS	6211.64	84.8542	4	0.000635678	0.0471397	890	10	1	0.00111235	0.1
4	6	LEHHHH	330	6	PTPTAT	6211.64	111.1	4	0.000633037	0.0360036	890	8	1	0.00111483	0.125
4	6	LEHHHH	35	8	RGDGGFGS	6211.64	118.25	4	0.000632322	0.0338266	890	9	1	0.00111359	0.111111
4	6	LEHHHH	364	7	HHHHHHQ	6211.64	82	3.5	0.000556426	0.0426829	890	10	1	0.00111235	0.1
4	6	LEHHHH	148	6	APKAPA	6211.64	90.8485	2	0.000317436	0.0220147	890	12	1	0.00110988	0.0833333
4	6	LEHHHH	56	5	PPAAP	6211.64	132	2	0.000315376	0.0151515	890	12	1	0.00110988	0.0833333
5	11	ASMTGGQQMGR	9	11	ASMTGGQQMGR	1151.27	1151.27	1151.27	1	1	80	80	80	1	1
5	11	ASMTGGQQMGR	135	8	ASMTGGQQ	1151.27	994.767	906.676	0.73157	0.911446	80	80	75	0.882353	0.9375
5	11	ASMTGGQQMGR	80	12	SMTGGQQMGRGS	1151.27	808.89	726.009	0.588268	0.897537	80	49	49	0.6125	1
5	11	ASMTGGQQMGR	103	5	DDDKD	1151.27	447.954	287.935	0.219583	0.64278	80	21	18	0.216867	0.857143
5	11	ASMTGGQQMGR	64	5	SHMAS	1151.27	1174.6	373.386	0.191237	0.324326	80	102	33	0.221477	0.4125
5	11	ASMTGGQQMGR	5	5	DDDDK	1151.27	1542.49	310.935	0.13049	0.270081	80	104	20	0.121951	0.25
5	11	ASMTGGQQMGR	210	22	MGSSHHHHHHSSGLVPRGSHMA	1151.27	1559.76	282.543	0.116345	0.245419	80	94	16	0.101266	0.2
5	11	ASMTGGQQMGR	207	5	DKDRW	1151.27	231.222	141.194	0.113748	0.610644	80	11	9	0.109756	0.818182
5	11	ASMTGGQQMGR	75	7	HHHHHMA	1151.27	782.243	174.887	0.0994457	0.223572	80	83	19	0.131944	0.2375
5	11	ASMTGGQQMGR	322	16	MASMTGGQQMGRGSEF	1151.27	136.271	114.329	0.0974495	0.838977	80	9	9	0.1125	1
5	11	ASMTGGQQMGR	378	12	LYDDDDKDRWGS	1151.27	185	118.194	0.0970341	0.638889	80	8	8	0.1	1
5	11	ASMTGGQQMGR	242	7	HHLHHHG	1151.27	2376.77	148.828	0.0440422	0.129273	80	296	19	0.0532213	0.2375
5	11	ASMTGGQQMGR	237	9	DDDKDHPFT	1151.27	100.273	42.3409	0.0350157	0.422257	80	5	4	0.0493827	0.8
5	11	ASMTGGQQMGR	3	4	GSHM	1151.27	8451.95	321.7	0.0346603	0.279432	80	919	33	0.0341615	0.4125
5	11	ASMTGGQQMGR	253	5	PRGSH	1151.27	6658.72	246.857	0.0326396	0.214422	80	449	15	0.0291829	0.1875
5	11	ASMTGGQQMGR	235	9	RGSHHHHHH	1151.27	1469.61	82.4646	0.0324867	0.0716295	80	201	13	0.0485075	0.1625
5	11	ASMTGGQQMGR	189	7	SHHHHHH	1151.27	9013.71	266.727	0.0269469	0.231681	80	1191	36	0.0291498	0.45
5	11	ASMTGGQQMGR	15	6	GSSHHH	1151.27	6504.71	200.388	0.0268776	0.174059	80	1098	36	0.0315236	0.45
5	11	ASMTGGQQMGR	153	7	SSALVPR	1151.27	7206.85	209.829	0.0257512	0.182259	80	551	15	0.0243506	0.1875
5	11	ASMTGGQQMGR	6	5	VPRGS	1151.27	8748.12	234.514	0.0242646	0.203701	80	619	15	0.0219298	0.1875
5	11	ASMTGGQQMGR	159	5	RGSMS	1151.27	176.409	22	0.0168495	0.12471	80	10	2	0.0227273	0.2
5	11	ASMTGGQQMGR	257	6	GGRHHH	1151.27	869.392	30.3333	0.0152404	0.0348903	80	125	5	0.025	0.0625
5	11	ASMTGGQQMGR	59	7	HHHHGSG	1151.27	10462.6	166.957	0.0145853	0.14502	80	1046	16	0.0144144	0.2
5	11	ASMTGGQQMGR	72	6	QQQQQP	1151.27	62	12	0.00998946	0.193548	80	5	1	0.0119048	0.2
5	11	ASMTGGQQMGR	215	6	QQEQQQ	1151.27	123.575	12	0.00950238	0.097107	80	11	1	0.0111111	0.0909091
5	11	ASMTGGQQMGR	386	6	GSMSKP	1151.27	47.5864	11	0.00926041	0.231159	80	8	1	0.0114943	0.125
5	11	ASMTGGQQMGR	1	4	HHHH	1151.27	29560.4	266.727	0.00876094	0.231681	80	4360	36	0.00817439	0.45
5	11	ASMTGGQQMGR	333	5	DDDKM	1151.27	175.45	11.5	0.00874381	0.0655457	80	12	1	0.010989	0.0833333
5	11	ASMTGGQQMGR	305	8	LYKKAGLM	1151.27	258	6	0.00427574	0.0232558	80	11	1	0.0111111	0.0909091
5	11	ASMTGGQQMGR	14	8	TSLYKKAG	1151.27	777.739	6	0.00312012	0.00771467	80	44	1	0.00813008	0.0227273
5	11	ASMTGGQQMGR	152	5	PHMAS	1151.27	53.6567	3	0.002496	0.055911	80	8	1	0.0114943	0.125
5	11	ASMTGGQQMGR	161	9	HHHHHHSSA	1151.27	342.394	3.25	0.00218061	0.00949198	80	34	1	0.00884956	0.0294118
5	11	ASMTGGQQMGR	2	6	ENLYFQ	1151.27	11043.6	15	0.00123154	0.0130291	80	665	1	0.00134409	0.0125
6	21	AHHHHHHMGTLEAQTQGPGSM	4	5	GPGSM	1727	1947.63	1727	0.886718	1	81	129	81	0.627907	1
6	21	AHHHHHHMGTLEAQTQGPGSM	147	6	HHHSMG	1727	1053.58	785	0.393369	0.745076	81	109	81	0.743119	1
6	21	AHHHHHHMGTLEAQTQGPGSM	335	22	AHHHHHHMGTLEAQTQGPGSMT	1727	138	132	0.0761685	0.956522	81	6	6	0.0740741	1
6	21	AHHHHHHMGTLEAQTQGPGSM	371	5	PGSMM	1727	100.5	66	0.0374681	0.656716	81	10	3	0.0340909	0.3
6	21	AHHHHHHMGTLEAQTQGPGSM	1	4	HHHH	1727	29560.4	628	0.0204831	0.363636	81	4360	81	0.018578	1
6	21	AHHHHHHMGTLEAQTQGPGSM	84	6	GSSSPN	1727	103.5	22	0.0121648	0.21256	81	6	1	0.0116279	0.166667
7	7	EGRHHHH	7	7	EGHHHHH	4511.7	4493.7	4493.7	0.99601	1	576	574	574	0.996528	1
7	7	EGRHHHH	102	4	GHHH	4511.7	4970.13	3872.93	0.690495	0.858418	576	793	566	0.704857	0.982639
7	7	EGRHHHH	1	4	HHHH	4511.7	29560.4	3377.45	0.110034	0.748598	576	4360	576	0.13211	1
7	7	EGRHHHH	259	5	KEGHH	4511.7	529.5	465.333	0.101693	0.878816	576	62	61	0.105719	0.983871
7	7	EGRHHHH	123	8	GEGHHHHH	4511.7	516.925	422.6	0.0917494	0.817527	576	62	55	0.0943396	0.887097
7	7	EGRHHHH	188	5	SEGHH	4511.7	448	398.167	0.0872879	0.888765	576	51	51	0.0885417	1
7	7	EGRHHHH	309	5	NEGHH	4511.7	441	392	0.0859517	0.888889	576	50	50	0.0868056	1
7	7	EGRHHHH	209	6	AEEHHH	4511.7	396	308	0.0669609	0.777778	576	45	39	0.0670103	0.866667
7	7	EGRHHHH	261	8	EEGHHHHH	4511.7	312.667	231.167	0.050328	0.739339	576	39	31	0.0530822	0.794872
7	7	EGRHHHH	121	6	DESHHH	4511.7	287.312	226.667	0.0495734	0.78892	576	34	29	0.0499139	0.852941
7	7	EGRHHHH	291	5	QEGHH	4511.7	231.3	205.6	0.0453123	0.888889	576	27	27	0.046875	1
7	7	EGRHHHH	324	5	VEGHH	4511.7	194.5	173	0.0381629	0.88946	576	22	22	0.0381944	1
7	7	EGRHHHH	342	8	HEGHHHHH	4511.7	150.75	126	0.027775	0.835821	576	17	16	0.0277296	0.941176
7	7	EGRHHHH	352	10	AAREGHHHHH	4511.7	154	112	0.0245954	0.727273	576	14	14	0.0243056	1
7	7	EGRHHHH	8	8	LEHHHHHH	4511.7	6134.81	224	0.0214919	0.0496487	576	877	28	0.0196491	0.0486111
7	7	EGRHHHH	233	6	PEGHHH	4511.7	142.306	69	0.0150491	0.484872	576	21	9	0.0153061	0.428571
7	7	EGRHHHH	368	9	AALGHHHHH	4511.7	937.5	56	0.0103834	0.0597333	576	109	7	0.0103245	0.0642202
7	7	EGRHHHH	345	9	RKEGHHHHH	4511.7	55	44	0.0097287	0.8	576	6	6	0.0104167	1
7	7	EGRHHHH	86	7	GRVHHHH	4511.7	240.212	44.2	0.00938885	0.184004	576	33	6	0.00995025	0.181818
7	7	EGRHHHH	276	9	SREGHHHHH	4511.7	65	36	0.00792829	0.553846	576	7	5	0.00865052	0.714286
7	7	EGRHHHH	271	6	QKKEGH	4511.7	58	24	0.00527971	0.413793	576	6	3	0.00518135	0.5
7	7	EGRHHHH	323	7	RHHHHHH	4511.7	322.321	24.5	0.00509406	0.0760111	576	56	4	0.00636943	0.0714286
7	7	EGRHHHH	307	11	SAAAEGHHHHH	4511.7	87	18.6667	0.00407566	0.214559	576	9	3	0.00515464	0.333333
7	7	EGRHHHH	29	11	AAAIEHHHHHH	4511.7	970.317	16	0.00292718	0.0164895	576	105	2	0.00294551	0.0190476
7	7	EGRHHHH	15	6	GSSHHH	4511.7	6504.71	32	0.00291322	0.00709267	576	1098	4	0.00239521	0.00694444
7	7	EGRHHHH	189	7	SHHHHHH	4511.7	9013.71	34.6	0.00256471	0.00766895	576	1191	5	0.00283768	0.00868056
7	7	EGRHHHH	241	6	SDESSD	4511.7	51.6667	8	0.00175617	0.154839	576	7	1	0.00171821	0.142857
7	7	EGRHHHH	52	5	EAEED	4511.7	87	8	0.00174265	0.091954	576	8	1	0.00171527	0.125
7	7	EGRHHHH	310	11	RAAALEHHHHH	4511.7	103	8	0.0017366	0.0776699	576	9	1	0.00171233	0.111111
7	7	EGRHHHH	273	6	EPEIEL	4511.7	116.5	8	0.00173153	0.0686695	576	9	1	0.00171233	0.111111
7	7	EGRHHHH	38	5	AQAQE	4511.7	131	8	0.00172611	0.0610687	576	9	1	0.00171233	0.111111
7	7	EGRHHHH	40	6	EPEEPA	4511.7	172.222	8	0.00171089	0.0464516	576	12	1	0.00170358	0.0833333
7	7	EGRHHHH	358	6	KKASSE	4511.7	237.525	8	0.00168733	0.0336807	576	18	1	0.00168634	0.0555556
7	7	EGRHHHH	243	8	HHHHHHSQ	4511.7	265.186	8	0.00167754	0.0301676	576	31	1	0.00165017	0.0322581
7	7	EGRHHHH	17	6	EDEREE	4511.7	336.667	8	0.00165277	0.0237624	576	21	1	0.00167785	0.047619
7	7	EGRHHHH	33	9	EGGSHHHHH	4511.7	677.917	8	0.00154392	0.0118009	576	84	1	0.00151745	0.0119048
7	7	EGRHHHH	379	5	RSHHH	4511.7	294.611	6.4	0.00133336	0.0217235	576	47	1	0.00160772	0.0212766
8	15	HHHHSSGLVPRGSHM	253	5	PRGSH	6663.13	6658.72	6215.76	0.874711	0.933478	410	449	403	0.883772	0.982927
8	15	HHHHSSGLVPRGSHM	3	4	GSHM	6663.13	8451.95	6619.93	0.779259	0.993517	410	919	408	0.442997	0.995122
8	15	HHHHSSGLVPRGSHM	6	5	VPRGS	6663.13	8748.12	5903.4	0.620898	0.885981	410	619	403	0.64377	0.982927
8	15	HHHHSSGLVPRGSHM	153	7	SSALVPR	6663.13	7206.85	5255.38	0.610055	0.788726	410	551	403	0.722222	0.982927
8	15	HHHHSSGLVPRGSHM	59	7	HHHHGSG	6663.13	10462.6	4087.27	0.313477	0.613416	410	1046	408	0.389313	0.995122
8	15	HHHHSSGLVPRGSHM	189	7	SHHHHHH	6663.13	9013.71	3073.98	0.243912	0.461342	410	1191	396	0.328631	0.965854
8	15	HHHHSSGLVPRGSHM	210	22	MGSSHHHHHHSSGLVPRGSHMA	6663.13	1559.76	1489.38	0.22119	0.954881	410	94	94	0.229268	1
8	15	HHHHSSGLVPRGSHM	15	6	GSSHHH	6663.13	6504.71	2148.95	0.195025	0.330369	410	1098	395	0.354897	0.963415
8	15	HHHHSSGLVPRGSHM	64	5	SHMAS	6663.13	1174.6	872.5	0.125265	0.742807	410	102	52	0.113043	0.509804
8	15	HHHHSSGLVPRGSHM	1	4	HHHH	6663.13	29560.4	3159.98	0.0955729	0.474249	410	4360	410	0.0940367	1
8	15	HHHHSSGLVPRGSHM	250	9	LVPRGSHMG	6663.13	335.306	287.538	0.0428465	0.857541	410	24	20	0.0483092	0.833333
8	15	HHHHSSGLVPRGSHM	135	8	ASMTGGQQ	6663.13	994.767	280.2	0.0379793	0.281674	410	80	17	0.0359408	0.2125
8	15	HHHHSSGLVPRGSHM	9	11	ASMTGGQQMGR	6663.13	1151.27	269.7	0.035747	0.234264	410	80	16	0.0337553	0.2
8	15	HHHHSSGLVPRGSHM	80	12	SMTGGQQMGRGS	6663.13	808.89	256.2	0.0355053	0.31673	410	49	14	0.0314607	0.285714
8	15	HHHHSSGLVPRGSHM	260	5	GSHMQ	6663.13	312.493	221.717	0.032828	0.70951	410	34	14	0.0325581	0.411765
8	15	HHHHSSGLVPRGSHM	361	21	GSSHHHHHHSSGLVPRGSHMP	6663.13	209.306	199.792	0.0299419	0.954545	410	16	16	0.0390244	1
8	15	HHHHSSGLVPRGSHM	300	5	SHMTA	6663.13	142.633	123.55	0.0184894	0.866207	410	11	9	0.0218447	0.818182
8	15	HHHHSSGLVPRGSHM	320	23	GSSHHHHHHSSGLVPRGSHMASE	6663.13	126.582	108.85	0.0162928	0.859918	410	9	8	0.0194647	0.888889
8	15	HHHHSSGLVPRGSHM	329	7	GSHMGSA	6663.13	125.596	96.1154	0.0143614	0.765273	410	9	6	0.0145278	0.666667
8	15	HHHHSSGLVPRGSHM	272	21	SHHHHHHSSGLVPRGSHMASK	6663.13	116.929	81.25	0.012129	0.694869	410	7	6	0.0145985	0.857143
8	15	HHHHSSGLVPRGSHM	149	8	GSHMLEDP	6663.13	128.654	80.5	0.0119947	0.62571	410	10	5	0.0120482	0.5
8	15	HHHHSSGLVPRGSHM	374	5	SHMAK	6663.13	99.5238	76	0.0113659	0.763636	410	11	6	0.0144578	0.545455
8	15	HHHHSSGLVPRGSHM	306	6	GSHNAT	6663.13	133	73.6	0.0109483	0.553383	410	13	4	0.00954654	0.307692
8	15	HHHHSSGLVPRGSHM	340	11	GLVPRGSHMAA	6663.13	85.2778	71.1667	0.0106581	0.834528	410	8	7	0.0170316	0.875
8	15	HHHHSSGLVPRGSHM	366	5	SHMGG	6663.13	123.045	69.5	0.0103474	0.564832	410	10	4	0.00961538	0.4
8	15	HHHHSSGLVPRGSHM	268	6	GSMMSD	6663.13	91.5	63	0.00941475	0.688525	410	8	3	0.00722892	0.375
8	15	HHHHSSGLVPRGSHM	249	6	SHMLST	6663.13	96.5	51.5	0.00767726	0.533679	410	8	3	0.00722892	0.375
8	15	HHHHSSGLVPRGSHM	140	6	SHMEEK	6663.13	96.8333	49	0.00730149	0.506024	410	9	3	0.00721154	0.333333
8	15	HHHHSSGLVPRGSHM	372	5	SHMAR	6663.13	60.5	47.25	0.00707719	0.780992	410	7	4	0.00968523	0.571429
8	15	HHHHSSGLVPRGSHM	322	16	MASMTGGQQMGRGSEF	6663.13	136.271	46.2	0.0068412	0.339029	410	9	3	0.00721154	0.333333
8	15	HHHHSSGLVPRGSHM	376	6	GSHMSQ	6663.13	111.134	43.4878	0.00646104	0.391309	410	12	3	0.0071599	0.25
8	15	HHHHSSGLVPRGSHM	199	5	MASMA	6663.13	93.6667	35.7	0.00531164	0.381139	410	8	3	0.00722892	0.375
8	15	HHHHSSGLVPRGSHM	264	7	GSHMGTA	6663.13	95.5833	34.125	0.00507466	0.357018	410	9	3	0.00721154	0.333333
8	15	HHHHSSGLVPRGSHM	175	6	SHMSAA	6663.13	93.0833	29.1667	0.00433573	0.313339	410	9	3	0.00721154	0.333333
8	15	HHHHSSGLVPRGSHM	312	5	HMASG	6663.13	87.0385	28	0.00416532	0.321697	410	8	2	0.00480769	0.25
8	15	HHHHSSGLVPRGSHM	192	6	SHMSTE	6663.13	65.4	21	0.00313081	0.321101	410	6	1	0.00240964	0.166667
8	15	HHHHSSGLVPRGSHM	256	5	GKQGG	6663.13	96.3	21	0.00311645	0.218069	410	9	1	0.00239234	0.111111
8	15	HHHHSSGLVPRGSHM	141	6	TTETTP	6663.13	108.5	21	0.00311082	0.193548	410	8	1	0.00239808	0.125
8	15	HHHHSSGLVPRGSHM	384	6	EEEHEG	6663.13	113	21	0.00310875	0.185841	410	9	1	0.00239234	0.111111
8	15	HHHHSSGLVPRGSHM	27	5	SSTSS	6663.13	126.5	21	0.00310255	0.166008	410	10	1	0.00238663	0.1
8	15	HHHHSSGLVPRGSHM	31	6	PPPAPK	6663.13	205.667	21	0.00306668	0.102107	410	12	1	0.0023753	0.0833333
8	15	HHHHSSGLVPRGSHM	20	5	PPPPP	6663.13	290.8	21	0.00302902	0.0722146	410	19	1	0.00233645	0.0526316
8	15	HHHHSSGLVPRGSHM	73	5	DAPDI	6663.13	74.1667	20	0.00297739	0.269663	410	5	1	0.00241546	0.2
8	15	HHHHSSGLVPRGSHM	263	5	EEEEE	6663.13	413.259	21	0.00297645	0.0508156	410	33	1	0.00226244	0.030303
8	15	HHHHSSGLVPRGSHM	242	7	HHLHHHG	6663.13	2376.77	24.7	0.00273982	0.0103922	410	296	3	0.00426743	0.0101351
8	15	HHHHSSGLVPRGSHM	203	6	HMAAAA	6663.13	71.7323	15.1667	0.00225705	0.211434	410	8	2	0.00480769	0.25
8	15	HHHHSSGLVPRGSHM	134	4	MSLN	6663.13	448.75	14	0.00197242	0.0311978	410	68	1	0.00209644	0.0147059
8	15	HHHHSSGLVPRGSHM	54	6	SHMDVA	6663.13	106	10.5	0.00155357	0.0990566	410	7	1	0.00240385	0.142857
8	15	HHHHSSGLVPRGSHM	69	7	EEEEVEE	6663.13	175.759	10.5	0.0015377	0.0597408	410	11	1	0.00238095	0.0909091
8	15	HHHHSSGLVPRGSHM	159	5	RGSMS	6663.13	176.409	10.5	0.00153755	0.0595207	410	10	1	0.00238663	0.1
8	15	HHHHSSGLVPRGSHM	106	5	YKDDD	6663.13	264.757	10.5	0.00151791	0.039659	410	35	1	0.00225225	0.0285714
8	15	HHHHSSGLVPRGSHM	5	5	DDDDK	6663.13	1542.49	10.5	0.00128125	0.00680717	410	104	1	0.00194932	0.00961538
8	15	HHHHSSGLVPRGSHM	280	6	GSHQPA	6663.13	99.3667	7	0.00103619	0.0704462	410	8	1	0.00239808	0.125
8	15	HHHHSSGLVPRGSHM	102	4	GHHH	6663.13	4970.13	8	0.000688157	0.00160961	410	793	2	0.00166528	0.00487805
8	15	HHHHSSGLVPRGSHM	303	6	GSHMEN	6663.13	18.84	1.68	0.000251486	0.089172	410	5	1	0.00241546	0.2
11	6	GGKGGG	44	7	GGGGSGG	862.528	434.988	309.155	0.312795	0.71072	81	33	27	0.310345	0.818182
11	6	GGKGGG	11	11	GGSGGGGSGGG	862.528	291.5	243	0.266732	0.833619	81	21	18	0.214286	0.857143
11	6	GGKGGG	24	5	GGGGG	862.528	629.145	229.386	0.181722	0.364599	81	69	26	0.209677	0.376812
11	6	GGKGGG	179	14	GGGSEGGGSEGGGS	862.528	249	170	0.180557	0.682731	81	16	13	0.154762	0.8125
11	6	GGKGGG	380	7	SGGGGGS	862.528	129.531	35	0.0365704	0.270206	81	13	1	0.0107527	0.0769231
11	6	GGKGGG	231	7	RGSGGSG	862.528	63	16	0.0175915	0.253968	81	7	4	0.047619	0.571429
11	6	GGKGGG	266	8	ENLYFQGG	862.528	224.25	12.5	0.0116357	0.0557414	81	15	1	0.0105263	0.0666667
11	6	GGKGGG	256	5	GKQGG	862.528	96.3	5	0.00524203	0.0519211	81	9	1	0.011236	0.111111
11	6	GGKGGG	85	6	KKGEKK	862.528	163.864	4	0.00391239	0.0244105	81	18	1	0.0102041	0.0555556
11	6	GGKGGG	131	5	GSPGI	862.528	136.248	3.33333	0.00334859	0.0244652	81	37	1	0.00854701	0.027027
11	6	GGKGGG	202	5	GAGGE	862.528	62.5556	1	0.00108215	0.0159858	81	9	1	0.011236	0.111111
11	6	GGKGGG	2	6	ENLYFQ	862.528	11043.6	11.5	0.000966822	0.0133329	81	665	1	0.00134228	0.0123457
11	6	GGKGGG	189	7	SHHHHHH	862.528	9013.71	5	0.000506522	0.00579691	81	1191	1	0.000786782	0.0123457
11	6	GGKGGG	15	6	GSSHHH	862.528	6504.71	3.5	0.000475302	0.00405784	81	1098	1	0.000848896	0.0123457
11	6	GGKGGG	1	4	HHHH	862.528	29560.4	5	0.000164377	0.00579691	81	4360	1	0.000225225	0.0123457
15	6	APAPSA	143	6	EADEPS	241.246	95.1429	25.3714	0.0815755	0.266667	22	9	2	0.0689655	0.222222
15	6	APAPSA	255	5	AEAPE	241.246	82.9143	11.3714	0.0363549	0.137147	22	8	1	0.0344828	0.125
15	6	APAPSA	185	5	EDKAA	241.246	103.559	10.875	0.0325666	0.105012	22	8	1	0.0344828	0.125
15	6	APAPSA	265	6	PAASAS	241.246	222.5	6	0.0131077	0.0269663	22	20	1	0.0243902	0.05
18	6	KKKGKK	34	5	KKKKK	325.97	97.6667	30.6667	0.0780382	0.313993	28	11	5	0.147059	0.454545
18	6	KKKGKK	85	6	KKGEKK	325.97	163.864	34.7273	0.0763059	0.211928	28	18	3	0.0697674	0.166667
18	6	KKKGKK	277	10	ENLYFQGAMG	325.97	164.429	24	0.0514582	0.14596	28	9	1	0.0277778	0.111111
18	6	KKKGKK	126	5	KKKSK	325.97	53.75	16	0.0439899	0.297674	28	8	2	0.0588235	0.25
18	6	KKKGKK	359	6	KKKRKS	325.97	83.9182	16.7576	0.042626	0.199689	28	11	4	0.114286	0.363636
18	6	KKKGKK	46	5	PAATS	325.97	84	16	0.0406123	0.190476	28	7	1	0.0294118	0.142857
18	6	KKKGKK	71	6	KKKKNK	325.97	86.5	7.5	0.0185199	0.0867052	28	9	2	0.0571429	0.222222
18	6	KKKGKK	122	5	NSSSS	325.97	91.3333	6	0.0145878	0.0656934	28	11	1	0.0263158	0.0909091
18	6	KKKGKK	193	6	GKKKKK	325.97	102.5	5.5	0.0130033	0.0536585	28	12	2	0.0526316	0.166667
18	6	KKKGKK	28	7	NLYFQGH	325.97	1848.78	22	0.0102195	0.0674909	28	101	1	0.0078125	0.0357143
18	6	KKKGKK	12	5	GPLGS	325.97	662.792	2.5	0.00253482	0.00766942	28	169	1	0.00510204	0.0357143
18	6	KKKGKK	2	6	ENLYFQ	325.97	11043.6	20	0.00176218	0.0613554	28	665	1	0.00144509	0.0357143
18	6	KKKGKK	59	7	HHHHGSG	325.97	10462.6	13	0.00120643	0.039881	28	1046	1	0.000931966	0.0357143
18	6	KKKGKK	189	7	SHHHHHH	325.97	9013.71	10	0.00107185	0.0306777	28	1191	1	0.000821018	0.0357143
18	6	KKKGKK	15	6	GSSHHH	325.97	6504.71	7	0.00102584	0.0214744	28	1098	1	0.000888889	0.0357143
18	6	KKKGKK	1	4	HHHH	325.97	29560.4	10	0.000334712	0.0306777	28	4360	1	0.000227946	0.0357143
18	6	KKKGKK	3	4	GSHM	325.97	8451.95	0.363636	4.14279e-05	0.00111555	28	919	1	0.00105708	0.0357143
21	6	PPPPPP	20	5	PPPPP	198.754	290.8	94.8	0.24015	0.476971	16	19	5	0.166667	0.3125
21	6	PPPPPP	112	5	PAPPP	198.754	152	38	0.121501	0.25	16	10	2	0.0833333	0.2
21	6	PPPPPP	230	6	PPQPPA	198.754	116.1	23.9667	0.0823916	0.206431	16	13	3	0.115385	0.230769
21	6	PPPPPP	25	5	PPAPP	198.754	156	23	0.0693285	0.147436	16	10	1	0.04	0.1
21	6	PPPPPP	56	5	PPAAP	198.754	132	13	0.0409121	0.0984848	16	12	1	0.037037	0.0833333
21	6	PPPPPP	265	6	PAASAS	198.754	222.5	10	0.0243159	0.0503134	16	20	1	0.0285714	0.0625
21	6	PPPPPP	197	6	KPPLPP	198.754	65.1667	5	0.0193109	0.0767263	16	9	1	0.0416667	0.111111
21	6	PPPPPP	3	4	GSHM	198.754	8451.95	0.4	4.62411e-05	0.00201254	16	919	1	0.00107066	0.0625
22	6	GSSHHH	15	6	GSSHHH	6504.71	6504.71	6504.71	1	1	1098	1098	1098	1	1
22	6	GSSHHH	189	7	SHHHHHH	6504.71	9013.71	6232.74	0.671221	0.958189	1098	1191	1081	0.894868	0.984517
22	6	GSSHHH	59	7	HHHHGSG	6504.71	10462.6	3785.92	0.287217	0.582028	1098	1046	666	0.450609	0.636711
22	6	GSSHHH	153	7	SSALVPR	6504.71	7206.85	2802.73	0.256923	0.430877	1098	551	510	0.447761	0.92559
22	6	GSSHHH	6	5	VPRGS	6504.71	8748.12	2889.11	0.233677	0.444158	1098	619	521	0.435619	0.84168
22	6	GSSHHH	1	4	HHHH	6504.71	29560.4	6215.15	0.208213	0.955485	1098	4360	1097	0.251548	0.999089
22	6	GSSHHH	253	5	PRGSH	6504.71	6658.72	2204.37	0.201146	0.338889	1098	449	410	0.360598	0.91314
22	6	GSSHHH	3	4	GSHM	6504.71	8451.95	2150.25	0.167905	0.330569	1098	919	397	0.245062	0.431991
22	6	GSSHHH	235	9	RGSHHHHHH	6504.71	1469.61	1102.92	0.16051	0.750489	1098	201	186	0.167116	0.925373
22	6	GSSHHH	242	7	HHLHHHG	6504.71	2376.77	1117.25	0.143897	0.47007	1098	296	186	0.153974	0.628378
22	6	GSSHHH	18	8	HHHHHSGS	6504.71	1637.58	752.545	0.101836	0.459546	1098	186	126	0.108808	0.677419
22	6	GSSHHH	257	6	GGRHHH	6504.71	869.392	639.609	0.0949751	0.735697	1098	125	103	0.0919643	0.824
22	6	GSSHHH	33	9	EGGSHHHHH	6504.71	677.917	535.933	0.0806316	0.790559	1098	84	83	0.0755232	0.988095
22	6	GSSHHH	28	7	NLYFQGH	6504.71	1848.78	529.964	0.0677399	0.286657	1098	101	87	0.0782374	0.861386
22	6	GSSHHH	210	22	MGSSHHHHHHSSGLVPRGSHMA	6504.71	1559.76	497.128	0.0656939	0.318721	1098	94	93	0.0846224	0.989362
22	6	GSSHHH	2	6	ENLYFQ	6504.71	11043.6	963.748	0.0581111	0.148162	1098	665	158	0.0984424	0.237594
22	6	GSSHHH	64	5	SHMAS	6504.71	1174.6	296.583	0.0401726	0.252498	1098	102	51	0.0443864	0.5
22	6	GSSHHH	75	7	HHHHHMA	6504.71	782.243	261.472	0.0372176	0.334259	1098	83	44	0.0386983	0.53012
22	6	GSSHHH	135	8	ASMTGGQQ	6504.71	994.767	203.888	0.0279468	0.204961	1098	80	36	0.0315236	0.45
22	6	GSSHHH	9	11	ASMTGGQQMGR	6504.71	1151.27	200.388	0.0268776	0.174059	1098	80	36	0.0315236	0.45
22	6	GSSHHH	339	6	HHHGSM	6504.71	487.129	174.262	0.0255608	0.357734	1098	51	32	0.0286482	0.627451
22	6	GSSHHH	302	11	HSSGLVPRGSM	6504.71	413.485	139.47	0.0205746	0.337303	1098	23	22	0.0200182	0.956522
22	6	GSSHHH	243	8	HHHHHHSQ	6504.71	265.186	131.807	0.0198562	0.497038	1098	31	25	0.0226449	0.806452
22	6	GSSHHH	62	11	SHHHHHHSQDP	6504.71	253.698	129.182	0.0194868	0.509197	1098	23	23	0.0209472	1
22	6	GSSHHH	161	9	HHHHHHSSA	6504.71	342.394	124.239	0.0184801	0.362853	1098	34	21	0.0189019	0.617647
22	6	GSSHHH	5	5	DDDDK	6504.71	1542.49	138.788	0.0175495	0.0899768	1098	104	25	0.0212404	0.240385
22	6	GSSHHH	103	5	DDDKD	6504.71	447.954	110.488	0.0161481	0.246651	1098	21	19	0.0172727	0.904762
22	6	GSSHHH	250	9	LVPRGSHMG	6504.71	335.306	92.8462	0.0137608	0.2769	1098	24	19	0.0172257	0.791667
22	6	GSSHHH	80	12	SMTGGQQMGRGS	6504.71	808.89	85.4	0.0118148	0.105577	1098	49	14	0.0123566	0.285714
22	6	GSSHHH	260	5	GSHMQ	6504.71	312.493	72.9056	0.01081	0.233303	1098	34	14	0.0125224	0.411765
22	6	GSSHHH	14	8	TSLYKKAG	6504.71	777.739	76.3	0.0105882	0.0981049	1098	44	12	0.0106195	0.272727
22	6	GSSHHH	58	4	GHMA	6504.71	523.667	71	0.010205	0.135582	1098	61	10	0.00870322	0.163934
22	6	GSSHHH	169	8	ENLYFQGS	6504.71	597.673	70.75	0.0100617	0.118376	1098	31	13	0.0116487	0.419355
22	6	GSSHHH	361	21	GSSHHHHHHSSGLVPRGSHMP	6504.71	209.306	66.5972	0.0100185	0.318182	1098	16	16	0.0145719	1
22	6	GSSHHH	354	19	GSSHHHHHHSSGLVPRGSG	6504.71	176.667	61.8333	0.00934103	0.35	1098	10	10	0.00910747	1
22	6	GSSHHH	348	6	HHHHHT	6504.71	142.455	55.6095	0.00843648	0.390366	1098	22	13	0.0117435	0.590909
22	6	GSSHHH	293	8	LYFQGAMN	6504.71	231.071	54.2143	0.00811401	0.234621	1098	11	9	0.00818182	0.818182
22	6	GSSHHH	142	7	SGAHHHH	6504.71	187.759	51.697	0.00778479	0.275337	1098	28	9	0.0080573	0.321429
22	6	GSSHHH	207	5	DKDRW	6504.71	231.222	48.8611	0.00730681	0.211317	1098	11	9	0.00818182	0.818182
22	6	GSSHHH	318	9	AGSHHHHHH	6504.71	69.1667	46.3333	0.00709813	0.66988	1098	9	7	0.00636364	0.777778
22	6	GSSHHH	159	5	RGSMS	6504.71	176.409	46.1364	0.00695351	0.261531	1098	10	8	0.00727273	0.8
22	6	GSSHHH	220	5	EVLFQ	6504.71	283.407	46.75	0.0069348	0.164957	1098	26	9	0.00807175	0.346154
22	6	GSSHHH	325	10	REGGSHHHHH	6504.71	60.5	44	0.00674722	0.727273	1098	6	6	0.00546448	1
22	6	GSSHHH	30	17	HHHHHHSSGLEVLFQGP	6504.71	209.75	43.75	0.00655853	0.208582	1098	13	8	0.00725295	0.615385
22	6	GSSHHH	300	5	SHMTA	6504.71	142.633	42.9167	0.00649817	0.300888	1098	11	8	0.00726612	0.727273
22	6	GSSHHH	305	8	LYKKAGLM	6504.71	258	42	0.00624934	0.162791	1098	11	6	0.00543971	0.545455
22	6	GSSHHH	378	12	LYDDDDKDRWGS	6504.71	185	40.8611	0.0061456	0.220871	1098	8	8	0.00728597	1
22	6	GSSHHH	382	8	PGSHHHHH	6504.71	78.5862	39.9487	0.00610524	0.508342	1098	13	7	0.00634058	0.538462
22	6	GSSHHH	337	11	SHHHHHHGSAC	6504.71	67.2	38.4	0.0058774	0.571429	1098	6	6	0.00546448	1
22	6	GSSHHH	297	8	GLVPRGSS	6504.71	118	38.5	0.00584733	0.326271	1098	9	8	0.00727934	0.888889
22	6	GSSHHH	224	18	HHHHHSSGENLYFQGHMT	6504.71	150.5	38.5	0.0058186	0.255814	1098	7	6	0.00545951	0.857143
22	6	GSSHHH	360	10	GEGGSHHHHH	6504.71	51.7	37.6	0.00576793	0.727273	1098	6	6	0.00546448	1
22	6	GSSHHH	320	23	GSSHHHHHHSSGLVPRGSHMASE	6504.71	126.582	36.9197	0.00559867	0.291667	1098	9	9	0.00819672	1
22	6	GSSHHH	301	9	HHHHHHGSP	6504.71	116.818	35.4892	0.00538855	0.303799	1098	12	7	0.00634633	0.583333
22	6	GSSHHH	240	11	GSHHHHHHTDP	6504.71	54.0738	33.2762	0.00509941	0.615385	1098	10	10	0.00910747	1
22	6	GSSHHH	156	5	KKAGS	6504.71	333.5	34.3	0.00504122	0.102849	1098	22	6	0.005386	0.272727
22	6	GSSHHH	272	21	SHHHHHHSSGLVPRGSHMASK	6504.71	116.929	32.5	0.00493236	0.277947	1098	7	6	0.00545951	0.857143
22	6	GSSHHH	329	7	GSHMGSA	6504.71	125.596	32.0385	0.00485559	0.255091	1098	9	6	0.00544959	0.666667
22	6	GSSHHH	171	4	GHMS	6504.71	301	32.6667	0.00482304	0.108527	1098	50	7	0.00613497	0.14
22	6	GSSHHH	341	10	GRGSHHHHHH	6504.71	38.5	31.3	0.00480658	0.812987	1098	5	5	0.00455373	1
22	6	GSSHHH	355	10	HHHHHHGSMS	6504.71	75.6577	29.9902	0.0045784	0.396394	1098	9	7	0.00636364	0.777778
22	6	GSSHHH	228	6	KGSHHH	6504.71	154.966	28.2602	0.00426156	0.182363	1098	27	7	0.00626118	0.259259
22	6	GSSHHH	149	8	GSHMLEDP	6504.71	128.654	26.8333	0.00406164	0.20857	1098	10	5	0.00453309	0.5
22	6	GSSHHH	374	5	SHMAK	6504.71	99.5238	25.3333	0.0038507	0.254545	1098	11	6	0.00543971	0.545455
22	6	GSSHHH	186	11	HHHHHHGSMSS	6504.71	82.875	25	0.00380948	0.301659	1098	7	4	0.00363306	0.571429
22	6	GSSHHH	366	5	SHMGG	6504.71	123.045	24.5	0.00371029	0.199113	1098	10	4	0.00362319	0.4
22	6	GSSHHH	340	11	GLVPRGSHMAA	6504.71	85.2778	22.9444	0.00349388	0.269055	1098	8	7	0.00636943	0.875
22	6	GSSHHH	199	5	MASMA	6504.71	93.6667	22.9	0.00348264	0.244484	1098	8	5	0.00454133	0.625
22	6	GSSHHH	237	9	DDDKDHPFT	6504.71	100.273	22.7273	0.00345281	0.226655	1098	5	5	0.00455373	1
22	6	GSSHHH	306	6	GSHNAT	6504.71	133	22.4	0.00338609	0.168421	1098	13	4	0.00361337	0.307692
22	6	GSSHHH	268	6	GSMMSD	6504.71	91.5	21	0.00319382	0.229508	1098	8	3	0.00271985	0.375
22	6	GSSHHH	100	6	RGSTAS	6504.71	202	21	0.00314103	0.10396	1098	10	3	0.00271493	0.3
22	6	GSSHHH	147	6	HHHSMG	6504.71	1053.58	22.75	0.00301903	0.021593	1098	109	4	0.00332502	0.0366972
22	6	GSSHHH	377	7	HHHHHHR	6504.71	122.243	19.5778	0.00296302	0.160154	1098	19	5	0.0044964	0.263158
22	6	GSSHHH	7	7	EGHHHHH	6504.71	4493.7	32	0.002918	0.00712108	1098	574	4	0.00239808	0.00696864
22	6	GSSHHH	139	6	SPASLR	6504.71	128.667	19	0.00287253	0.147668	1098	10	1	0.000903342	0.1
22	6	GSSHHH	286	9	HHHHHHMSN	6504.71	115	17.6667	0.00267594	0.153623	1098	11	3	0.00271248	0.272727
22	6	GSSHHH	219	5	GPLHM	6504.71	75.4167	17.5	0.00266662	0.232044	1098	7	3	0.00272232	0.428571
22	6	GSSHHH	194	8	HHHHHHMT	6504.71	288	18	0.00265694	0.0625	1098	27	3	0.0026738	0.111111
22	6	GSSHHH	266	8	ENLYFQGG	6504.71	224.25	17.5	0.00260748	0.0780379	1098	15	3	0.0027027	0.2
22	6	GSSHHH	362	8	HHHHHMGI	6504.71	98	16.6667	0.00253061	0.170068	1098	11	4	0.00361991	0.363636
22	6	GSSHHH	333	5	DDDKM	6504.71	175.45	16.8	0.00252125	0.0957538	1098	12	3	0.00271003	0.25
22	6	GSSHHH	249	6	SHMLST	6504.71	96.5	16.5	0.00250581	0.170984	1098	8	3	0.00271985	0.375
22	6	GSSHHH	312	5	HMASG	6504.71	87.0385	16.3333	0.002484	0.187656	1098	8	3	0.00271985	0.375
22	6	GSSHHH	175	6	SHMSAA	6504.71	93.0833	15.9444	0.00242249	0.171292	1098	9	4	0.00362647	0.444444
22	6	GSSHHH	372	5	SHMAR	6504.71	60.5	15.75	0.00240478	0.260331	1098	7	4	0.00363306	0.571429
22	6	GSSHHH	322	16	MASMTGGQQMGRGSEF	6504.71	136.271	15.4	0.00232433	0.11301	1098	9	3	0.00271739	0.333333
22	6	GSSHHH	192	6	SHMSTE	6504.71	65.4	15	0.00228829	0.229358	1098	6	2	0.00181488	0.333333
22	6	GSSHHH	164	5	GSMTD	6504.71	67.8333	15	0.00228744	0.22113	1098	9	2	0.00180995	0.222222
22	6	GSSHHH	213	11	HHHHHHMPKSV	6504.71	84	15	0.00228182	0.178571	1098	6	2	0.00181488	0.333333
22	6	GSSHHH	279	7	GSRSHHH	6504.71	132.941	14.7613	0.00222883	0.111036	1098	18	4	0.00359712	0.222222
22	6	GSSHHH	376	6	GSHMSQ	6504.71	111.134	14.4634	0.00219097	0.130144	1098	12	3	0.00271003	0.25
22	6	GSSHHH	256	5	GKQGG	6504.71	96.3	14	0.0021254	0.145379	1098	9	2	0.00180995	0.222222
22	6	GSSHHH	298	8	ENLYFQGQ	6504.71	107.5	14	0.00212179	0.130233	1098	6	2	0.00181488	0.333333
22	6	GSSHHH	22	5	SSSVD	6504.71	297.748	14	0.00206233	0.0470197	1098	19	2	0.00179372	0.105263
22	6	GSSHHH	252	5	NSSSV	6504.71	345.289	14	0.00204798	0.0405458	1098	21	2	0.00179051	0.0952381
22	6	GSSHHH	294	5	GDDDD	6504.71	160.2	12.8	0.0019242	0.0799001	1098	12	2	0.00180505	0.166667
22	6	GSSHHH	206	6	LYFQGA	6504.71	843.667	14	0.00190882	0.0165942	1098	44	2	0.00175439	0.0454545
22	6	GSSHHH	170	8	STRHHHHH	6504.71	91.9167	11.5	0.00174636	0.125113	1098	14	2	0.0018018	0.142857
22	6	GSSHHH	264	7	GSHMGTA	6504.71	95.5833	11.375	0.00172638	0.119006	1098	9	3	0.00271739	0.333333
22	6	GSSHHH	190	6	HGSGSM	6504.71	44.3818	11.0303	0.00168709	0.248532	1098	6	3	0.0027248	0.5
22	6	GSSHHH	277	10	ENLYFQGAMG	6504.71	164.429	11	0.00165211	0.0668983	1098	9	3	0.00271739	0.333333
22	6	GSSHHH	387	7	THHHHHH	6504.71	86.1354	10.5	0.00159566	0.121901	1098	18	2	0.00179533	0.111111
22	6	GSSHHH	338	6	HHHHHE	6504.71	1214.89	12.25	0.00158939	0.0100833	1098	108	3	0.00249377	0.0277778
22	6	GSSHHH	140	6	SHMEEK	6504.71	96.8333	10.3333	0.00156775	0.106713	1098	9	3	0.00271739	0.333333
22	6	GSSHHH	221	6	HHHSHP	6504.71	194.356	10	0.00149498	0.0514519	1098	28	2	0.00177936	0.0714286
22	6	GSSHHH	280	6	GSHQPA	6504.71	99.3667	9.33333	0.00141527	0.0939282	1098	8	2	0.00181159	0.25
22	6	GSSHHH	152	5	PHMAS	6504.71	53.6567	8.75	0.00133596	0.163074	1098	8	2	0.00181159	0.25
22	6	GSSHHH	102	4	GHHH	6504.71	4970.13	14	0.00122155	0.00281683	1098	793	2	0.00105876	0.00252207
22	6	GSSHHH	225	5	GSPGL	6504.71	57.25	8	0.00122064	0.139738	1098	5	1	0.000907441	0.2
22	6	GSSHHH	283	8	SVNHHHHH	6504.71	77.6667	8	0.00121685	0.103004	1098	10	1	0.000903342	0.1
22	6	GSSHHH	191	6	TSGNKS	6504.71	93	8	0.00121401	0.0860215	1098	10	1	0.000903342	0.1
22	6	GSSHHH	99	6	DSEDDD	6504.71	94.5	8	0.00121374	0.0846561	1098	8	1	0.000904977	0.125
22	6	GSSHHH	47	6	TTTPTT	6504.71	99.5	8	0.00121282	0.080402	1098	8	1	0.000904977	0.125
22	6	GSSHHH	181	6	SARHHH	6504.71	137.167	8	0.00120593	0.0583232	1098	19	1	0.000896057	0.0526316
22	6	GSSHHH	357	9	HHHHHHGMS	6504.71	142.008	8	0.00120505	0.0563349	1098	18	1	0.000896861	0.0555556
22	6	GSSHHH	106	5	YKDDD	6504.71	264.757	7.5	0.00110915	0.0283278	1098	35	2	0.00176835	0.0571429
22	6	GSSHHH	95	5	SKKKK	6504.71	73.5	7	0.00106525	0.0952381	1098	8	1	0.000904977	0.125
22	6	GSSHHH	133	5	APAAE	6504.71	80.6667	7	0.00106409	0.0867769	1098	10	1	0.000903342	0.1
22	6	GSSHHH	53	5	SPSPG	6504.71	101	7	0.00106081	0.0693069	1098	6	1	0.000906618	0.166667
22	6	GSSHHH	70	6	GSETMA	6504.71	101	7	0.00106081	0.0693069	1098	9	1	0.000904159	0.111111
22	6	GSSHHH	141	6	TTETTP	6504.71	108.5	7	0.00105961	0.0645161	1098	8	1	0.000904977	0.125
22	6	GSSHHH	384	6	EEEHEG	6504.71	113	7	0.00105889	0.0619469	1098	9	1	0.000904159	0.111111
22	6	GSSHHH	127	5	KKEKK	6504.71	122	7	0.00105745	0.057377	1098	8	1	0.000904977	0.125
22	6	GSSHHH	27	5	SSTSS	6504.71	126.5	7	0.00105673	0.055336	1098	10	1	0.000903342	0.1
22	6	GSSHHH	112	5	PAPPP	6504.71	152	7	0.00105268	0.0460526	1098	10	1	0.000903342	0.1
22	6	GSSHHH	31	6	PPPAPK	6504.71	205.667	7	0.00104425	0.0340357	1098	12	1	0.000901713	0.0833333
22	6	GSSHHH	20	5	PPPPP	6504.71	290.8	7	0.00103115	0.0240715	1098	19	1	0.000896057	0.0526316
22	6	GSSHHH	315	11	HHHHHHTDPAL	6504.71	46.6667	6.66667	0.00101863	0.142857	1098	6	2	0.00181488	0.333333
22	6	GSSHHH	263	5	EEEEE	6504.71	413.259	7	0.00101288	0.0169385	1098	33	1	0.000884956	0.030303
22	6	GSSHHH	73	5	DAPDI	6504.71	74.1667	6	0.000912843	0.0808989	1098	5	1	0.000907441	0.2
22	6	GSSHHH	350	7	PHHHHHH	6504.71	135.107	4.8	0.000723435	0.0355274	1098	26	1	0.000890472	0.0384615
22	6	GSSHHH	358	6	KKASSE	6504.71	237.525	4.55	0.000675306	0.0191559	1098	18	2	0.00179533	0.111111
22	6	GSSHHH	134	4	MSLN	6504.71	448.75	4.66667	0.00067158	0.0103993	1098	68	1	0.000858369	0.0147059
22	6	GSSHHH	130	6	SPGPPA	6504.71	89.4242	4.33333	0.000657582	0.0484581	1098	8	1	0.000904977	0.125
22	6	GSSHHH	203	6	HMAAAA	6504.71	71.7323	4.27778	0.000650894	0.0596353	1098	8	2	0.00181159	0.25
22	6	GSSHHH	232	6	SPAEDS	6504.71	37.8571	4	0.000611755	0.10566	1098	6	1	0.000906618	0.166667
22	6	GSSHHH	216	5	GEAEG	6504.71	48.5	4	0.000610761	0.0824742	1098	8	1	0.000904977	0.125
22	6	GSSHHH	168	7	AAQAPAA	6504.71	63.2333	4	0.00060939	0.0632578	1098	7	1	0.000905797	0.142857
22	6	GSSHHH	117	6	SGSPPT	6504.71	66.5	4	0.000609087	0.0601504	1098	8	1	0.000904977	0.125
22	6	GSSHHH	56	5	PPAAP	6504.71	132	4	0.000603072	0.030303	1098	12	1	0.000901713	0.0833333
22	6	GSSHHH	261	8	EEGHHHHH	6504.71	312.667	4	0.000587081	0.0127932	1098	39	1	0.000880282	0.025641
22	6	GSSHHH	364	7	HHHHHHQ	6504.71	82	3.5	0.000531656	0.0426829	1098	10	1	0.000903342	0.1
22	6	GSSHHH	84	6	GSSSPN	6504.71	103.5	3.5	0.000529925	0.0338164	1098	6	1	0.000906618	0.166667
22	6	GSSHHH	54	6	SHMDVA	6504.71	106	3.5	0.000529725	0.0330189	1098	7	1	0.000905797	0.142857
22	6	GSSHHH	69	7	EEEEVEE	6504.71	175.759	3.5	0.00052419	0.0199136	1098	11	1	0.000902527	0.0909091
22	6	GSSHHH	24	5	GGGGG	6504.71	629.145	3.5	0.000490859	0.00556311	1098	69	1	0.000857633	0.0144928
22	6	GSSHHH	288	23	HHHHHGSTSLYKKAGSETLYIQG	6504.71	184.05	2.8	0.000418788	0.0152133	1098	9	1	0.000904159	0.111111
22	6	GSSHHH	81	6	ENQDRG	6504.71	57.5	1.33333	0.000203225	0.0231884	1098	5	1	0.000907441	0.2
22	6	GSSHHH	386	6	GSMSKP	6504.71	47.5864	0.636364	9.71302e-05	0.0133728	1098	8	1	0.000904977	0.125
22	6	GSSHHH	303	6	GSHMEN	6504.71	18.84	0.56	8.58502e-05	0.029724	1098	5	1	0.000907441	0.2
22	6	GSSHHH	124	7	GMDELYK	6504.71	60.0993	0.216216	3.29367e-05	0.00359764	1098	10	1	0.000903342	0.1
22	6	GSSHHH	109	8	SRSHHHHH	6504.71	160.233	0.094595	1.41931e-05	0.000590359	1098	23	1	0.000892857	0.0434783
22	6	GSSHHH	323	7	RHHHHHH	6504.71	322.321	0.094595	1.38561e-05	0.00029348	1098	56	1	0.000867303	0.0178571
25	6	GSSGSS	13	7	GSSHSSG	668.178	378.417	331	0.462553	0.874697	81	55	55	0.679012	1
25	6	GSSGSS	169	8	ENLYFQGS	668.178	597.673	35	0.0284356	0.0585604	81	31	1	0.00900901	0.0322581
25	6	GSSGSS	50	7	PSPVPGS	668.178	78.5	18	0.0247023	0.229299	81	6	1	0.0116279	0.166667
25	6	GSSGSS	61	6	DSDISS	668.178	141.583	18	0.0227341	0.127134	81	10	1	0.0111111	0.1
25	6	GSSGSS	27	5	SSTSS	668.178	126.5	17	0.02186	0.134387	81	10	1	0.0111111	0.1
25	6	GSSGSS	380	7	SGGGGGS	668.178	129.531	6.75	0.00853395	0.0521111	81	13	1	0.0107527	0.0769231
25	6	GSSGSS	302	11	HSSGLVPRGSM	668.178	413.485	7	0.00651367	0.0169293	81	23	1	0.00970874	0.0434783
25	6	GSSGSS	176	5	GSEED	668.178	45	3	0.0042243	0.0666667	81	6	1	0.0116279	0.166667
25	6	GSSGSS	2	6	ENLYFQ	668.178	11043.6	47	0.00402922	0.0703406	81	665	2	0.00268817	0.0246914
25	6	GSSGSS	174	21	HHHHHHSSGVDLGTENLYFQS	668.178	4177.31	14.6667	0.00303606	0.0219503	81	219	1	0.00334448	0.0123457
25	6	GSSGSS	296	8	DKLHHHHH	668.178	3473.65	11	0.00266291	0.0164627	81	342	1	0.00236967	0.0123457
25	6	GSSGSS	346	10	HHHHHHMSGV	668.178	2135.02	7.33333	0.00262292	0.0109751	81	225	1	0.00327869	0.0123457
25	6	GSSGSS	370	5	QLEHH	668.178	271.192	1.66667	0.00177739	0.00614572	81	35	1	0.00869565	0.0285714
25	6	GSSGSS	153	7	SSALVPR	668.178	7206.85	7	0.000889677	0.0104763	81	551	1	0.00158479	0.0123457
25	6	GSSGSS	6	5	VPRGS	668.178	8748.12	7	0.000743945	0.0104763	81	619	1	0.00143062	0.0123457
25	6	GSSGSS	59	7	HHHHGSG	668.178	10462.6	6.66667	0.000599298	0.00997739	81	1046	1	0.000888099	0.0123457
25	6	GSSGSS	1	4	HHHH	668.178	29560.4	16.6667	0.000551658	0.0249435	81	4360	2	0.000450552	0.0246914
26	6	DDDDKA	247	8	DDDDKAMA	544.167	243.5	226	0.402374	0.928131	25	9	8	0.307692	0.888889
26	6	DDDDKA	97	12	ETAAAKFERNHM	544.167	304.567	185.375	0.279449	0.608652	25	18	10	0.30303	0.555556
26	6	DDDDKA	5	5	DDDDK	544.167	1542.49	359.542	0.208175	0.66072	25	104	16	0.141593	0.64
26	6	DDDDKA	234	7	DDDKAMG	544.167	109	66	0.112404	0.605505	25	5	2	0.0714286	0.4
26	6	DDDDKA	106	5	YKDDD	544.167	264.757	10	0.0125168	0.0377705	25	35	1	0.0169492	0.04
26	6	DDDDKA	153	7	SSALVPR	544.167	7206.85	89.5833	0.0116928	0.164625	25	551	10	0.0176678	0.4
26	6	DDDDKA	6	5	VPRGS	544.167	8748.12	102.5	0.0111537	0.188361	25	619	10	0.0157729	0.4
26	6	DDDDKA	59	7	HHHHGSG	544.167	10462.6	63.75	0.00582562	0.117152	25	1046	10	0.00942507	0.4
26	6	DDDDKA	18	8	HHHHHSGS	544.167	1637.58	12	0.00553059	0.0220521	25	186	1	0.0047619	0.04
26	6	DDDDKA	235	9	RGSHHHHHH	544.167	1469.61	10	0.00499058	0.0183767	25	201	1	0.00444444	0.04
26	6	DDDDKA	242	7	HHLHHHG	544.167	2376.77	11	0.00378015	0.0202144	25	296	1	0.003125	0.04
26	6	DDDDKA	94	6	AMAIIG	544.167	100.074	1.625	0.00252873	0.0162381	25	10	3	0.09375	0.3
26	6	DDDDKA	1	4	HHHH	544.167	29560.4	65.7083	0.00218744	0.12075	25	4360	14	0.00320293	0.56
26	6	DDDDKA	8	8	LEHHHHHH	544.167	6134.81	8	0.00119923	0.0147014	25	877	1	0.00110988	0.04
26	6	DDDDKA	15	6	GSSHHH	544.167	6504.71	8	0.00113622	0.0147014	25	1098	1	0.000891266	0.04
26	6	DDDDKA	189	7	SHHHHHH	544.167	9013.71	10	0.00104735	0.0183767	25	1191	1	0.000823045	0.04
27	6	EEEDEE	263	5	EEEEE	576.093	413.259	157.593	0.189469	0.381341	43	33	16	0.266667	0.484848
27	6	EEEDEE	69	7	EEEEVEE	576.093	175.759	96.2593	0.146828	0.547677	43	11	9	0.2	0.818182
27	6	EEEDEE	384	6	EEEHEG	576.093	113	56	0.0884547	0.495575	43	9	2	0.04	0.222222
27	6	EEEDEE	17	6	EDEREE	576.093	336.667	67	0.0792188	0.19901	43	21	4	0.0666667	0.190476
27	6	EEEDEE	39	5	EEEED	576.093	171.208	41	0.0580489	0.239474	43	15	2	0.0357143	0.133333
27	6	EEEDEE	145	7	EEEEEDE	576.093	62.25	9.5	0.0151071	0.15261	43	10	3	0.06	0.3
27	6	EEEDEE	290	5	KKHHH	576.093	80.6429	6	0.00922034	0.0744021	43	17	1	0.0169492	0.0588235
27	6	EEEDEE	253	5	PRGSH	576.093	6658.72	20	0.00277208	0.0347166	43	449	1	0.00203666	0.0232558
27	6	EEEDEE	6	5	VPRGS	576.093	8748.12	24	0.00258059	0.04166	43	619	2	0.0030303	0.0465116
27	6	EEEDEE	3	4	GSHM	576.093	8451.95	21	0.00233151	0.0364525	43	919	1	0.00104058	0.0232558
27	6	EEEDEE	59	7	HHHHGSG	576.093	10462.6	13	0.00117906	0.0225658	43	1046	1	0.000919118	0.0232558
27	6	EEEDEE	153	7	SSALVPR	576.093	7206.85	8.5	0.00109333	0.0147546	43	551	1	0.00168634	0.0232558
27	6	EEEDEE	189	7	SHHHHHH	576.093	9013.71	10	0.00104386	0.0173583	43	1191	1	0.00081103	0.0232558
27	6	EEEDEE	15	6	GSSHHH	576.093	6504.71	7	0.000989567	0.0121508	43	1098	1	0.000877193	0.0232558
27	6	EEEDEE	1	4	HHHH	576.093	29560.4	19	0.000630862	0.0329808	43	4360	2	0.000454442	0.0465116
28	6	HHHSGS	18	8	HHHHHSGS	1689.08	1637.58	1636.08	0.967763	0.999084	189	186	186	0.984127	1
28	6	HHHSGS	242	7	HHLHHHG	1689.08	2376.77	1466.73	0.564317	0.868358	189	296	183	0.60596	0.968254
28	6	HHHSGS	235	9	RGSHHHHHH	1689.08	1469.61	822.302	0.351954	0.559538	189	201	107	0.378092	0.566138
28	6	HHHSGS	339	6	HHHGSM	1689.08	487.129	327.061	0.176871	0.671406	189	51	38	0.188119	0.745098
28	6	HHHSGS	161	9	HHHHHHSSA	1689.08	342.394	205.333	0.112441	0.599698	189	34	23	0.115	0.676471
28	6	HHHSGS	15	6	GSSHHH	1689.08	6504.71	760.545	0.102317	0.450271	189	1098	127	0.109483	0.671958
28	6	HHHSGS	189	7	SHHHHHH	1689.08	9013.71	971.225	0.0998015	0.575001	189	1191	130	0.104	0.687831
28	6	HHHSGS	301	9	HHHHHHGSP	1689.08	116.818	86	0.0500029	0.736188	189	12	8	0.0414508	0.666667
28	6	HHHSGS	1	4	HHHH	1689.08	29560.4	1351.94	0.0452191	0.800399	189	4360	188	0.0431094	0.994709
28	6	HHHSGS	337	11	SHHHHHHGSAC	1689.08	67.2	57.6	0.0339086	0.857143	189	6	6	0.031746	1
28	6	HHHSGS	355	10	HHHHHHGSMS	1689.08	75.6577	51.278	0.0299266	0.677764	189	9	7	0.0366492	0.777778
28	6	HHHSGS	286	9	HHHHHHMSN	1689.08	115	50.5	0.0287982	0.43913	189	11	6	0.0309278	0.545455
28	6	HHHSGS	190	6	HGSGSM	1689.08	44.3818	28.303	0.0165984	0.637717	189	6	4	0.0209424	0.666667
28	6	HHHSGS	164	5	GSMTD	1689.08	67.8333	24	0.0138495	0.353808	189	9	2	0.0102041	0.222222
28	6	HHHSGS	147	6	HHHSMG	1689.08	1053.58	33.75	0.0124589	0.0320335	189	109	4	0.0136054	0.0366972
28	6	HHHSGS	102	4	GHHH	1689.08	4970.13	63.0333	0.00955603	0.0373181	189	793	18	0.0186722	0.0952381
28	6	HHHSGS	186	11	HHHHHHGSMSS	1689.08	82.875	13.5	0.00767718	0.162896	189	7	2	0.0103093	0.285714
28	6	HHHSGS	243	8	HHHHHHSQ	1689.08	265.186	14	0.00721549	0.0527932	189	31	3	0.0138249	0.0967742
28	6	HHHSGS	225	5	GSPGL	1689.08	57.25	12	0.00691908	0.209607	189	5	1	0.00518135	0.2
28	6	HHHSGS	191	6	TSGNKS	1689.08	93	12	0.00677934	0.129032	189	10	1	0.00505051	0.1
28	6	HHHSGS	99	6	DSEDDD	1689.08	94.5	12	0.0067736	0.126984	189	8	1	0.00510204	0.125
28	6	HHHSGS	62	11	SHHHHHHSQDP	1689.08	253.698	12	0.0062151	0.0473003	189	23	1	0.00473934	0.0434783
28	6	HHHSGS	59	7	HHHHGSG	1689.08	10462.6	72.3858	0.00599254	0.0428551	189	1046	11	0.00898693	0.0582011
28	6	HHHSGS	293	8	LYFQGAMN	1689.08	231.071	11	0.00576171	0.0476043	189	11	1	0.00502513	0.0909091
28	6	HHHSGS	6	5	VPRGS	1689.08	8748.12	53	0.00510391	0.031378	189	619	9	0.0112641	0.047619
28	6	HHHSGS	213	11	HHHHHHMPKSV	1689.08	84	9	0.0051018	0.107143	189	6	1	0.00515464	0.166667
28	6	HHHSGS	348	6	HHHHHT	1689.08	142.455	9	0.00493817	0.063178	189	22	1	0.0047619	0.0454545
28	6	HHHSGS	206	6	LYFQGA	1689.08	843.667	11	0.00436205	0.0130383	189	44	1	0.00431034	0.0227273
28	6	HHHSGS	142	7	SGAHHHH	1689.08	187.759	8	0.00428072	0.0426078	189	28	1	0.00462963	0.0357143
28	6	HHHSGS	86	7	GRVHHHH	1689.08	240.212	8.19512	0.00426585	0.0341162	189	33	2	0.00909091	0.0606061
28	6	HHHSGS	358	6	KKASSE	1689.08	237.525	8	0.00416969	0.0336807	189	18	3	0.0147059	0.166667
28	6	HHHSGS	5	5	DDDDK	1689.08	1542.49	12	0.0037272	0.00777963	189	104	1	0.00342466	0.00961538
28	6	HHHSGS	228	6	KGSHHH	1689.08	154.966	6.8	0.00370118	0.0438805	189	27	2	0.00934579	0.0740741
28	6	HHHSGS	350	7	PHHHHHH	1689.08	135.107	6.6	0.00363118	0.0488502	189	26	1	0.0046729	0.0384615
28	6	HHHSGS	379	5	RSHHH	1689.08	294.611	7.17073	0.00362795	0.0243396	189	47	2	0.00854701	0.0425532
28	6	HHHSGS	288	23	HHHHHGSTSLYKKAGSETLYIQG	1689.08	184.05	6.75	0.00361662	0.0366748	189	9	2	0.0102041	0.222222
28	6	HHHSGS	168	7	AAQAPAA	1689.08	63.2333	6	0.0034358	0.0948867	189	7	1	0.00512821	0.142857
28	6	HHHSGS	156	5	KKAGS	1689.08	333.5	6.75	0.00334849	0.0202399	189	22	2	0.00956938	0.0909091
28	6	HHHSGS	56	5	PPAAP	1689.08	132	6	0.00330563	0.0454545	189	12	1	0.005	0.0833333
28	6	HHHSGS	14	8	TSLYKKAG	1689.08	777.739	6.75	0.00274382	0.00867901	189	44	2	0.00865801	0.0454545
28	6	HHHSGS	2	6	ENLYFQ	1689.08	11043.6	15	0.00117946	0.00888056	189	665	2	0.00234742	0.010582
28	6	HHHSGS	140	6	SHMEEK	1689.08	96.8333	1.66667	0.000934099	0.0172117	189	9	1	0.00507614	0.111111
28	6	HHHSGS	3	4	GSHM	1689.08	8451.95	5.66667	0.000559098	0.00335488	189	919	2	0.00180832	0.010582
32	6	LYKKAG	14	8	TSLYKKAG	967.406	777.739	775.739	0.800221	0.997428	60	44	44	0.733333	1
32	6	LYKKAG	156	5	KKAGS	967.406	333.5	268.85	0.2605	0.806147	60	22	18	0.28125	0.818182
32	6	LYKKAG	305	8	LYKKAGLM	967.406	258	238.5	0.241664	0.924419	60	11	11	0.183333	1
32	6	LYKKAG	358	6	KKASSE	967.406	237.525	154.85	0.147465	0.651931	60	18	11	0.164179	0.611111
32	6	LYKKAG	288	23	HHHHHGSTSLYKKAGSETLYIQG	967.406	184.05	130.85	0.128208	0.710948	60	9	9	0.15	1
32	6	LYKKAG	169	8	ENLYFQGS	967.406	597.673	106.5	0.0730163	0.178191	60	31	6	0.0705882	0.193548
32	6	LYKKAG	70	6	GSETMA	967.406	101	19	0.0181055	0.188119	60	9	1	0.0147059	0.111111
32	6	LYKKAG	206	6	LYFQGA	967.406	843.667	31.5	0.0177009	0.037337	60	44	2	0.0196078	0.0454545
32	6	LYKKAG	2	6	ENLYFQ	967.406	11043.6	207.6	0.0175881	0.214595	60	665	12	0.0168303	0.2
32	6	LYKKAG	220	5	EVLFQ	967.406	283.407	21	0.0170758	0.0740984	60	26	1	0.0117647	0.0384615
32	6	LYKKAG	328	11	ASWSHPQFEKG	967.406	103.5	16	0.0151672	0.154589	60	11	2	0.0289855	0.181818
32	6	LYKKAG	153	7	SSALVPR	967.406	7206.85	102	0.0126359	0.105437	60	551	6	0.00991736	0.1
32	6	LYKKAG	16	8	WSHPQFEK	967.406	248.343	14.6667	0.0122112	0.059058	60	36	2	0.0212766	0.0555556
32	6	LYKKAG	6	5	VPRGS	967.406	8748.12	114	0.0118731	0.117841	60	619	6	0.0089153	0.1
32	6	LYKKAG	189	7	SHHHHHH	967.406	9013.71	104.1	0.0105396	0.107607	60	1191	12	0.00968523	0.2
32	6	LYKKAG	15	6	GSSHHH	967.406	6504.71	76.3	0.0103166	0.0788707	60	1098	12	0.0104712	0.2
32	6	LYKKAG	1	4	HHHH	967.406	29560.4	309.933	0.0102566	0.320376	60	4360	39	0.00890208	0.65
32	6	LYKKAG	350	7	PHHHHHH	967.406	135.107	9	0.00823036	0.0666139	60	26	1	0.0117647	0.0384615
32	6	LYKKAG	59	7	HHHHGSG	967.406	10462.6	78	0.00687102	0.080628	60	1046	6	0.00545455	0.1
32	6	LYKKAG	106	5	YKDDD	967.406	264.757	7	0.00571353	0.0264393	60	35	1	0.0106383	0.0285714
32	6	LYKKAG	242	7	HHLHHHG	967.406	2376.77	16.6667	0.00500875	0.0172282	60	296	4	0.0113636	0.0666667
32	6	LYKKAG	80	12	SMTGGQQMGRGS	967.406	808.89	7	0.00395638	0.00865383	60	49	1	0.00925926	0.0204082
32	6	LYKKAG	18	8	HHHHHSGS	967.406	1637.58	9.75	0.00375688	0.0100785	60	186	3	0.0123457	0.05
32	6	LYKKAG	5	5	DDDDK	967.406	1542.49	9	0.00359871	0.00930323	60	104	1	0.00613497	0.0166667
32	6	LYKKAG	9	11	ASMTGGQQMGR	967.406	1151.27	6	0.00284001	0.00620216	60	80	1	0.00719424	0.0166667
32	6	LYKKAG	135	8	ASMTGGQQ	967.406	994.767	4.5	0.00229865	0.00465162	60	80	1	0.00719424	0.0166667
35	6	GSAMAS	64	5	SHMAS	1393.22	1174.6	1168.1	0.834521	0.994466	122	102	101	0.821138	0.990196
35	6	GSAMAS	210	22	MGSSHHHHHHSSGLVPRGSHMA	1393.22	1559.76	909.976	0.44541	0.653144	122	94	51	0.309091	0.542553
35	6	GSAMAS	135	8	ASMTGGQQ	1393.22	994.767	377.886	0.187993	0.379874	122	80	32	0.188235	0.4
35	6	GSAMAS	80	12	SMTGGQQMGRGS	1393.22	808.89	346.6	0.186795	0.428488	122	49	29	0.204225	0.591837
35	6	GSAMAS	9	11	ASMTGGQQMGR	1393.22	1151.27	373.386	0.17198	0.324326	122	80	33	0.195266	0.4125
35	6	GSAMAS	3	4	GSHM	1393.22	8451.95	1013.76	0.114791	0.727639	122	919	101	0.107447	0.827869
35	6	GSAMAS	253	5	PRGSH	1393.22	6658.72	821.524	0.113621	0.589657	122	449	51	0.0980769	0.418033
35	6	GSAMAS	153	7	SSALVPR	1393.22	7206.85	698.595	0.0884132	0.501424	122	551	51	0.0819936	0.418033
35	6	GSAMAS	6	5	VPRGS	1393.22	8748.12	780.548	0.0833848	0.560246	122	619	51	0.073913	0.418033
35	6	GSAMAS	329	7	GSHMGSA	1393.22	125.596	80.5	0.0559681	0.640943	122	9	4	0.0314961	0.444444
35	6	GSAMAS	59	7	HHHHGSG	1393.22	10462.6	543.19	0.0480162	0.38988	122	1046	52	0.046595	0.42623
35	6	GSAMAS	320	23	GSSHHHHHHSSGLVPRGSHMASE	1393.22	126.582	65.55	0.0450746	0.517847	122	9	4	0.0314961	0.444444
35	6	GSAMAS	189	7	SHHHHHH	1393.22	9013.71	428.762	0.04297	0.307748	122	1191	52	0.0412371	0.42623
35	6	GSAMAS	15	6	GSSHHH	1393.22	6504.71	304.583	0.0401119	0.218618	122	1098	52	0.0445205	0.42623
35	6	GSAMAS	272	21	SHHHHHHSSGLVPRGSHMASK	1393.22	116.929	57.5	0.0395828	0.491753	122	7	3	0.0238095	0.428571
35	6	GSAMAS	322	16	MASMTGGQQMGRGSEF	1393.22	136.271	56.6	0.0384277	0.415348	122	9	5	0.0396825	0.555556
35	6	GSAMAS	249	6	SHMLST	1393.22	96.5	49.5	0.0343697	0.512953	122	8	4	0.031746	0.5
35	6	GSAMAS	199	5	MASMA	1393.22	93.6667	41.1	0.0284274	0.43879	122	8	4	0.031746	0.5
35	6	GSAMAS	312	5	HMASG	1393.22	87.0385	40.1282	0.0278642	0.46104	122	8	5	0.04	0.625
35	6	GSAMAS	256	5	GKQGG	1393.22	96.3	23	0.0156833	0.238837	122	9	1	0.00769231	0.111111
35	6	GSAMAS	27	5	SSTSS	1393.22	126.5	23	0.0153669	0.181818	122	10	1	0.00763359	0.1
35	6	GSAMAS	1	4	HHHH	1393.22	29560.4	430.262	0.0140961	0.308825	122	4360	53	0.0119666	0.434426
35	6	GSAMAS	337	11	SHHHHHHGSAC	1393.22	67.2	14	0.00967905	0.208333	122	6	1	0.00787402	0.166667
35	6	GSAMAS	203	6	HMAAAA	1393.22	71.7323	11.5	0.00791218	0.160318	122	8	1	0.00775194	0.125
35	6	GSAMAS	161	9	HHHHHHSSA	1393.22	342.394	13	0.00754665	0.0379679	122	34	1	0.00645161	0.0294118
35	6	GSAMAS	159	5	RGSMS	1393.22	176.409	11.5	0.00738063	0.0651894	122	10	1	0.00763359	0.1
35	6	GSAMAS	314	6	SHMASP	1393.22	54.75	10	0.00695423	0.182648	122	8	2	0.015625	0.25
35	6	GSAMAS	11	11	GGSGGGGSGGG	1393.22	291.5	9	0.00537081	0.0308748	122	21	1	0.00704225	0.047619
35	6	GSAMAS	44	7	GGGGSGG	1393.22	434.988	9	0.0049472	0.0206902	122	33	1	0.00649351	0.030303
35	6	GSAMAS	24	5	GGGGG	1393.22	629.145	9	0.00447012	0.0143051	122	69	1	0.00526316	0.0144928
35	6	GSAMAS	18	8	HHHHHSGS	1393.22	1637.58	12	0.00397508	0.00861312	122	186	1	0.00325733	0.00819672
35	6	GSAMAS	235	9	RGSHHHHHH	1393.22	1469.61	10	0.00350529	0.0071776	122	201	1	0.00310559	0.00819672
35	6	GSAMAS	128	5	GGGDD	1393.22	90	4.5	0.00304317	0.05	122	13	1	0.00746269	0.0769231
35	6	GSAMAS	242	7	HHLHHHG	1393.22	2376.77	11	0.00292631	0.00789536	122	296	1	0.00239808	0.00819672
35	6	GSAMAS	281	5	GGDDE	1393.22	51	4	0.00277735	0.0784314	122	9	1	0.00769231	0.111111
35	6	GSAMAS	12	5	GPLGS	1393.22	662.792	5	0.00243782	0.00754385	122	169	1	0.00344828	0.00819672
35	6	GSAMAS	2	6	ENLYFQ	1393.22	11043.6	6	0.000482671	0.00430656	122	665	1	0.00127226	0.00819672
35	6	GSAMAS	91	6	PPSGSP	1393.22	95.5556	0.666667	0.000447995	0.00697675	122	9	1	0.00769231	0.111111
40	6	KGEHHH	228	6	KGSHHH	210.466	154.966	118.966	0.482688	0.767691	32	27	24	0.685714	0.888889
40	6	KGEHHH	123	8	GEGHHHHH	210.466	516.925	78	0.120112	0.370606	32	62	9	0.105882	0.28125
40	6	KGEHHH	276	9	SREGHHHHH	210.466	65	8	0.0299103	0.123077	32	7	1	0.0263158	0.142857
40	6	KGEHHH	102	4	GHHH	210.466	4970.13	94.6519	0.0186105	0.449725	32	793	20	0.0248447	0.625
40	6	KGEHHH	7	7	EGHHHHH	210.466	4493.7	48	0.0103089	0.228065	32	574	6	0.01	0.1875
40	6	KGEHHH	106	5	YKDDD	210.466	264.757	4.5	0.00955975	0.0213811	32	35	1	0.0151515	0.03125
40	6	KGEHHH	242	7	HHLHHHG	210.466	2376.77	21.5582	0.00840254	0.102431	32	296	7	0.0218069	0.21875
40	6	KGEHHH	146	6	HHHHGE	210.466	86.0476	2.14286	0.00727944	0.0249032	32	11	2	0.0487805	0.181818
40	6	KGEHHH	1	4	HHHH	210.466	29560.4	125.869	0.00424586	0.598047	32	4360	30	0.00687758	0.9375
40	6	KGEHHH	15	6	GSSHHH	210.466	6504.71	28.2602	0.00422619	0.134274	32	1098	7	0.0062333	0.21875
40	6	KGEHHH	18	8	HHHHHSGS	210.466	1637.58	6.8	0.00369314	0.0323092	32	186	2	0.00925926	0.0625
40	6	KGEHHH	189	7	SHHHHHH	210.466	9013.71	24.7277	0.00268795	0.11749	32	1191	7	0.00575658	0.21875
40	6	KGEHHH	5	5	DDDDK	210.466	1542.49	4.5	0.0025737	0.0213811	32	104	1	0.00740741	0.03125
40	6	KGEHHH	243	8	HHHHHHSQ	210.466	265.186	0.8	0.00168474	0.00380108	32	31	1	0.016129	0.0322581
40	6	KGEHHH	124	7	GMDELYK	210.466	60.0993	0.243243	0.000899826	0.00404735	32	10	1	0.0243902	0.1
40	6	KGEHHH	169	8	ENLYFQGS	210.466	597.673	0.615385	0.000762064	0.00292391	32	31	1	0.016129	0.0322581
40	6	KGEHHH	2	6	ENLYFQ	210.466	11043.6	5.11538	0.000454743	0.024305	32	665	2	0.0028777	0.0625
42	6	DEEAEE	263	5	EEEEE	319.062	413.259	75.5	0.114947	0.236631	29	33	5	0.0877193	0.172414
42	6	DEEAEE	384	6	EEEHEG	319.062	113	25	0.0614156	0.221239	29	9	1	0.027027	0.111111
42	6	DEEAEE	17	6	EDEREE	319.062	336.667	33.5	0.0538387	0.104995	29	21	3	0.0638298	0.142857
42	6	DEEAEE	193	6	GKKKKK	319.062	102.5	14	0.0343506	0.136585	29	12	1	0.025	0.0833333
42	6	DEEAEE	12	5	GPLGS	319.062	662.792	5	0.00511847	0.0156709	29	169	1	0.00507614	0.0344828
42	6	DEEAEE	69	7	EEEEVEE	319.062	175.759	2.5	0.00507798	0.014224	29	11	1	0.025641	0.0909091
42	6	DEEAEE	63	5	RSEED	319.062	175	2	0.00406452	0.0114286	29	12	2	0.0512821	0.166667
42	6	DEEAEE	145	7	EEEEEDE	319.062	62.25	1	0.00262942	0.0160643	29	10	1	0.0263158	0.1
42	6	DEEAEE	3	4	GSHM	319.062	8451.95	7	0.000798721	0.0219393	29	919	1	0.00105597	0.0344828
43	11	AAALGHHHHHH	29	11	AAAIEHHHHHH	1101.32	970.317	969.317	0.879345	0.998969	117	105	105	0.897436	1
43	11	AAALGHHHHHH	368	9	AALGHHHHH	1101.32	937.5	822.5	0.676222	0.877333	117	109	97	0.751938	0.889908
43	11	AAALGHHHHHH	287	12	LAAAIEHHHHHH	1101.32	620.2	568.517	0.493076	0.916667	117	61	61	0.521368	1
43	11	AAALGHHHHHH	178	8	ALGHHHHH	1101.32	1306.17	731.35	0.43633	0.664069	117	168	96	0.507937	0.820513
43	11	AAALGHHHHHH	352	10	AAREGHHHHH	1101.32	154	154	0.139833	1	117	14	14	0.119658	1
43	11	AAALGHHHHHH	22	5	SSSVD	1101.32	297.748	131.817	0.104018	0.442713	117	19	14	0.114754	0.736842
43	11	AAALGHHHHHH	8	8	LEHHHHHH	1101.32	6134.81	665.867	0.101346	0.60461	117	877	99	0.110615	0.846154
43	11	AAALGHHHHHH	245	7	GAAALEH	1101.32	105	88	0.0786897	0.838095	117	10	9	0.0762712	0.9
43	11	AAALGHHHHHH	252	5	NSSSV	1101.32	345.289	105.417	0.0785994	0.3053	117	21	11	0.0866142	0.52381
43	11	AAALGHHHHHH	182	14	DPNSSSVDKLAAAL	1101.32	146.476	69.6667	0.0591335	0.475618	117	9	7	0.0588235	0.777778
43	11	AAALGHHHHHH	307	11	SAAAEGHHHHH	1101.32	87	65.1667	0.0580213	0.749042	117	9	7	0.0588235	0.777778
43	11	AAALGHHHHHH	105	5	GVPRG	1101.32	172	49.5	0.0404472	0.287791	117	13	6	0.0483871	0.461538
43	11	AAALGHHHHHH	389	11	EAAALEHHHHH	1101.32	104	40.3333	0.0346214	0.387821	117	10	5	0.0409836	0.5
43	11	AAALGHHHHHH	310	11	RAAALEHHHHH	1101.32	103	38.5	0.0330241	0.373786	117	9	4	0.0327869	0.444444
43	11	AAALGHHHHHH	7	7	EGHHHHH	1101.32	4493.7	112	0.0204267	0.101696	117	574	14	0.0206795	0.119658
43	11	AAALGHHHHHH	1	4	HHHH	1101.32	29560.4	601.9	0.0200234	0.546528	117	4360	117	0.0268349	1
43	11	AAALGHHHHHH	102	4	GHHH	1101.32	4970.13	105	0.0175984	0.0953404	117	793	15	0.0167598	0.128205
43	11	AAALGHHHHHH	324	5	VEGHH	1101.32	194.5	18	0.0140865	0.092545	117	22	2	0.0145985	0.0909091
43	11	AAALGHHHHHH	121	6	DESHHH	1101.32	287.312	18	0.0131327	0.0626496	117	34	2	0.0134228	0.0588235
43	11	AAALGHHHHHH	209	6	AEEHHH	1101.32	396	19	0.0128525	0.0479798	117	45	2	0.0125	0.0444444
43	11	AAALGHHHHHH	259	5	KEGHH	1101.32	529.5	18	0.0111606	0.0339943	117	62	2	0.0112994	0.0322581
43	11	AAALGHHHHHH	74	6	PPAPAG	1101.32	106	11	0.00919489	0.103774	117	7	1	0.00813008	0.142857
43	11	AAALGHHHHHH	291	5	QEGHH	1101.32	231.3	9	0.00679955	0.0389105	117	27	1	0.00699301	0.037037
43	11	AAALGHHHHHH	261	8	EEGHHHHH	1101.32	312.667	9	0.00640577	0.0287846	117	39	1	0.00645161	0.025641
43	11	AAALGHHHHHH	188	5	SEGHH	1101.32	448	9	0.00584295	0.0200893	117	51	1	0.00598802	0.0196078
43	11	AAALGHHHHHH	151	6	SPSPAA	1101.32	55.0435	5.5	0.00477903	0.099921	117	8	1	0.00806452	0.125
43	11	AAALGHHHHHH	172	5	STSSS	1101.32	84.8542	5.5	0.00465837	0.0648171	117	10	1	0.00793651	0.1
43	11	AAALGHHHHHH	35	8	RGDGGFGS	1101.32	118.25	5.5	0.00453023	0.0465116	117	9	1	0.008	0.111111
43	11	AAALGHHHHHH	93	9	AAHHHHHHH	1101.32	260.891	5.5	0.00405393	0.0210816	117	32	1	0.00675676	0.03125
43	11	AAALGHHHHHH	138	6	RGRPRG	1101.32	149.833	3.66667	0.00293925	0.0244716	117	9	1	0.008	0.111111
43	11	AAALGHHHHHH	6	5	VPRGS	1101.32	8748.12	20.1667	0.0020517	0.0183114	117	619	3	0.00409277	0.025641
45	6	APAPAP	42	6	APIPAP	293.25	130.5	112.5	0.361446	0.862069	18	9	6	0.285714	0.666667
45	6	APAPAP	32	7	APAAPGA	293.25	111.5	29	0.077179	0.26009	18	6	1	0.0434783	0.166667
45	6	APAPAP	166	6	MARIRA	293.25	69.6667	16	0.0461206	0.229665	18	7	1	0.0416667	0.142857
45	6	APAPAP	112	5	PAPPP	293.25	152	19	0.0445748	0.125	18	10	1	0.037037	0.1
45	6	APAPAP	321	6	IEGRHM	293.25	415.488	21	0.0305349	0.0716113	18	28	1	0.0222222	0.0555556
45	6	APAPAP	19	6	HIEGRH	293.25	428.036	20	0.028519	0.0682012	18	28	1	0.0222222	0.0555556
45	6	APAPAP	148	6	APKAPA	293.25	90.8485	5.5	0.0145273	0.0605404	18	12	1	0.0344828	0.0833333
45	6	APAPAP	142	7	SGAHHHH	293.25	187.759	0.8	0.00166594	0.00426078	18	28	1	0.0222222	0.0555556
45	6	APAPAP	59	7	HHHHGSG	293.25	10462.6	14	0.00130331	0.0477408	18	1046	1	0.000940734	0.0555556
45	6	APAPAP	102	4	GHHH	293.25	4970.13	4.7	0.00089376	0.0160273	18	793	2	0.00247219	0.111111
45	6	APAPAP	1	4	HHHH	293.25	29560.4	11.6	0.000388713	0.0395567	18	4360	2	0.000457038	0.111111
46	7	SGHIEGR	19	6	HIEGRH	368.46	428.036	342.083	0.752804	0.928414	27	28	23	0.71875	0.851852
46	7	SGHIEGR	321	6	IEGRHM	368.46	415.488	326.083	0.712183	0.88499	27	28	23	0.71875	0.851852
46	7	SGHIEGR	42	6	APIPAP	368.46	130.5	19	0.0395866	0.145594	27	9	1	0.0285714	0.111111
46	7	SGHIEGR	59	7	HHHHGSG	368.46	10462.6	270.321	0.0255968	0.733652	27	1046	24	0.0228789	0.888889
46	7	SGHIEGR	102	4	GHHH	368.46	4970.13	91.7976	0.0174959	0.249139	27	793	22	0.0275689	0.814815
46	7	SGHIEGR	1	4	HHHH	368.46	29560.4	217.06	0.00730552	0.589102	27	4360	24	0.0055008	0.888889
46	7	SGHIEGR	289	6	HMASSA	368.46	45.4773	1.75	0.00424564	0.0384808	27	7	1	0.030303	0.142857
46	7	SGHIEGR	189	7	SHHHHHH	368.46	9013.71	10.3462	0.00110396	0.0280795	27	1191	2	0.00164474	0.0740741
46	7	SGHIEGR	15	6	GSSHHH	368.46	6504.71	7.23077	0.00105314	0.0196243	27	1098	2	0.00178094	0.0740741
46	7	SGHIEGR	18	8	HHHHHSGS	368.46	1637.58	0.461538	0.000230127	0.00125261	27	186	1	0.00471698	0.037037
47	9	EQKLISEED	23	11	EQKLISEEDLN	311.058	254.224	253.558	0.813404	0.997378	21	17	17	0.809524	1
47	9	EQKLISEED	132	6	VDHHHH	311.058	159.386	54.3077	0.130505	0.34073	21	24	9	0.25	0.428571
47	9	EQKLISEED	292	7	GAAHHHH	311.058	106	18	0.0451063	0.169811	21	14	2	0.0606061	0.142857
47	9	EQKLISEED	93	9	AAHHHHHHH	311.058	260.891	14	0.0250919	0.0536622	21	32	1	0.0192308	0.047619
47	9	EQKLISEED	181	6	SARHHH	311.058	137.167	9	0.0204907	0.0656136	21	19	1	0.025641	0.0526316
47	9	EQKLISEED	350	7	PHHHHHH	311.058	135.107	7	0.0159394	0.0518108	21	26	1	0.0217391	0.047619
47	9	EQKLISEED	5	5	DDDDK	311.058	1542.49	11	0.00596999	0.0353632	21	104	1	0.00806452	0.047619
47	9	EQKLISEED	242	7	HHLHHHG	311.058	2376.77	14	0.00523593	0.0450077	21	296	1	0.00316456	0.047619
47	9	EQKLISEED	1	4	HHHH	311.058	29560.4	75.7308	0.00254166	0.243462	21	4360	14	0.00320586	0.666667
47	9	EQKLISEED	102	4	GHHH	311.058	4970.13	7	0.00132722	0.0225039	21	793	1	0.00123001	0.047619
47	9	EQKLISEED	8	8	LEHHHHHH	311.058	6134.81	4	0.000620938	0.0128594	21	877	1	0.00111483	0.047619
48	7	DYKDDDD	106	5	YKDDD	270.673	264.757	243.132	0.831796	0.918321	34	35	34	0.971429	1
48	7	DYKDDDD	5	5	DDDDK	270.673	1542.49	228.77	0.14439	0.84519	34	104	31	0.28972	0.911765
48	7	DYKDDDD	234	7	DDDKAMG	270.673	109	10.5	0.028442	0.0963303	34	5	2	0.0540541	0.4
48	7	DYKDDDD	89	5	SMAEG	270.673	72	8	0.0239039	0.111111	34	7	1	0.025	0.142857
48	7	DYKDDDD	49	5	KSCDK	270.673	153.221	9	0.0216923	0.0587388	34	24	1	0.0175439	0.0416667
48	7	DYKDDDD	169	8	ENLYFQGS	270.673	597.673	17	0.0199684	0.0628064	34	31	1	0.015625	0.0322581
48	7	DYKDDDD	358	6	KKASSE	270.673	237.525	8	0.0159937	0.0336807	34	18	1	0.0196078	0.0555556
48	7	DYKDDDD	156	5	KKAGS	270.673	333.5	8	0.0134189	0.029556	34	22	1	0.0181818	0.0454545
48	7	DYKDDDD	228	6	KGSHHH	270.673	154.966	4.5	0.0106853	0.0290386	34	27	1	0.0166667	0.037037
48	7	DYKDDDD	14	8	TSLYKKAG	270.673	777.739	8	0.00768926	0.029556	34	44	1	0.012987	0.0294118
48	7	DYKDDDD	338	6	HHHHHE	270.673	1214.89	8	0.00541434	0.029556	34	108	1	0.0070922	0.0294118
48	7	DYKDDDD	2	6	ENLYFQ	270.673	11043.6	59.6667	0.00530153	0.220438	34	665	7	0.0101156	0.205882
48	7	DYKDDDD	296	8	DKLHHHHH	270.673	3473.65	16	0.00429148	0.0591119	34	342	2	0.00534759	0.0588235
48	7	DYKDDDD	189	7	SHHHHHH	270.673	9013.71	35.1667	0.00380213	0.129923	34	1191	6	0.00492207	0.176471
48	7	DYKDDDD	242	7	HHLHHHG	270.673	2376.77	9	0.0034111	0.0332505	34	296	1	0.00303951	0.0294118
48	7	DYKDDDD	1	4	HHHH	270.673	29560.4	65.6667	0.00220614	0.242605	34	4360	10	0.00228102	0.294118
48	7	DYKDDDD	253	5	PRGSH	270.673	6658.72	10	0.00144521	0.036945	34	449	1	0.00207469	0.0294118
48	7	DYKDDDD	3	4	GSHM	270.673	8451.95	10.5	0.00120522	0.0387922	34	919	1	0.00105042	0.0294118
48	7	DYKDDDD	153	7	SSALVPR	270.673	7206.85	8.5	0.00113803	0.0314032	34	551	1	0.00171233	0.0294118
48	7	DYKDDDD	15	6	GSSHHH	270.673	6504.71	7.5	0.00110818	0.0277087	34	1098	2	0.00176991	0.0588235
48	7	DYKDDDD	6	5	VPRGS	270.673	8748.12	9.5	0.00105447	0.0350977	34	619	1	0.00153374	0.0294118
48	7	DYKDDDD	59	7	HHHHGSG	270.673	10462.6	6.5	0.000605959	0.0240142	34	1046	1	0.000926784	0.0294118
49	8	WSHPQFEK	16	8	WSHPQFEK	248.343	248.343	248.343	1	1	36	36	36	1	1
49	8	WSHPQFEK	328	11	ASWSHPQFEKG	248.343	103.5	94.6667	0.3681	0.914654	36	11	11	0.305556	1
49	8	WSHPQFEK	218	7	AWSHPQF	248.343	97.5139	73.8889	0.271682	0.757727	36	14	12	0.315789	0.857143
49	8	WSHPQFEK	343	9	SAWSHPQFE	248.343	85.4444	67.5556	0.253747	0.790637	36	11	11	0.305556	1
49	8	WSHPQFEK	252	5	NSSSV	248.343	345.289	22	0.0384863	0.088587	36	21	2	0.0363636	0.0952381
49	8	WSHPQFEK	305	8	LYKKAGLM	248.343	258	11	0.0222068	0.0442935	36	11	1	0.0217391	0.0909091
49	8	WSHPQFEK	221	6	HHHSHP	248.343	194.356	8	0.0184035	0.0411615	36	28	1	0.015873	0.0357143
49	8	WSHPQFEK	14	8	TSLYKKAG	248.343	777.739	14.6667	0.0145011	0.059058	36	44	2	0.025641	0.0555556
49	8	WSHPQFEK	24	5	GGGGG	248.343	629.145	10	0.0115275	0.0402668	36	69	1	0.00961538	0.0277778
49	8	WSHPQFEK	28	7	NLYFQGH	248.343	1848.78	8	0.00382936	0.0322135	36	101	1	0.00735294	0.0277778
49	8	WSHPQFEK	102	4	GHHH	248.343	4970.13	8	0.00153537	0.0322135	36	793	1	0.00120773	0.0277778
49	8	WSHPQFEK	6	5	VPRGS	248.343	8748.12	10	0.00111279	0.0402668	36	619	1	0.00152905	0.0277778
49	8	WSHPQFEK	2	6	ENLYFQ	248.343	11043.6	8	0.000708971	0.0322135	36	665	1	0.00142857	0.0277778
49	8	WSHPQFEK	1	4	HHHH	248.343	29560.4	8	0.000268449	0.0322135	36	4360	1	0.000227531	0.0277778
50	6	PPPPPK	31	6	PPPAPK	324.241	205.667	174	0.48889	0.846029	18	12	9	0.428571	0.75
50	6	PPPPPK	141	6	TTETTP	324.241	108.5	40	0.101848	0.368664	18	8	1	0.04	0.125
50	6	PPPPPK	20	5	PPPPP	324.241	290.8	44	0.0770522	0.151307	18	19	1	0.0277778	0.0555556
50	6	PPPPPK	25	5	PPAPP	324.241	156	34	0.0761919	0.217949	18	10	1	0.037037	0.1
50	6	PPPPPK	197	6	KPPLPP	324.241	65.1667	10	0.0263568	0.153453	18	9	1	0.0384615	0.111111
50	6	PPPPPK	137	5	PSPPP	324.241	112.5	7	0.0162889	0.0622222	18	10	1	0.037037	0.1
50	6	PPPPPK	132	6	VDHHHH	324.241	159.386	4	0.00833981	0.0250963	18	24	1	0.0243902	0.0555556
50	6	PPPPPK	253	5	PRGSH	324.241	6658.72	20	0.00287234	0.0616824	18	449	1	0.00214592	0.0555556
50	6	PPPPPK	3	4	GSHM	324.241	8451.95	21	0.00239858	0.0647666	18	919	1	0.00106838	0.0555556
50	6	PPPPPK	153	7	SSALVPR	324.241	7206.85	17	0.00226242	0.0524301	18	551	1	0.00176056	0.0555556
50	6	PPPPPK	6	5	VPRGS	324.241	8748.12	19	0.00209867	0.0585983	18	619	1	0.00157233	0.0555556
50	6	PPPPPK	59	7	HHHHGSG	324.241	10462.6	13	0.00120662	0.0400936	18	1046	1	0.000940734	0.0555556
50	6	PPPPPK	189	7	SHHHHHH	324.241	9013.71	10	0.00107205	0.0308412	18	1191	1	0.000827815	0.0555556
50	6	PPPPPK	15	6	GSSHHH	324.241	6504.71	7	0.0010261	0.0215889	18	1098	1	0.000896861	0.0555556
50	6	PPPPPK	1	4	HHHH	324.241	29560.4	13	0.000435195	0.0400936	18	4360	2	0.000457038	0.111111
56	6	HHHSHM	296	8	DKLHHHHH	4715.28	3473.65	2201.77	0.36775	0.633851	490	342	222	0.363934	0.649123
56	6	HHHSHM	147	6	HHHSMG	4715.28	1053.58	859.25	0.175014	0.81555	490	109	98	0.195609	0.899083
56	6	HHHSHM	1	4	HHHH	4715.28	29560.4	4242.1	0.141245	0.89965	490	4360	489	0.11213	0.997959
56	6	HHHSHM	4	5	GPGSM	4715.28	1947.63	706.5	0.118612	0.362748	490	129	81	0.150558	0.627907
56	6	HHHSHM	75	7	HHHHHMA	4715.28	782.243	329.528	0.0637632	0.42126	490	83	40	0.0750469	0.481928
56	6	HHHSHM	194	8	HHHHHHMT	4715.28	288	247.5	0.0520419	0.859375	490	27	25	0.050813	0.925926
56	6	HHHSHM	267	8	HHHHSHMP	4715.28	212.917	194.5	0.0410884	0.913503	490	22	22	0.044898	1
56	6	HHHSHM	326	9	GHHHHHHSH	4715.28	224.167	154.167	0.0322169	0.687732	490	25	18	0.0362173	0.72
56	6	HHHSHM	383	8	GHHHHHHM	4715.28	118.65	118.65	0.0251629	1	490	17	17	0.0346939	1
56	6	HHHSHM	102	4	GHHH	4715.28	4970.13	151.667	0.0159084	0.0321649	490	793	37	0.029695	0.0755102
56	6	HHHSHM	189	7	SHHHHHH	4715.28	9013.71	214.167	0.0158468	0.0454197	490	1191	26	0.01571	0.0530612
56	6	HHHSHM	161	9	HHHHHHSSA	4715.28	342.394	66.3333	0.0132897	0.193734	490	34	7	0.0135397	0.205882
56	6	HHHSHM	15	6	GSSHHH	4715.28	6504.71	141.633	0.0127847	0.0300371	490	1098	25	0.0159949	0.0510204
56	6	HHHSHM	335	22	AHHHHHHMGTLEAQTQGPGSMT	4715.28	138	54	0.0112517	0.391304	490	6	6	0.0122449	1
56	6	HHHSHM	286	9	HHHHHHMSN	4715.28	115	45	0.00940384	0.391304	490	11	4	0.00804829	0.363636
56	6	HHHSHM	213	11	HHHHHHMPKSV	4715.28	84	43	0.00904068	0.511905	490	6	4	0.00813008	0.666667
56	6	HHHSHM	371	5	PGSMM	4715.28	100.5	27	0.00563818	0.268657	490	10	3	0.00603622	0.3
56	6	HHHSHM	336	8	HHHHHGTE	4715.28	61.75	26	0.0054725	0.421053	490	6	2	0.00404858	0.333333
56	6	HHHSHM	357	9	HHHHHHGMS	4715.28	142.008	24.25	0.00501755	0.170765	490	18	3	0.00594059	0.166667
56	6	HHHSHM	362	8	HHHHHMGI	4715.28	98	21	0.00438205	0.214286	490	11	2	0.00400802	0.181818
56	6	HHHSHM	235	9	RGSHHHHHH	4715.28	1469.61	26	0.00422154	0.0176918	490	201	4	0.00582242	0.0199005
56	6	HHHSHM	54	6	SHMDVA	4715.28	106	16.5	0.00343408	0.15566	490	7	2	0.0040404	0.285714
56	6	HHHSHM	289	6	HMASSA	4715.28	45.4773	16	0.00337214	0.351824	490	7	2	0.0040404	0.285714
56	6	HHHSHM	60	6	ASIGQA	4715.28	143.5	15.5	0.00320031	0.108014	490	9	2	0.00402414	0.222222
56	6	HHHSHM	162	6	TSAPTS	4715.28	79.8462	13	0.00271846	0.162813	490	8	1	0.00201207	0.125
56	6	HHHSHM	346	10	HHHHHHMSGV	4715.28	2135.02	17.9	0.00261987	0.008384	490	225	3	0.00421348	0.0133333
56	6	HHHSHM	243	8	HHHHHHSQ	4715.28	265.186	13	0.00261703	0.0490223	490	31	1	0.00192308	0.0322581
56	6	HHHSHM	47	6	TTTPTT	4715.28	99.5	11	0.00228986	0.110553	490	8	1	0.00201207	0.125
56	6	HHHSHM	134	4	MSLN	4715.28	448.75	11	0.00213467	0.0245125	490	68	1	0.00179533	0.0147059
56	6	HHHSHM	315	11	HHHHHHTDPAL	4715.28	46.6667	9	0.00189356	0.192857	490	6	1	0.0020202	0.166667
56	6	HHHSHM	48	6	DEDHDF	4715.28	92	9	0.00187567	0.0978261	490	6	1	0.0020202	0.166667
56	6	HHHSHM	84	6	GSSSPN	4715.28	103.5	9	0.00187119	0.0869565	490	6	1	0.0020202	0.166667
56	6	HHHSHM	323	7	RHHHHHH	4715.28	322.321	9	0.00178976	0.0279225	490	56	1	0.00183486	0.0178571
56	6	HHHSHM	18	8	HHHHHSGS	4715.28	1637.58	10.6667	0.00168186	0.00651366	490	186	2	0.00296736	0.0107527
56	6	HHHSHM	186	11	HHHHHHGSMSS	4715.28	82.875	8	0.00167009	0.0965309	490	7	1	0.00201613	0.142857
56	6	HHHSHM	100	6	RGSTAS	4715.28	202	8	0.00162957	0.039604	490	10	1	0.00200401	0.1
56	6	HHHSHM	257	6	GGRHHH	4715.28	869.392	7	0.001255	0.0080516	490	125	1	0.00162866	0.008
56	6	HHHSHM	59	7	HHHHGSG	4715.28	10462.6	17	0.00112131	0.0036053	490	1046	3	0.00195695	0.00612245
56	6	HHHSHM	166	6	MARIRA	4715.28	69.6667	5.33333	0.00111585	0.076555	490	7	1	0.00201613	0.142857
56	6	HHHSHM	287	12	LAAAIEHHHHHH	4715.28	620.2	5	0.000938002	0.00806192	490	61	1	0.00181818	0.0163934
56	6	HHHSHM	64	5	SHMAS	4715.28	1174.6	5.5	0.000934678	0.00468245	490	102	1	0.00169205	0.00980392
56	6	HHHSHM	29	11	AAAIEHHHHHH	4715.28	970.317	5	0.000880189	0.00515296	490	105	1	0.0016835	0.00952381
56	6	HHHSHM	203	6	HMAAAA	4715.28	71.7323	3.44444	0.000720058	0.048018	490	8	1	0.00201207	0.125
56	6	HHHSHM	242	7	HHLHHHG	4715.28	2376.77	5	0.000705512	0.00210369	490	296	2	0.00255102	0.00675676
56	6	HHHSHM	254	5	NHHHH	4715.28	97.9254	3	0.000623674	0.0306356	490	19	1	0.0019685	0.0526316
56	6	HHHSHM	140	6	SHMEEK	4715.28	96.8333	2	0.000415791	0.020654	490	9	1	0.00200803	0.111111
56	6	HHHSHM	358	6	KKASSE	4715.28	237.525	1.625	0.000328205	0.00684139	490	18	1	0.00197239	0.0555556
56	6	HHHSHM	2	6	ENLYFQ	4715.28	11043.6	4.5	0.000285635	0.000954344	490	665	1	0.000866551	0.00204082
56	6	HHHSHM	61	6	DSDISS	4715.28	141.583	0.75	0.000154445	0.00529723	490	10	1	0.00200401	0.1
56	6	HHHSHM	3	4	GSHM	4715.28	8451.95	2	0.000151915	0.000424153	490	919	1	0.000710227	0.00204082
58	6	GPLGSM	12	5	GPLGS	192.684	662.792	122.237	0.166708	0.634389	42	169	38	0.219653	0.904762
65	6	PGSSGG	131	5	GSPGI	237.708	136.248	52.2004	0.162236	0.383128	37	37	17	0.298246	0.459459
65	6	PGSSGG	24	5	GGGGG	237.708	629.145	83.5206	0.106622	0.351358	37	69	17	0.191011	0.459459
65	6	PGSSGG	380	7	SGGGGGS	237.708	129.531	19.1873	0.0551277	0.148129	37	13	5	0.111111	0.384615
65	6	PGSSGG	84	6	GSSSPN	237.708	103.5	8	0.024009	0.0772947	37	6	1	0.0238095	0.166667
65	6	PGSSGG	114	6	QSQAGA	237.708	110.167	4	0.0116321	0.0363086	37	7	1	0.0232558	0.142857
65	6	PGSSGG	44	7	GGGGSGG	237.708	434.988	2	0.00298198	0.00841368	37	33	1	0.0144928	0.030303
66	7	ENLYFQG	2	6	ENLYFQ	6931.86	11043.6	6588.28	0.578569	0.950435	391	665	391	0.58797	1
66	7	ENLYFQG	28	7	NLYFQGH	6931.86	1848.78	1711.08	0.242035	0.92552	391	101	97	0.24557	0.960396
66	7	ENLYFQG	338	6	HHHHHE	6931.86	1214.89	1027.55	0.144335	0.8458	391	108	84	0.20241	0.777778
66	7	ENLYFQG	59	7	HHHHGSG	6931.86	10462.6	2156.99	0.141558	0.311171	391	1046	201	0.162621	0.514066
66	7	ENLYFQG	206	6	LYFQGA	6931.86	843.667	759.25	0.108213	0.899941	391	44	41	0.104061	0.931818
66	7	ENLYFQG	1	4	HHHH	6931.86	29560.4	3191.92	0.0958522	0.46047	391	4360	373	0.0851987	0.953964
66	7	ENLYFQG	189	7	SHHHHHH	6931.86	9013.71	1285.49	0.0876862	0.185446	391	1191	148	0.103208	0.378517
66	7	ENLYFQG	296	8	DKLHHHHH	6931.86	3473.65	825	0.0861124	0.237503	391	342	75	0.113982	0.219298
66	7	ENLYFQG	15	6	GSSHHH	6931.86	6504.71	929.248	0.0742963	0.142858	391	1098	152	0.113687	0.388747
66	7	ENLYFQG	169	8	ENLYFQGS	6931.86	597.673	505.346	0.0719437	0.845523	391	31	29	0.0737913	0.935484
66	7	ENLYFQG	55	12	PTTENLYFQGAM	6931.86	586.25	501.75	0.0715114	0.855864	391	28	27	0.0688776	0.964286
66	7	ENLYFQG	266	8	ENLYFQGG	6931.86	224.25	214	0.0308264	0.954292	391	15	15	0.0383632	1
66	7	ENLYFQG	58	4	GHMA	6931.86	523.667	217	0.0299785	0.414386	391	61	10	0.0226244	0.163934
66	7	ENLYFQG	14	8	TSLYKKAG	6931.86	777.739	207.6	0.0276726	0.266928	391	44	12	0.0283688	0.272727
66	7	ENLYFQG	293	8	LYFQGAMN	6931.86	231.071	183.714	0.0263231	0.795054	391	11	10	0.0255102	0.909091
66	7	ENLYFQG	156	5	KKAGS	6931.86	333.5	174	0.0245369	0.521739	391	22	10	0.0248139	0.454545
66	7	ENLYFQG	288	23	HHHHHGSTSLYKKAGSETLYIQG	6931.86	184.05	165.3	0.0237821	0.898126	391	9	7	0.0178117	0.777778
66	7	ENLYFQG	277	10	ENLYFQGAMG	6931.86	164.429	145.5	0.0209329	0.884883	391	9	9	0.0230179	1
66	7	ENLYFQG	224	18	HHHHHSSGENLYFQGHMT	6931.86	150.5	131	0.0188452	0.870432	391	7	7	0.0179028	1
66	7	ENLYFQG	358	6	KKASSE	6931.86	237.525	130.9	0.0185978	0.5511	391	18	8	0.0199501	0.444444
66	7	ENLYFQG	298	8	ENLYFQGQ	6931.86	107.5	102	0.014703	0.948837	391	6	6	0.0153453	1
66	7	ENLYFQG	171	4	GHMS	6931.86	301	92	0.0128836	0.305648	391	50	7	0.016129	0.14
66	7	ENLYFQG	223	7	QGAMDAA	6931.86	111.5	86.1667	0.0123853	0.772795	391	5	4	0.0102041	0.8
66	7	ENLYFQG	57	5	IDPFT	6931.86	213.081	72.3333	0.0102273	0.339464	391	26	4	0.00968523	0.153846
66	7	ENLYFQG	79	5	GAMDP	6931.86	189.277	60	0.00849722	0.316996	391	30	3	0.00717703	0.1
66	7	ENLYFQG	102	4	GHHH	6931.86	4970.13	87.2176	0.00738208	0.0175483	391	793	17	0.0145673	0.0434783
66	7	ENLYFQG	242	7	HHLHHHG	6931.86	2376.77	67.6667	0.00732247	0.02847	391	296	9	0.0132743	0.0304054
66	7	ENLYFQG	221	6	HHHSHP	6931.86	194.356	46	0.00649698	0.236679	391	28	6	0.0145278	0.214286
66	7	ENLYFQG	357	9	HHHHHHGMS	6931.86	142.008	44	0.00625901	0.309842	391	18	5	0.0123762	0.277778
66	7	ENLYFQG	233	6	PEGHHH	6931.86	142.306	42.5	0.00604409	0.298653	391	21	6	0.0147783	0.285714
66	7	ENLYFQG	13	7	GSSHSSG	6931.86	378.417	34	0.00467272	0.0898481	391	55	1	0.00224719	0.0181818
66	7	ENLYFQG	312	5	HMASG	6931.86	87.0385	28	0.00400521	0.321697	391	8	1	0.00251256	0.125
66	7	ENLYFQG	257	6	GGRHHH	6931.86	869.392	29.5	0.0037958	0.0339318	391	125	5	0.00978474	0.04
66	7	ENLYFQG	236	5	AMGSM	6931.86	63.8222	24	0.0034425	0.376045	391	10	1	0.0025	0.1
66	7	ENLYFQG	317	7	GAMDPEF	6931.86	74	24	0.00343748	0.324324	391	8	1	0.00251256	0.125
66	7	ENLYFQG	134	4	MSLN	6931.86	448.75	25	0.00339877	0.0557103	391	68	1	0.00218341	0.0147059
66	7	ENLYFQG	106	5	YKDDD	6931.86	264.757	23.5	0.00327612	0.0887606	391	35	2	0.00471698	0.0571429
66	7	ENLYFQG	75	7	HHHHHMA	6931.86	782.243	24	0.00312089	0.030681	391	83	2	0.00423729	0.0240964
66	7	ENLYFQG	5	5	DDDDK	6931.86	1542.49	24.5	0.00289946	0.0158834	391	104	2	0.0040568	0.0192308
66	7	ENLYFQG	112	5	PAPPP	6931.86	152	20	0.00283131	0.131579	391	10	1	0.0025	0.1
66	7	ENLYFQG	354	19	GSSHHHHHHSSGLVPRGSG	6931.86	176.667	20	0.00282146	0.113208	391	10	1	0.0025	0.1
66	7	ENLYFQG	63	5	RSEED	6931.86	175	18	0.0025392	0.102857	391	12	1	0.00248756	0.0833333
66	7	ENLYFQG	80	12	SMTGGQQMGRGS	6931.86	808.89	17	0.002201	0.0210164	391	49	1	0.0022779	0.0204082
66	7	ENLYFQG	9	11	ASMTGGQQMGR	6931.86	1151.27	15	0.00185917	0.0130291	391	80	1	0.00212766	0.0125
66	7	ENLYFQG	364	7	HHHHHHQ	6931.86	82	13	0.00185691	0.158537	391	10	1	0.0025	0.1
66	7	ENLYFQG	24	5	GGGGG	6931.86	629.145	12	0.00158961	0.0190735	391	69	1	0.00217865	0.0144928
66	7	ENLYFQG	146	6	HHHHGE	6931.86	86.0476	11	0.00156988	0.127836	391	11	1	0.00249377	0.0909091
66	7	ENLYFQG	135	8	ASMTGGQQ	6931.86	994.767	12	0.00151618	0.0120631	391	80	1	0.00212766	0.0125
66	7	ENLYFQG	6	5	VPRGS	6931.86	8748.12	19	0.00121321	0.00274097	391	619	1	0.00099108	0.00255754
66	7	ENLYFQG	153	7	SSALVPR	6931.86	7206.85	17	0.00120382	0.00245244	391	551	1	0.0010627	0.00255754
66	7	ENLYFQG	16	8	WSHPQFEK	6931.86	248.343	8	0.00111542	0.0322135	391	36	1	0.00234742	0.0277778
66	7	ENLYFQG	3	4	GSHM	6931.86	8451.95	14	0.000910877	0.00201966	391	919	2	0.00152905	0.00511509
66	7	ENLYFQG	64	5	SHMAS	6931.86	1174.6	6	0.000740699	0.00510813	391	102	1	0.00203252	0.00980392
66	7	ENLYFQG	228	6	KGSHHH	6931.86	154.966	5.11538	0.000722337	0.0330097	391	27	2	0.00480769	0.0740741
66	7	ENLYFQG	387	7	THHHHHH	6931.86	86.1354	5	0.000712962	0.0580481	391	18	1	0.00245098	0.0555556
66	7	ENLYFQG	170	8	STRHHHHH	6931.86	91.9167	5	0.000712375	0.0543971	391	14	1	0.00247525	0.0714286
66	7	ENLYFQG	350	7	PHHHHHH	6931.86	135.107	4.5	0.000637171	0.033307	391	26	1	0.00240385	0.0384615
76	6	RRGKKK	41	6	RRGKKK	97.9167	97.9167	97.9167	1	1	10	10	10	1	1
76	6	RRGKKK	126	5	KKKSK	97.9167	53.75	1.5	0.0099889	0.027907	10	8	1	0.0588235	0.125
77	6	VDDDDK	333	5	DDDKM	172.267	175.45	80.5	0.301254	0.467299	19	12	7	0.291667	0.583333
77	6	VDDDDK	5	5	DDDDK	172.267	1542.49	130.6	0.0824413	0.758127	19	104	12	0.108108	0.631579
77	6	VDDDDK	23	11	EQKLISEEDLN	172.267	254.224	11	0.0264747	0.0638545	19	17	1	0.0285714	0.0588235
77	6	VDDDDK	1	4	HHHH	172.267	29560.4	62	0.0020896	0.359907	19	4360	9	0.0020595	0.473684
78	8	LYDDDDKD	103	5	DDDKD	402.954	447.954	402.954	0.899543	1	19	21	19	0.904762	1
78	8	LYDDDDKD	207	5	DKDRW	402.954	231.222	197.944	0.45376	0.856079	19	11	10	0.5	0.909091
78	8	LYDDDDKD	378	12	LYDDDDKDRWGS	402.954	185	164.444	0.38829	0.888889	19	8	8	0.421053	1
78	8	LYDDDDKD	5	5	DDDDK	402.954	1542.49	390.174	0.250872	0.968285	19	104	19	0.182692	1
78	8	LYDDDDKD	9	11	ASMTGGQQMGR	402.954	1151.27	287.935	0.227386	0.714562	19	80	18	0.222222	0.947368
78	8	LYDDDDKD	135	8	ASMTGGQQ	402.954	994.767	231.096	0.198089	0.573505	19	80	17	0.207317	0.894737
78	8	LYDDDDKD	75	7	HHHHHMA	402.954	782.243	161.887	0.1582	0.401752	19	83	17	0.2	0.894737
78	8	LYDDDDKD	237	9	DDDKDHPFT	402.954	100.273	58.9091	0.132583	0.587489	19	5	4	0.2	0.8
78	8	LYDDDDKD	242	7	HHLHHHG	402.954	2376.77	137.828	0.05217	0.342044	19	296	17	0.057047	0.894737
78	8	LYDDDDKD	235	9	RGSHHHHHH	402.954	1469.61	72.4646	0.040256	0.179834	19	201	11	0.0526316	0.578947
78	8	LYDDDDKD	257	6	GGRHHH	402.954	869.392	30.3333	0.0244227	0.0752775	19	125	5	0.0359712	0.263158
78	8	LYDDDDKD	15	6	GSSHHH	402.954	6504.71	102.488	0.0150604	0.254343	19	1098	18	0.0163785	0.947368
78	8	LYDDDDKD	189	7	SHHHHHH	402.954	9013.71	128.298	0.0138128	0.318394	19	1191	18	0.0151007	0.947368
78	8	LYDDDDKD	161	9	HHHHHHSSA	402.954	342.394	3.25	0.00437948	0.00949198	19	34	1	0.0192308	0.0526316
78	8	LYDDDDKD	1	4	HHHH	402.954	29560.4	128.298	0.00430024	0.318394	19	4360	18	0.00412749	0.947368
84	6	PEDPED	83	14	RASQPELAPEDPED	191.417	67.8333	43.1667	0.199769	0.636364	16	5	5	0.3125	1
84	6	PEDPED	167	7	GTHHHHH	191.417	60.55	1.75	0.00699394	0.0289017	16	10	1	0.04	0.1
84	6	PEDPED	8	8	LEHHHHHH	191.417	6134.81	12.6667	0.00200626	0.0661733	16	877	3	0.00337079	0.1875
84	6	PEDPED	1	4	HHHH	191.417	29560.4	19.75	0.000664265	0.103178	16	4360	6	0.001373	0.375
89	6	PGGMGG	82	6	GGKKKK	186.1	121	28	0.100322	0.231405	15	10	1	0.0416667	0.1
89	6	PGGMGG	24	5	GGGGG	186.1	629.145	34.1	0.0436539	0.183235	15	69	3	0.037037	0.2
89	6	PGGMGG	44	7	GGGGSGG	186.1	434.988	2.5	0.00404146	0.0134336	15	33	1	0.0212766	0.0666667
94	6	LGSPEF	187	10	GPLGSPEFPG	228.933	32.5	26	0.110435	0.8	31	5	5	0.16129	1
94	6	LGSPEF	12	5	GPLGS	228.933	662.792	79.3333	0.097654	0.346535	31	169	23	0.129944	0.741935
95	6	HHHHSG	59	7	HHHHGSG	10498.5	10462.6	10458.5	0.995803	0.99961	1049	1046	1046	0.99714	1
95	6	HHHHSG	153	7	SSALVPR	10498.5	7206.85	5429.28	0.442264	0.75335	1049	551	541	0.510859	0.981851
95	6	HHHHSG	6	5	VPRGS	10498.5	8748.12	5386.45	0.388626	0.615726	1049	619	535	0.472198	0.864297
95	6	HHHHSG	189	7	SHHHHHH	10498.5	9013.71	5369.83	0.379697	0.595741	1049	1191	664	0.42132	0.632984
95	6	HHHHSG	253	5	PRGSH	10498.5	6658.72	4156.17	0.319678	0.624169	1049	449	419	0.388323	0.933185
95	6	HHHHSG	15	6	GSSHHH	10498.5	6504.71	3785.52	0.286397	0.581967	1049	1098	666	0.449696	0.63489
95	6	HHHHSG	3	4	GSHM	10498.5	8451.95	4090.57	0.275275	0.483979	1049	919	409	0.262348	0.445049
95	6	HHHHSG	1	4	HHHH	10498.5	29560.4	7865.83	0.244332	0.749231	1049	4360	1046	0.239743	0.99714
95	6	HHHHSG	2	6	ENLYFQ	10498.5	11043.6	4108.36	0.235655	0.391327	1049	665	425	0.329713	0.639098
95	6	HHHHSG	346	10	HHHHHHMSGV	10498.5	2135.02	1927.35	0.180022	0.902733	1049	225	223	0.212179	0.991111
95	6	HHHHSG	174	21	HHHHHHSSGVDLGTENLYFQS	10498.5	4177.31	1899.87	0.148706	0.454807	1049	219	219	0.20877	1
95	6	HHHHSG	210	22	MGSSHHHHHHSSGLVPRGSHMA	10498.5	1559.76	926.38	0.0832183	0.593925	1049	94	94	0.0896092	1
95	6	HHHHSG	28	7	NLYFQGH	10498.5	1848.78	854.476	0.0743485	0.462184	1049	101	76	0.0707635	0.752475
95	6	HHHHSG	64	5	SHMAS	10498.5	1174.6	543.19	0.0488044	0.462448	1049	102	52	0.0473157	0.509804
95	6	HHHHSG	10	4	SNAM	10498.5	3106.59	553.833	0.0424351	0.178277	1049	475	60	0.0409836	0.126316
95	6	HHHHSG	19	6	HIEGRH	10498.5	428.036	271.821	0.0255117	0.635044	1049	28	23	0.0218216	0.821429
95	6	HHHHSG	302	11	HSSGLVPRGSM	10498.5	413.485	258.015	0.0242176	0.624001	1049	23	22	0.0209524	0.956522
95	6	HHHHSG	321	6	IEGRHM	10498.5	415.488	241.821	0.022659	0.582018	1049	28	21	0.0198864	0.75
95	6	HHHHSG	388	23	HHHHHHSSGVDLGTENLYFQSMA	10498.5	558.133	232.556	0.0214849	0.416667	1049	27	27	0.0257388	1
95	6	HHHHSG	5	5	DDDDK	10498.5	1542.49	225.45	0.0190807	0.14616	1049	104	26	0.0230701	0.25
95	6	HHHHSG	250	9	LVPRGSHMG	10498.5	335.306	185.75	0.0174444	0.553972	1049	24	21	0.019962	0.875
95	6	HHHHSG	135	8	ASMTGGQQ	10498.5	994.767	173.457	0.0153233	0.17437	1049	80	17	0.0152878	0.2125
95	6	HHHHSG	9	11	ASMTGGQQMGR	10498.5	1151.27	166.957	0.0145397	0.14502	1049	80	16	0.0143756	0.2
95	6	HHHHSG	80	12	SMTGGQQMGRGS	10498.5	808.89	158.6	0.0142257	0.196071	1049	49	14	0.0129151	0.285714
95	6	HHHHSG	102	4	GHHH	10498.5	4970.13	207.464	0.0135942	0.0417422	1049	793	47	0.0261838	0.0592686
95	6	HHHHSG	160	21	HHHHHHHHHSSGHIDDDDKHM	10498.5	219.8	137	0.0129473	0.623294	1049	11	11	0.0104862	1
95	6	HHHHSG	260	5	GSHMQ	10498.5	312.493	136.682	0.0128047	0.437392	1049	34	14	0.0130964	0.411765
95	6	HHHHSG	275	23	HHHHHHSSGVDLGTENLYFQSMG	10498.5	300.8	125.333	0.0117419	0.416667	1049	16	16	0.0152526	1
95	6	HHHHSG	361	21	GSSHHHHHHSSGLVPRGSHMP	10498.5	209.306	123.681	0.0116854	0.590909	1049	16	16	0.0152526	1
95	6	HHHHSG	354	19	GSSHHHHHHSSGLVPRGSG	10498.5	176.667	114.833	0.010874	0.65	1049	10	10	0.00953289	1
95	6	HHHHSG	58	4	GHMA	10498.5	523.667	117	0.0107288	0.223425	1049	61	9	0.00817439	0.147541
95	6	HHHHSG	169	8	ENLYFQGS	10498.5	597.673	112.5	0.0102424	0.18823	1049	31	12	0.011236	0.387097
95	6	HHHHSG	30	17	HHHHHHSSGLEVLFQGP	10498.5	209.75	97.25	0.00916498	0.463647	1049	13	10	0.0095057	0.769231
95	6	HHHHSG	293	8	LYFQGAMN	10498.5	231.071	94.4286	0.00887888	0.408655	1049	11	8	0.00760456	0.727273
95	6	HHHHSG	159	5	RGSMS	10498.5	176.409	84.6818	0.00799619	0.480031	1049	10	8	0.0076118	0.8
95	6	HHHHSG	220	5	EVLFQ	10498.5	283.407	84.25	0.00787552	0.297276	1049	26	9	0.00844278	0.346154
95	6	HHHHSG	266	8	ENLYFQGG	10498.5	224.25	80.5	0.00756416	0.358974	1049	15	9	0.00853081	0.6
95	6	HHHHSG	305	8	LYKKAGLM	10498.5	258	78	0.00730437	0.302326	1049	11	6	0.0056926	0.545455
95	6	HHHHSG	300	5	SHMTA	10498.5	142.633	77.1167	0.00729991	0.540664	1049	11	9	0.00856327	0.818182
95	6	HHHHSG	14	8	TSLYKKAG	10498.5	777.739	78	0.00696535	0.100291	1049	44	6	0.00551978	0.136364
95	6	HHHHSG	375	23	HHHHHHSSGVDLGTENLYFQSMQ	10498.5	176	73.3333	0.00691745	0.416667	1049	9	9	0.0085796	1
95	6	HHHHSG	297	8	GLVPRGSS	10498.5	118	71.5	0.00678044	0.605932	1049	9	8	0.00761905	0.888889
95	6	HHHHSG	334	23	HHHHHHSSGVDLGTENLYFQSMV	10498.5	168	70	0.00660593	0.416667	1049	8	8	0.00762631	1
95	6	HHHHSG	97	12	ETAAAKFERNHM	10498.5	304.567	70.25	0.00654532	0.230656	1049	18	12	0.0113744	0.666667
95	6	HHHHSG	320	23	GSSHHHHHHSSGLVPRGSHMASE	10498.5	126.582	68.5652	0.00649503	0.541667	1049	9	9	0.0085796	1
95	6	HHHHSG	18	8	HHHHHSGS	10498.5	1637.58	72.3473	0.00599707	0.0441793	1049	186	11	0.00898693	0.0591398
95	6	HHHHSG	272	21	SHHHHHHSSGLVPRGSHMASK	10498.5	116.929	63.1071	0.00598038	0.539707	1049	7	7	0.00667302	1
95	6	HHHHSG	206	6	LYFQGA	10498.5	843.667	66	0.00585303	0.0782299	1049	44	6	0.00551978	0.136364
95	6	HHHHSG	329	7	GSHMGSA	10498.5	125.596	59.5	0.005632	0.473741	1049	9	6	0.00570342	0.666667
95	6	HHHHSG	224	18	HHHHHSSGENLYFQGHMT	10498.5	150.5	58.5	0.0055238	0.388704	1049	7	5	0.00475737	0.714286
95	6	HHHHSG	366	5	SHMGG	10498.5	123.045	54.5	0.00515752	0.442926	1049	10	5	0.00474383	0.5
95	6	HHHHSG	242	7	HHLHHHG	10498.5	2376.77	64	0.00499558	0.0269273	1049	296	10	0.00749064	0.0337838
95	6	HHHHSG	149	8	GSHMLEDP	10498.5	128.654	49.8333	0.00471132	0.387344	1049	10	5	0.00474383	0.5
95	6	HHHHSG	374	5	SHMAK	10498.5	99.5238	47.0476	0.00445906	0.472727	1049	11	6	0.0056926	0.545455
95	6	HHHHSG	295	24	HHHHHHSSGVDLGTENLYFQSMAS	10498.5	117.5	47	0.00444695	0.4	1049	6	6	0.00571973	1
95	6	HHHHSG	306	6	GSHNAT	10498.5	133	44.8	0.00423171	0.336842	1049	13	4	0.00378072	0.307692
95	6	HHHHSG	247	8	DDDDKAMA	10498.5	243.5	45	0.00420677	0.184805	1049	9	7	0.00666032	0.777778
95	6	HHHHSG	340	11	GLVPRGSHMAA	10498.5	85.2778	44.0556	0.00417994	0.516612	1049	8	7	0.00666667	0.875
95	6	HHHHSG	268	6	GSMMSD	10498.5	91.5	39	0.00369632	0.42623	1049	8	3	0.0028463	0.375
95	6	HHHHSG	100	6	RGSTAS	10498.5	202	39	0.00365801	0.193069	1049	10	3	0.00284091	0.3
95	6	HHHHSG	171	4	GHMS	10498.5	301	38	0.00353109	0.126246	1049	50	5	0.00457038	0.1
95	6	HHHHSG	235	9	RGSHHHHHH	10498.5	1469.61	40.4545	0.00339165	0.0275274	1049	201	7	0.00563154	0.0348259
95	6	HHHHSG	199	5	MASMA	10498.5	93.6667	35.1	0.00332477	0.374733	1049	8	4	0.00379867	0.5
95	6	HHHHSG	298	8	ENLYFQGQ	10498.5	107.5	33	0.00312114	0.306977	1049	6	3	0.00285171	0.5
95	6	HHHHSG	219	5	GPLHM	10498.5	75.4167	32.5	0.00308306	0.430939	1049	7	3	0.002849	0.428571
95	6	HHHHSG	249	6	SHMLST	10498.5	96.5	31.5	0.00298195	0.326425	1049	8	3	0.0028463	0.375
95	6	HHHHSG	175	6	SHMSAA	10498.5	93.0833	31.0556	0.00294071	0.333632	1049	9	4	0.00379507	0.444444
95	6	HHHHSG	312	5	HMASG	10498.5	87.0385	30.3333	0.00287377	0.348505	1049	8	3	0.0028463	0.375
95	6	HHHHSG	140	6	SHMEEK	10498.5	96.8333	30.3333	0.0028711	0.313253	1049	9	3	0.0028436	0.333333
95	6	HHHHSG	234	7	DDDKAMG	10498.5	109	30	0.0028362	0.275229	1049	5	3	0.00285442	0.6
95	6	HHHHSG	372	5	SHMAR	10498.5	60.5	29.25	0.00277783	0.483471	1049	7	4	0.00380228	0.571429
95	6	HHHHSG	322	16	MASMTGGQQMGRGSEF	10498.5	136.271	28.6	0.00269653	0.209875	1049	9	3	0.0028436	0.333333
95	6	HHHHSG	376	6	GSHMSQ	10498.5	111.134	26.9024	0.0025421	0.242072	1049	12	3	0.00283554	0.25
95	6	HHHHSG	256	5	GKQGG	10498.5	96.3	26	0.00246006	0.26999	1049	9	2	0.00189394	0.222222
95	6	HHHHSG	22	5	SSSVD	10498.5	297.748	26	0.00241405	0.0873223	1049	19	2	0.00187617	0.105263
95	6	HHHHSG	252	5	NSSSV	10498.5	345.289	26	0.00240344	0.0752993	1049	21	2	0.00187266	0.0952381
95	6	HHHHSG	294	5	GDDDD	10498.5	160.2	24.2	0.0022756	0.151061	1049	12	4	0.0037843	0.333333
95	6	HHHHSG	264	7	GSHMGTA	10498.5	95.5833	21.125	0.00199801	0.221011	1049	9	3	0.0028436	0.333333
95	6	HHHHSG	277	10	ENLYFQGAMG	10498.5	164.429	20.8571	0.00195987	0.126846	1049	9	3	0.0028436	0.333333
95	6	HHHHSG	296	8	DKLHHHHH	10498.5	3473.65	24.2	0.00173502	0.00696674	1049	342	4	0.00288392	0.0116959
95	6	HHHHSG	190	6	HGSGSM	10498.5	44.3818	17.9242	0.00170302	0.403865	1049	6	3	0.00285171	0.5
95	6	HHHHSG	280	6	GSHQPA	10498.5	99.3667	17.3333	0.00163822	0.174438	1049	8	2	0.00189573	0.25
95	6	HHHHSG	152	5	PHMAS	10498.5	53.6567	16.25	0.00154234	0.302851	1049	8	2	0.00189573	0.25
95	6	HHHHSG	146	6	HHHHGE	10498.5	86.0476	15	0.00141917	0.174322	1049	11	2	0.00189036	0.181818
95	6	HHHHSG	42	6	APIPAP	10498.5	130.5	14	0.00131888	0.10728	1049	9	1	0.000946074	0.111111
95	6	HHHHSG	192	6	SHMSTE	10498.5	65.4	13	0.00123212	0.198777	1049	6	1	0.000948767	0.166667
95	6	HHHHSG	95	5	SKKKK	10498.5	73.5	13	0.00123117	0.176871	1049	8	1	0.00094697	0.125
95	6	HHHHSG	53	5	SPSPG	10498.5	101	13	0.00122797	0.128713	1049	6	1	0.000948767	0.166667
95	6	HHHHSG	141	6	TTETTP	10498.5	108.5	13	0.0012271	0.119816	1049	8	1	0.00094697	0.125
95	6	HHHHSG	384	6	EEEHEG	10498.5	113	13	0.00122658	0.115044	1049	9	1	0.000946074	0.111111
95	6	HHHHSG	127	5	KKEKK	10498.5	122	13	0.00122554	0.106557	1049	8	1	0.00094697	0.125
95	6	HHHHSG	27	5	SSTSS	10498.5	126.5	13	0.00122502	0.102767	1049	10	1	0.00094518	0.1
95	6	HHHHSG	112	5	PAPPP	10498.5	152	13	0.00122209	0.0855263	1049	10	1	0.00094518	0.1
95	6	HHHHSG	31	6	PPPAPK	10498.5	205.667	13	0.00121595	0.0632091	1049	12	1	0.000943396	0.0833333
95	6	HHHHSG	20	5	PPPPP	10498.5	290.8	13	0.00120635	0.0447043	1049	19	1	0.000937207	0.0526316
95	6	HHHHSG	263	5	EEEEE	10498.5	413.259	13	0.00119279	0.0314573	1049	33	1	0.000925069	0.030303
95	6	HHHHSG	73	5	DAPDI	10498.5	74.1667	12	0.00113629	0.161798	1049	5	1	0.000949668	0.2
95	6	HHHHSG	114	6	QSQAGA	10498.5	110.167	10	0.000943511	0.0907716	1049	7	1	0.000947867	0.142857
95	6	HHHHSG	63	5	RSEED	10498.5	175	10	0.000937775	0.0571429	1049	12	1	0.000943396	0.0833333
95	6	HHHHSG	339	6	HHHGSM	10498.5	487.129	10	0.000911106	0.0205284	1049	51	1	0.000909918	0.0196078
95	6	HHHHSG	203	6	HMAAAA	10498.5	71.7323	9.38889	0.000889025	0.130888	1049	8	2	0.00189573	0.25
95	6	HHHHSG	333	5	DDDKM	10498.5	175.45	9	0.000843882	0.0512967	1049	12	1	0.000943396	0.0833333
95	6	HHHHSG	134	4	MSLN	10498.5	448.75	8.66667	0.000792299	0.0193129	1049	68	1	0.000896057	0.0147059
95	6	HHHHSG	130	6	SPGPPA	10498.5	89.4242	8.33333	0.000787677	0.0931887	1049	8	1	0.00094697	0.125
95	6	HHHHSG	142	7	SGAHHHH	10498.5	187.759	8	0.000749183	0.0426078	1049	28	1	0.000929368	0.0357143
95	6	HHHHSG	84	6	GSSSPN	10498.5	103.5	6.5	0.000613465	0.0628019	1049	6	1	0.000948767	0.166667
95	6	HHHHSG	54	6	SHMDVA	10498.5	106	6.5	0.000613321	0.0613208	1049	7	1	0.000947867	0.142857
95	6	HHHHSG	69	7	EEEEVEE	10498.5	175.759	6.5	0.00060931	0.0369824	1049	11	1	0.000944287	0.0909091
95	6	HHHHSG	106	5	YKDDD	10498.5	264.757	6.5	0.000604269	0.0245508	1049	35	1	0.000923361	0.0285714
95	6	HHHHSG	383	8	GHHHHHHM	10498.5	118.65	6	0.000565441	0.0505689	1049	17	1	0.000938967	0.0588235
95	6	HHHHSG	387	7	THHHHHH	10498.5	86.1354	5	0.000472604	0.0580481	1049	18	1	0.000938086	0.0555556
95	6	HHHHSG	170	8	STRHHHHH	10498.5	91.9167	5	0.000472346	0.0543971	1049	14	1	0.00094162	0.0714286
95	6	HHHHSG	357	9	HHHHHHGMS	10498.5	142.008	3.33333	0.000313365	0.0234729	1049	18	1	0.000938086	0.0555556
95	6	HHHHSG	344	8	PRSHHHHH	10498.5	39.6296	2.5	0.000237289	0.0630841	1049	7	1	0.000947867	0.142857
95	6	HHHHSG	61	6	DSDISS	10498.5	141.583	2.5	0.000235015	0.0176574	1049	10	1	0.00094518	0.1
95	6	HHHHSG	379	5	RSHHH	10498.5	294.611	1.66667	0.000154443	0.00565717	1049	47	1	0.000913242	0.0212766
95	6	HHHHSG	386	6	GSMSKP	10498.5	47.5864	1.18182	0.000112074	0.0248352	1049	8	1	0.00094697	0.125
95	6	HHHHSG	303	6	GSHMEN	10498.5	18.84	1.04	9.88937e-05	0.0552017	1049	5	1	0.000949668	0.2
98	6	EDEDEE	17	6	EDEREE	387.667	336.667	273.667	0.607249	0.812871	24	21	17	0.607143	0.809524
98	6	EDEDEE	69	7	EEEEVEE	387.667	175.759	83	0.172763	0.472237	24	11	3	0.09375	0.272727
98	6	EDEDEE	39	5	EEEED	387.667	171.208	39.5	0.0760529	0.230713	24	15	3	0.0833333	0.2
98	6	EDEDEE	384	6	EEEHEG	387.667	113	24	0.0503497	0.212389	24	9	1	0.03125	0.111111
98	6	EDEDEE	263	5	EEEEE	387.667	413.259	32	0.0416165	0.0825451	24	33	3	0.0555556	0.125
98	6	EDEDEE	158	7	EDDEDED	387.667	64.6667	13.3333	0.0303721	0.206186	24	5	2	0.0740741	0.4
98	6	EDEDEE	261	8	EEGHHHHH	387.667	312.667	18	0.0263801	0.0575693	24	39	2	0.0327869	0.0833333
98	6	EDEDEE	145	7	EEEEEDE	387.667	62.25	10.75	0.0244782	0.172691	24	10	4	0.133333	0.4
98	6	EDEDEE	196	6	GDEDDD	387.667	46.8	4	0.00929224	0.0854701	24	8	1	0.0322581	0.125
98	6	EDEDEE	129	7	EEDEDDD	387.667	39	2	0.00470958	0.0512821	24	5	1	0.0357143	0.2
98	6	EDEDEE	7	7	EGHHHHH	387.667	4493.7	16	0.00328855	0.0412726	24	574	2	0.0033557	0.0833333
98	6	EDEDEE	102	4	GHHH	387.667	4970.13	14	0.00261986	0.0361135	24	793	2	0.00245399	0.0833333
98	6	EDEDEE	1	4	HHHH	387.667	29560.4	12	0.000400854	0.0309544	24	4360	2	0.000456413	0.0833333
100	22	HHHHHHSSGVDLGTENLYFQSM	174	21	HHHHHHSSGVDLGTENLYFQS	2988.49	4177.31	2858.68	0.663711	0.956565	154	219	154	0.703196	1
100	22	HHHHHHSSGVDLGTENLYFQSM	346	10	HHHHHHMSGV	2988.49	2135.02	1430.84	0.387482	0.670177	154	225	154	0.684444	1
100	22	HHHHHHSSGVDLGTENLYFQSM	2	6	ENLYFQ	2988.49	11043.6	2728.88	0.241425	0.913131	154	665	154	0.231579	1
100	22	HHHHHHSSGVDLGTENLYFQSM	388	23	HHHHHHSSGVDLGTENLYFQSMA	2988.49	558.133	534.878	0.177598	0.958333	154	27	27	0.175325	1
100	22	HHHHHHSSGVDLGTENLYFQSM	59	7	HHHHGSG	2988.49	10462.6	1301.04	0.107081	0.43535	154	1046	154	0.147228	1
100	22	HHHHHHSSGVDLGTENLYFQSM	275	23	HHHHHHSSGVDLGTENLYFQSMG	2988.49	300.8	288.267	0.0960563	0.958333	154	16	16	0.103896	1
100	22	HHHHHHSSGVDLGTENLYFQSM	375	23	HHHHHHSSGVDLGTENLYFQSMQ	2988.49	176	168.667	0.0563007	0.958333	154	9	9	0.0584416	1
100	22	HHHHHHSSGVDLGTENLYFQSM	334	23	HHHHHHSSGVDLGTENLYFQSMV	2988.49	168	161	0.0537476	0.958333	154	8	8	0.0519481	1
100	22	HHHHHHSSGVDLGTENLYFQSM	1	4	HHHH	2988.49	29560.4	911.626	0.0288149	0.305046	154	4360	154	0.0353211	1
100	22	HHHHHHSSGVDLGTENLYFQSM	295	24	HHHHHHSSGVDLGTENLYFQSMAS	2988.49	117.5	85.1	0.0281706	0.724255	154	6	5	0.0322581	0.833333
100	22	HHHHHHSSGVDLGTENLYFQSM	114	6	QSQAGA	2988.49	110.167	23	0.00747809	0.208775	154	7	1	0.00625	0.142857
100	22	HHHHHHSSGVDLGTENLYFQSM	102	4	GHHH	2988.49	4970.13	38	0.0047976	0.0127155	154	793	4	0.00424178	0.025974
100	22	HHHHHHSSGVDLGTENLYFQSM	61	6	DSDISS	2988.49	141.583	5.75	0.0018404	0.0406121	154	10	1	0.00613497	0.1
103	8	GGGSSGGG	179	14	GGGSEGGGSEGGGS	413.714	249	237	0.556711	0.951807	27	16	16	0.592593	1
103	8	GGGSSGGG	11	11	GGSGGGGSGGG	413.714	291.5	226	0.471605	0.7753	27	21	17	0.548387	0.809524
103	8	GGGSSGGG	44	7	GGGGSGG	413.714	434.988	257.333	0.435148	0.622007	27	33	21	0.538462	0.777778
103	8	GGGSSGGG	231	7	RGSGGSG	413.714	63	24	0.0530136	0.380952	27	7	4	0.133333	0.571429
103	8	GGGSSGGG	24	5	GGGGG	413.714	629.145	28	0.02759	0.0676796	27	69	3	0.0322581	0.111111
103	8	GGGSSGGG	128	5	GGGDD	413.714	90	3	0.00599144	0.0333333	27	13	1	0.025641	0.0769231
103	8	GGGSSGGG	202	5	GAGGE	413.714	62.5556	1	0.00210407	0.0159858	27	9	1	0.0285714	0.111111
114	6	GGRHHH	257	6	GGRHHH	869.392	869.392	869.392	1	1	125	125	125	1	1
114	6	GGRHHH	33	9	EGGSHHHHH	869.392	677.917	602.925	0.638432	0.889379	125	84	83	0.65873	0.988095
114	6	GGRHHH	15	6	GSSHHH	869.392	6504.71	639.609	0.0949751	0.735697	125	1098	103	0.0919643	0.824
114	6	GGRHHH	189	7	SHHHHHH	869.392	9013.71	575.213	0.0617984	0.661626	125	1191	104	0.0858086	0.832
114	6	GGRHHH	325	10	REGGSHHHHH	869.392	60.5	49.5	0.0562249	0.818182	125	6	6	0.048	1
114	6	GGRHHH	360	10	GEGGSHHHHH	869.392	51.7	42.3	0.0481342	0.818182	125	6	6	0.048	1
114	6	GGRHHH	75	7	HHHHHMA	869.392	782.243	70.9167	0.0448636	0.0906581	125	83	13	0.0666667	0.156627
114	6	GGRHHH	242	7	HHLHHHG	869.392	2376.77	98.1167	0.0311675	0.112857	125	296	17	0.0420792	0.136
114	6	GGRHHH	378	12	LYDDDDKDRWGS	869.392	185	30.3333	0.0296207	0.163964	125	8	5	0.0390625	0.625
114	6	GGRHHH	207	5	DKDRW	869.392	231.222	30.3333	0.0283415	0.131187	125	11	5	0.0381679	0.454545
114	6	GGRHHH	103	5	DDDKD	869.392	447.954	30.3333	0.0235688	0.0677154	125	21	5	0.035461	0.238095
114	6	GGRHHH	86	7	GRVHHHH	869.392	240.212	22.75	0.020932	0.0947081	125	33	3	0.0193548	0.0909091
114	6	GGRHHH	1	4	HHHH	869.392	29560.4	598.875	0.0200756	0.688844	125	4360	122	0.0279624	0.976
114	6	GGRHHH	5	5	DDDDK	869.392	1542.49	41.5333	0.017522	0.0477728	125	104	7	0.0315315	0.0673077
114	6	GGRHHH	135	8	ASMTGGQQ	869.392	994.767	30.3333	0.016541	0.0348903	125	80	5	0.025	0.0625
114	6	GGRHHH	102	4	GHHH	869.392	4970.13	91	0.0158301	0.104671	125	793	16	0.0177384	0.128
114	6	GGRHHH	9	11	ASMTGGQQMGR	869.392	1151.27	30.3333	0.0152404	0.0348903	125	80	5	0.025	0.0625
114	6	GGRHHH	318	9	AGSHHHHHH	869.392	69.1667	13	0.0140456	0.187952	125	9	2	0.0151515	0.222222
114	6	GGRHHH	142	7	SGAHHHH	869.392	187.759	14	0.0134209	0.0745636	125	28	2	0.013245	0.0714286
114	6	GGRHHH	323	7	RHHHHHH	869.392	322.321	14	0.0118874	0.0434349	125	56	2	0.0111732	0.0357143
114	6	GGRHHH	294	5	GDDDD	869.392	160.2	11.2	0.0109977	0.0699126	125	12	2	0.0148148	0.166667
114	6	GGRHHH	333	5	DDDKM	869.392	175.45	11.2	0.0108355	0.0638359	125	12	2	0.0148148	0.166667
114	6	GGRHHH	266	8	ENLYFQGG	869.392	224.25	10.5	0.00969402	0.0468227	125	15	2	0.0144928	0.133333
114	6	GGRHHH	186	11	HHHHHHGSMSS	869.392	82.875	7	0.00740531	0.0844646	125	7	1	0.00763359	0.142857
114	6	GGRHHH	213	11	HHHHHHMPKSV	869.392	84	7	0.00739651	0.0833333	125	6	1	0.00769231	0.166667
114	6	GGRHHH	146	6	HHHHGE	869.392	86.0476	7	0.00738054	0.0813503	125	11	1	0.00740741	0.0909091
114	6	GGRHHH	379	5	RSHHH	869.392	294.611	6	0.00518133	0.0203658	125	47	1	0.00584795	0.0212766
114	6	GGRHHH	216	5	GEAEG	869.392	48.5	4.5	0.00492669	0.0927835	125	8	1	0.00757576	0.125
114	6	GGRHHH	169	8	ENLYFQGS	869.392	597.673	6	0.00410659	0.0100389	125	31	1	0.00645161	0.0322581
114	6	GGRHHH	232	6	SPAEDS	869.392	37.8571	3.5	0.00387276	0.0924528	125	6	1	0.00769231	0.166667
114	6	GGRHHH	117	6	SGSPPT	869.392	66.5	3.5	0.00375379	0.0526316	125	8	1	0.00757576	0.125
114	6	GGRHHH	377	7	HHHHHHR	869.392	122.243	3.5	0.00354202	0.0286315	125	19	1	0.00699301	0.0526316
114	6	GGRHHH	220	5	EVLFQ	869.392	283.407	4	0.0034819	0.014114	125	26	1	0.00666667	0.0384615
114	6	GGRHHH	382	8	PGSHHHHH	869.392	78.5862	3	0.00317468	0.0381746	125	13	1	0.00729927	0.0769231
114	6	GGRHHH	2	6	ENLYFQ	869.392	11043.6	29.5	0.00248243	0.0339318	125	665	5	0.00636943	0.04
117	6	KKRKRK	38	5	AQAQE	178.472	131	7	0.0231426	0.0534351	12	9	1	0.05	0.111111
117	6	KKRKRK	8	8	LEHHHHHH	178.472	6134.81	2	0.000316893	0.0112062	12	877	1	0.00112613	0.0833333
117	6	KKRKRK	1	4	HHHH	178.472	29560.4	1.5	5.04415e-05	0.00840467	12	4360	1	0.000228781	0.0833333
123	6	GINPFT	57	5	IDPFT	238.331	213.081	197.331	0.776646	0.926084	30	26	25	0.806452	0.961538
123	6	GINPFT	242	7	HHLHHHG	238.331	2376.77	20.6667	0.00796576	0.0867141	30	296	4	0.0124224	0.133333
123	6	GINPFT	2	6	ENLYFQ	238.331	11043.6	69.75	0.0062209	0.29266	30	665	4	0.00578871	0.133333
123	6	GINPFT	1	4	HHHH	238.331	29560.4	18.0833	0.000607217	0.0758748	30	4360	4	0.000911993	0.133333
126	6	PNSSSV	252	5	NSSSV	307.333	345.289	254.94	0.641066	0.829524	21	21	15	0.555556	0.714286
126	6	PNSSSV	22	5	SSSVD	307.333	297.748	187.548	0.44918	0.629888	21	19	12	0.428571	0.631579
126	6	PNSSSV	182	14	DPNSSSVDKLAAAL	307.333	146.476	139.333	0.443065	0.951235	21	9	9	0.428571	1
126	6	PNSSSV	287	12	LAAAIEHHHHHH	307.333	620.2	79	0.0931018	0.25705	21	61	8	0.108108	0.380952
126	6	PNSSSV	328	11	ASWSHPQFEKG	307.333	103.5	24	0.0620422	0.231884	21	11	2	0.0666667	0.181818
126	6	PNSSSV	29	11	AAAIEHHHHHH	307.333	970.317	72.4167	0.0600852	0.235629	21	105	8	0.0677966	0.380952
126	6	PNSSSV	368	9	AALGHHHHH	307.333	937.5	65.8333	0.0558383	0.214208	21	109	8	0.0655738	0.380952
126	6	PNSSSV	16	8	WSHPQFEK	307.333	248.343	22	0.0412235	0.088587	21	36	2	0.0363636	0.0952381
126	6	PNSSSV	178	8	ALGHHHHH	307.333	1306.17	59.25	0.0381212	0.192787	21	168	8	0.0441989	0.380952
126	6	PNSSSV	8	8	LEHHHHHH	307.333	6134.81	52.6667	0.00824272	0.171367	21	877	8	0.00898876	0.380952
126	6	PNSSSV	6	5	VPRGS	307.333	8748.12	64.6667	0.00719255	0.210412	21	619	4	0.00628931	0.190476
126	6	PNSSSV	253	5	PRGSH	307.333	6658.72	40	0.0057753	0.130152	21	449	2	0.0042735	0.0952381
126	6	PNSSSV	153	7	SSALVPR	307.333	7206.85	34	0.00454534	0.110629	21	551	2	0.00350877	0.0952381
126	6	PNSSSV	59	7	HHHHGSG	307.333	10462.6	26	0.00241997	0.0845987	21	1046	2	0.00187793	0.0952381
126	6	PNSSSV	189	7	SHHHHHH	307.333	9013.71	20	0.0021503	0.0650759	21	1191	2	0.00165289	0.0952381
126	6	PNSSSV	15	6	GSSHHH	307.333	6504.71	14	0.00205942	0.0455531	21	1098	2	0.00179051	0.0952381
126	6	PNSSSV	1	4	HHHH	307.333	29560.4	59.5	0.00199609	0.193601	21	4360	10	0.00228781	0.47619
132	6	YFQGHM	28	7	NLYFQGH	1892.77	1848.78	1688.58	0.822503	0.913348	98	101	91	0.842593	0.928571
132	6	YFQGHM	2	6	ENLYFQ	1892.77	11043.6	1554.68	0.136595	0.821379	98	665	91	0.135417	0.928571
132	6	YFQGHM	58	4	GHMA	1892.77	523.667	259	0.12005	0.494589	98	61	11	0.0743243	0.180328
132	6	YFQGHM	293	8	LYFQGAMN	1892.77	231.071	201.286	0.104697	0.871097	98	11	10	0.10101	0.909091
132	6	YFQGHM	224	18	HHHHHSSGENLYFQGHMT	1892.77	150.5	144	0.0758185	0.956811	98	7	7	0.0714286	1
132	6	YFQGHM	59	7	HHHHGSG	1892.77	10462.6	844.476	0.0733631	0.446158	98	1046	75	0.070159	0.765306
132	6	YFQGHM	189	7	SHHHHHH	1892.77	9013.71	722.554	0.0709504	0.381743	98	1191	83	0.0688226	0.846939
132	6	YFQGHM	15	6	GSSHHH	1892.77	6504.71	529.964	0.0673611	0.279993	98	1098	87	0.0784491	0.887755
132	6	YFQGHM	171	4	GHMS	1892.77	301	101.333	0.0484283	0.336656	98	50	7	0.0496454	0.14
132	6	YFQGHM	1	4	HHHH	1892.77	29560.4	796.554	0.0259831	0.420839	98	4360	92	0.0210719	0.938776
132	6	YFQGHM	277	10	ENLYFQGAMG	1892.77	164.429	37.2857	0.018459	0.226759	98	9	3	0.0288462	0.333333
132	6	YFQGHM	312	5	HMASG	1892.77	87.0385	30	0.0153861	0.344675	98	8	1	0.00952381	0.125
132	6	YFQGHM	354	19	GSSHHHHHHSSGLVPRGSG	1892.77	176.667	20	0.00975876	0.113208	98	10	1	0.00934579	0.1
132	6	YFQGHM	387	7	THHHHHH	1892.77	86.1354	5	0.00253304	0.0580481	98	18	1	0.00869565	0.0555556
132	6	YFQGHM	170	8	STRHHHHH	1892.77	91.9167	5	0.00252565	0.0543971	98	14	1	0.00900901	0.0714286
132	6	YFQGHM	153	7	SSALVPR	1892.77	7206.85	17	0.00187171	0.00898153	98	551	1	0.00154321	0.0102041
132	6	YFQGHM	6	5	VPRGS	1892.77	8748.12	19	0.00178876	0.0100382	98	619	1	0.00139665	0.0102041
132	6	YFQGHM	102	4	GHHH	1892.77	4970.13	10	0.00145923	0.00528325	98	793	2	0.00224972	0.0204082
133	6	GSMMAA	340	11	GLVPRGSHMAA	304.211	85.2778	77.9444	0.250187	0.914007	36	8	7	0.189189	0.875
133	6	GSMMAA	371	5	PGSMM	304.211	100.5	23	0.060255	0.228856	36	10	1	0.0222222	0.1
133	6	GSMMAA	335	22	AHHHHHHMGTLEAQTQGPGSMT	304.211	138	23	0.054865	0.166667	36	6	1	0.0243902	0.166667
133	6	GSMMAA	175	6	SHMSAA	304.211	93.0833	17.1111	0.0450075	0.183826	36	9	3	0.0714286	0.333333
133	6	GSMMAA	210	22	MGSSHHHHHHSSGLVPRGSHMA	304.211	1559.76	72.1111	0.0402437	0.237043	36	94	7	0.0569106	0.194444
133	6	GSMMAA	4	5	GPGSM	304.211	1947.63	67.6667	0.0309804	0.222433	36	129	4	0.0248447	0.111111
133	6	GSMMAA	168	7	AAQAPAA	304.211	63.2333	11	0.0308603	0.173959	36	7	1	0.0238095	0.142857
133	6	GSMMAA	177	8	GSRRASVG	304.211	40.5333	8	0.0237569	0.197368	36	7	1	0.0238095	0.142857
133	6	GSMMAA	147	6	HHHSMG	304.211	1053.58	30	0.0225939	0.0986157	36	109	3	0.0211268	0.0833333
133	6	GSMMAA	203	6	HMAAAA	304.211	71.7323	5.11111	0.0137828	0.0712526	36	8	1	0.0232558	0.125
133	6	GSMMAA	356	5	GSHGG	304.211	73.125	5	0.0134287	0.0683761	36	9	1	0.0227273	0.111111
133	6	GSMMAA	3	4	GSHM	304.211	8451.95	100.9	0.0116576	0.331678	36	919	17	0.0181237	0.472222
133	6	GSMMAA	134	4	MSLN	304.211	448.75	7.66667	0.0102868	0.0252018	36	68	1	0.00970874	0.0277778
133	6	GSMMAA	253	5	PRGSH	304.211	6658.72	67.7778	0.00982978	0.222798	36	449	7	0.0146444	0.194444
133	6	GSMMAA	289	6	HMASSA	304.211	45.4773	3	0.0086533	0.065967	36	7	1	0.0238095	0.142857
133	6	GSMMAA	6	5	VPRGS	304.211	8748.12	73.3889	0.00817345	0.241243	36	619	8	0.0123648	0.222222
133	6	GSMMAA	153	7	SSALVPR	304.211	7206.85	57.6111	0.00772946	0.189379	36	551	7	0.012069	0.194444
133	6	GSMMAA	24	5	GGGGG	304.211	629.145	7	0.00755649	0.0230103	36	69	1	0.00961538	0.0277778
133	6	GSMMAA	12	5	GPLGS	304.211	662.792	5	0.00519749	0.016436	36	169	2	0.00985222	0.0555556
133	6	GSMMAA	189	7	SHHHHHH	304.211	9013.71	38.8889	0.00419105	0.127835	36	1191	8	0.00656276	0.222222
133	6	GSMMAA	59	7	HHHHGSG	304.211	10462.6	44.0556	0.0041086	0.144819	36	1046	7	0.00651163	0.194444
133	6	GSMMAA	15	6	GSSHHH	304.211	6504.71	26.9444	0.00397295	0.0885715	36	1098	8	0.0071048	0.222222
133	6	GSMMAA	18	8	HHHHHSGS	304.211	1637.58	6	0.0030995	0.0197231	36	186	1	0.00452489	0.0277778
133	6	GSMMAA	235	9	RGSHHHHHH	304.211	1469.61	5	0.00282674	0.016436	36	201	1	0.00423729	0.0277778
133	6	GSMMAA	1	4	HHHH	304.211	29560.4	62.8889	0.00211024	0.206728	36	4360	11	0.00250855	0.305556
133	6	GSMMAA	242	7	HHLHHHG	304.211	2376.77	5.5	0.0020557	0.0180796	36	296	1	0.00302115	0.0277778
133	6	GSMMAA	230	6	PPQPPA	304.211	116.1	0.6	0.00142955	0.00516796	36	13	1	0.0208333	0.0769231
133	6	GSMMAA	20	5	PPPPP	304.211	290.8	0.6	0.0010094	0.00206327	36	19	1	0.0185185	0.0526316
141	22	HHHHSSGVDLGTENLYFQSNAM	10	4	SNAM	1362.08	3106.59	1362.08	0.43845	1	59	475	59	0.124211	1
141	22	HHHHSSGVDLGTENLYFQSNAM	174	21	HHHHHHSSGVDLGTENLYFQS	1362.08	4177.31	1176.63	0.269699	0.863848	59	219	58	0.263636	0.983051
141	22	HHHHSSGVDLGTENLYFQSNAM	346	10	HHHHHHMSGV	1362.08	2135.02	599.317	0.206819	0.44	59	225	59	0.262222	1
141	22	HHHHSSGVDLGTENLYFQSNAM	2	6	ENLYFQ	1362.08	11043.6	1123.15	0.0995476	0.824582	59	665	58	0.0870871	0.983051
141	22	HHHHSSGVDLGTENLYFQSNAM	59	7	HHHHGSG	1362.08	10462.6	544.833	0.0483014	0.4	59	1046	59	0.0564054	1
141	22	HHHHSSGVDLGTENLYFQSNAM	339	6	HHHGSM	1362.08	487.129	25	0.0137045	0.0513211	59	51	1	0.00917431	0.0196078
141	22	HHHHSSGVDLGTENLYFQSNAM	1	4	HHHH	1362.08	29560.4	381.383	0.0124875	0.28	59	4360	59	0.0135321	1
141	22	HHHHSSGVDLGTENLYFQSNAM	102	4	GHHH	1362.08	4970.13	25	0.00396371	0.0183542	59	793	1	0.00117509	0.0169492
145	6	DDDDKH	160	21	HHHHHHHHHSSGHIDDDDKHM	271.2	219.8	187.6	0.618326	0.853503	17	11	10	0.555556	0.909091
145	6	DDDDKH	5	5	DDDDK	271.2	1542.49	256	0.164346	0.943953	17	104	16	0.152381	0.941176
145	6	DDDDKH	294	5	GDDDD	271.2	160.2	56.6	0.151014	0.353308	17	12	4	0.16	0.333333
145	6	DDDDKH	234	7	DDDKAMG	271.2	109	23	0.0643897	0.211009	17	5	1	0.047619	0.2
145	6	DDDDKH	106	5	YKDDD	271.2	264.757	18	0.0347519	0.0679868	17	35	2	0.04	0.117647
145	6	DDDDKH	296	8	DKLHHHHH	271.2	3473.65	63.8	0.017332	0.235251	17	342	6	0.0169972	0.352941
145	6	DDDDKH	59	7	HHHHGSG	271.2	10462.6	149.8	0.0141534	0.55236	17	1046	14	0.013346	0.823529
145	6	DDDDKH	247	8	DDDDKAMA	271.2	243.5	5.75	0.0112978	0.023614	17	9	1	0.04	0.111111
145	6	DDDDKH	102	4	GHHH	271.2	4970.13	41	0.00788411	0.15118	17	793	10	0.0125	0.588235
145	6	DDDDKH	338	6	HHHHHE	271.2	1214.89	10	0.00677468	0.0368732	17	108	1	0.00806452	0.0588235
145	6	DDDDKH	1	4	HHHH	271.2	29560.4	152	0.00512136	0.560472	17	4360	16	0.00366888	0.941176
145	6	DDDDKH	2	6	ENLYFQ	271.2	11043.6	10	0.000884579	0.0368732	17	665	1	0.00146843	0.0588235
152	6	DDEDED	158	7	EDDEDED	124.167	64.6667	42	0.286039	0.649485	15	5	4	0.25	0.8
152	6	DDEDED	43	7	DDDDEDD	124.167	93.6667	37.6667	0.209066	0.402135	15	8	4	0.210526	0.5
152	6	DDEDED	136	6	SEFGSS	124.167	50.3333	3.33333	0.0194742	0.0662252	15	7	1	0.047619	0.142857
152	6	DDEDED	17	6	EDEREE	124.167	336.667	8	0.0176665	0.0644295	15	21	2	0.0588235	0.133333
152	6	DDEDED	294	5	GDDDD	124.167	160.2	4	0.014267	0.0322148	15	12	1	0.0384615	0.0833333
154	6	EEEEAP	67	6	EEPAPA	155.6	135.5	38	0.150138	0.280443	12	12	2	0.0909091	0.166667
154	6	EEEEAP	39	5	EEEED	155.6	171.208	17	0.0548726	0.109254	12	15	1	0.0384615	0.0833333
159	6	QQQQQQ	215	6	QQEQQQ	174.075	123.575	93.075	0.454968	0.753186	13	11	9	0.6	0.818182
159	6	QQQQQQ	72	6	QQQQQP	174.075	62	47	0.248579	0.758065	13	5	2	0.125	0.4
159	6	QQQQQQ	118	6	GQQQQQ	174.075	45.85	5.575	0.0260089	0.121592	13	8	2	0.105263	0.25
159	6	QQQQQQ	80	12	SMTGGQQMGRGS	174.075	808.89	14	0.0144484	0.0804251	13	49	1	0.0163934	0.0769231
159	6	QQQQQQ	9	11	ASMTGGQQMGR	174.075	1151.27	12	0.009137	0.0689358	13	80	1	0.0108696	0.0769231
159	6	QQQQQQ	135	8	ASMTGGQQ	174.075	994.767	9	0.00775968	0.0517019	13	80	1	0.0108696	0.0769231
159	6	QQQQQQ	211	5	QQQQG	174.075	29.925	0.425	0.00208768	0.0142022	13	8	1	0.05	0.125
163	7	GGGGGSG	380	7	SGGGGGS	350.833	129.531	73.5	0.18065	0.567432	23	13	4	0.125	0.307692
163	7	GGGGGSG	87	7	GGGSCSG	350.833	103.5	69	0.179066	0.666667	23	6	3	0.115385	0.5
163	7	GGGGGSG	44	7	GGGGSGG	350.833	434.988	90	0.129344	0.256532	23	33	5	0.0980392	0.217391
163	7	GGGGGSG	24	5	GGGGG	350.833	629.145	97.8333	0.110904	0.27886	23	69	7	0.0823529	0.304348
163	7	GGGGGSG	11	11	GGSGGGGSGGG	350.833	291.5	44.5	0.0744355	0.152659	23	21	3	0.0731707	0.142857
163	7	GGGGGSG	231	7	RGSGGSG	350.833	63	23.5	0.060205	0.373016	23	7	2	0.0714286	0.285714
163	7	GGGGGSG	179	14	GGGSEGGGSEGGGS	350.833	249	19	0.0327116	0.0763052	23	16	1	0.0263158	0.0625
163	7	GGGGGSG	131	5	GSPGI	350.833	136.248	5	0.0103717	0.0366978	23	37	1	0.0169492	0.0434783
163	7	GGGGGSG	6	5	VPRGS	350.833	8748.12	19.5	0.00214771	0.0555819	23	619	1	0.00156006	0.0434783
175	8	LEVLFQGP	220	5	EVLFQ	294.025	283.407	247.907	0.752317	0.874738	21	26	20	0.740741	0.952381
175	8	LEVLFQGP	30	17	HHHHHHSSGLEVLFQGP	294.025	209.75	188.75	0.59916	0.899881	21	13	12	0.545455	0.923077
175	8	LEVLFQGP	219	5	GPLHM	294.025	75.4167	31.5	0.0932115	0.41768	21	7	2	0.0769231	0.285714
175	8	LEVLFQGP	152	5	PHMAS	294.025	53.6567	26.25	0.081666	0.489221	21	8	2	0.0740741	0.25
175	8	LEVLFQGP	14	8	TSLYKKAG	294.025	777.739	21	0.0199855	0.0714226	21	44	1	0.015625	0.047619
175	8	LEVLFQGP	142	7	SGAHHHH	294.025	187.759	4.5	0.00942836	0.0239669	21	28	1	0.0208333	0.047619
175	8	LEVLFQGP	59	7	HHHHGSG	294.025	10462.6	84.25	0.0078942	0.286541	21	1046	9	0.00850662	0.428571
175	8	LEVLFQGP	189	7	SHHHHHH	294.025	9013.71	67.5	0.00730501	0.229573	21	1191	9	0.0074813	0.428571
175	8	LEVLFQGP	15	6	GSSHHH	294.025	6504.71	46.75	0.00692389	0.159	21	1098	9	0.00810811	0.428571
175	8	LEVLFQGP	242	7	HHLHHHG	294.025	2376.77	13	0.00489127	0.044214	21	296	1	0.00316456	0.047619
175	8	LEVLFQGP	1	4	HHHH	294.025	29560.4	118.804	0.00399533	0.404061	21	4360	18	0.0041256	0.857143
175	8	LEVLFQGP	257	6	GGRHHH	294.025	869.392	4	0.00345001	0.0136043	21	125	1	0.00689655	0.047619
175	8	LEVLFQGP	102	4	GHHH	294.025	4970.13	3.5	0.000665316	0.0119038	21	793	1	0.00123001	0.047619
183	6	KKGEKK	85	6	KKGEKK	163.864	163.864	163.864	1	1	18	18	18	1	1
183	6	KKGEKK	290	5	KKHHH	163.864	80.6429	8	0.0338257	0.0992028	18	17	1	0.0294118	0.0588235
183	6	KKGEKK	101	5	EKKTE	163.864	103	4	0.015217	0.038835	18	7	1	0.0416667	0.142857
183	6	KKGEKK	359	6	KKKRKS	163.864	83.9182	2.90909	0.01188	0.0346658	18	11	1	0.0357143	0.0909091
183	6	KKGEKK	10	4	SNAM	163.864	3106.59	4	0.00122457	0.0244105	18	475	1	0.00203252	0.0555556
183	6	KKGEKK	1	4	HHHH	163.864	29560.4	6	0.000201896	0.0366158	18	4360	1	0.000228467	0.0555556
183	6	KKGEKK	3	4	GSHM	163.864	8451.95	0.363636	4.22074e-05	0.00221914	18	919	1	0.00106838	0.0555556
185	12	SMTGGQQMGRGS	80	12	SMTGGQQMGRGS	808.89	808.89	808.89	1	1	49	49	49	1	1
185	12	SMTGGQQMGRGS	9	11	ASMTGGQQMGR	808.89	1151.27	726.009	0.588268	0.897537	49	80	49	0.6125	1
185	12	SMTGGQQMGRGS	135	8	ASMTGGQQ	808.89	994.767	577.437	0.470908	0.713864	49	80	46	0.554217	0.938776
185	12	SMTGGQQMGRGS	64	5	SHMAS	808.89	1174.6	346.6	0.211743	0.428488	49	102	29	0.237705	0.591837
185	12	SMTGGQQMGRGS	322	16	MASMTGGQQMGRGSEF	808.89	136.271	125.3	0.152831	0.919488	49	9	9	0.183673	1
185	12	SMTGGQQMGRGS	210	22	MGSSHHHHHHSSGLVPRGSHMA	808.89	1559.76	268.4	0.127794	0.331813	49	94	14	0.108527	0.285714
185	12	SMTGGQQMGRGS	3	4	GSHM	808.89	8451.95	300.2	0.0335021	0.371126	49	919	29	0.0308839	0.591837
185	12	SMTGGQQMGRGS	159	5	RGSMS	808.89	176.409	31.5	0.0330258	0.178562	49	10	2	0.0350877	0.2
185	12	SMTGGQQMGRGS	253	5	PRGSH	808.89	6658.72	234	0.032349	0.289285	49	449	13	0.0268041	0.265306
185	12	SMTGGQQMGRGS	153	7	SSALVPR	808.89	7206.85	198.9	0.0254451	0.245892	49	551	13	0.0221465	0.265306
185	12	SMTGGQQMGRGS	6	5	VPRGS	808.89	8748.12	222.3	0.0238143	0.274821	49	619	13	0.0198473	0.265306
185	12	SMTGGQQMGRGS	72	6	QQQQQP	808.89	62	14	0.0163381	0.225806	49	5	1	0.0188679	0.2
185	12	SMTGGQQMGRGS	386	6	GSMSKP	808.89	47.5864	13	0.0154124	0.273188	49	8	1	0.0178571	0.125
185	12	SMTGGQQMGRGS	215	6	QQEQQQ	808.89	123.575	14	0.0152428	0.113292	49	11	1	0.0169492	0.0909091
185	12	SMTGGQQMGRGS	59	7	HHHHGSG	808.89	10462.6	158.6	0.0142717	0.196071	49	1046	14	0.012951	0.285714
185	12	SMTGGQQMGRGS	189	7	SHHHHHH	808.89	9013.71	122	0.0125765	0.150824	49	1191	14	0.0114192	0.285714
185	12	SMTGGQQMGRGS	15	6	GSSHHH	808.89	6504.71	85.4	0.0118148	0.105577	49	1098	14	0.0123566	0.285714
185	12	SMTGGQQMGRGS	305	8	LYKKAGLM	808.89	258	7	0.00660446	0.0271318	49	11	1	0.0169492	0.0909091
185	12	SMTGGQQMGRGS	14	8	TSLYKKAG	808.89	777.739	7	0.00443142	0.00900045	49	44	1	0.0108696	0.0227273
185	12	SMTGGQQMGRGS	1	4	HHHH	808.89	29560.4	122	0.00403341	0.150824	49	4360	14	0.00318544	0.285714
185	12	SMTGGQQMGRGS	152	5	PHMAS	808.89	53.6567	3	0.00349021	0.055911	49	8	1	0.0178571	0.125
185	12	SMTGGQQMGRGS	2	6	ENLYFQ	808.89	11043.6	17	0.00143636	0.0210164	49	665	1	0.00140252	0.0204082
186	6	PPEPPK	31	6	PPPAPK	243.908	205.667	63.6667	0.164979	0.309562	15	12	2	0.08	0.166667
186	6	PPEPPK	141	6	TTETTP	243.908	108.5	40	0.128038	0.368664	15	8	1	0.0454545	0.125
186	6	PPEPPK	25	5	PPAPP	243.908	156	34	0.0929195	0.217949	15	10	1	0.0416667	0.1
186	6	PPEPPK	20	5	PPPPP	243.908	290.8	44	0.0896664	0.180396	15	19	1	0.030303	0.0666667
186	6	PPEPPK	197	6	KPPLPP	243.908	65.1667	10	0.0334365	0.153453	15	9	1	0.0434783	0.111111
186	6	PPEPPK	96	6	DHSPAP	243.908	43.6061	3.27273	0.0115139	0.0750521	15	5	1	0.0526316	0.2
186	6	PPEPPK	253	5	PRGSH	243.908	6658.72	20	0.00290587	0.0819981	15	449	1	0.00215983	0.0666667
186	6	PPEPPK	3	4	GSHM	243.908	8451.95	21	0.00242079	0.086098	15	919	1	0.00107181	0.0666667
186	6	PPEPPK	153	7	SSALVPR	243.908	7206.85	17	0.00228686	0.0696984	15	551	1	0.00176991	0.0666667
186	6	PPEPPK	6	5	VPRGS	243.908	8748.12	19	0.00211746	0.0778982	15	619	1	0.00157978	0.0666667
186	6	PPEPPK	59	7	HHHHGSG	243.908	10462.6	13	0.00121569	0.0532988	15	1046	1	0.000943396	0.0666667
186	6	PPEPPK	189	7	SHHHHHH	243.908	9013.71	10	0.00108136	0.0409991	15	1191	1	0.000829876	0.0666667
186	6	PPEPPK	15	6	GSSHHH	243.908	6504.71	7	0.00103833	0.0286993	15	1098	1	0.000899281	0.0666667
186	6	PPEPPK	1	4	HHHH	243.908	29560.4	10	0.000335634	0.0409991	15	4360	1	0.000228624	0.0666667
202	6	AHHIHH	147	6	HHHSMG	2006.26	1053.58	588	0.23788	0.558095	313	109	87	0.259701	0.798165
202	6	AHHIHH	4	5	GPGSM	2006.26	1947.63	549.5	0.161409	0.282137	313	129	81	0.224377	0.627907
202	6	AHHIHH	93	9	AAHHHHHHH	2006.26	260.891	165.833	0.0789189	0.635641	313	32	23	0.0714286	0.71875
202	6	AHHIHH	1	4	HHHH	2006.26	29560.4	1878.64	0.0632793	0.936391	313	4360	311	0.0712976	0.99361
202	6	AHHIHH	242	7	HHLHHHG	2006.26	2376.77	207.667	0.0497362	0.10351	313	296	32	0.0554593	0.108108
202	6	AHHIHH	18	8	HHHHHSGS	2006.26	1637.58	132	0.0375871	0.0806066	313	186	22	0.0461216	0.11828
202	6	AHHIHH	181	6	SARHHH	2006.26	137.167	70.5833	0.0340515	0.514581	313	19	12	0.0375	0.631579
202	6	AHHIHH	292	7	GAAHHHH	2006.26	106	59.5	0.0289854	0.561321	313	14	9	0.0283019	0.642857
202	6	AHHIHH	194	8	HHHHHHMT	2006.26	288	49	0.0218238	0.170139	313	27	7	0.021021	0.259259
202	6	AHHIHH	5	5	DDDDK	2006.26	1542.49	72.9167	0.0209782	0.047272	313	104	13	0.0321782	0.125
202	6	AHHIHH	335	22	AHHHHHHMGTLEAQTQGPGSMT	2006.26	138	42	0.0199785	0.304348	313	6	6	0.0191693	1
202	6	AHHIHH	75	7	HHHHHMA	2006.26	782.243	52.1944	0.0190748	0.0667241	313	83	10	0.0259067	0.120482
202	6	AHHIHH	333	5	DDDKM	2006.26	175.45	40.25	0.0187956	0.22941	313	12	7	0.0220126	0.583333
202	6	AHHIHH	267	8	HHHHSHMP	2006.26	212.917	35	0.0160244	0.164384	313	22	5	0.0151515	0.227273
202	6	AHHIHH	377	7	HHHHHHR	2006.26	122.243	31.6667	0.0151021	0.259047	313	19	5	0.0152905	0.263158
202	6	AHHIHH	30	17	HHHHHHSSGLEVLFQGP	2006.26	209.75	27.5	0.0125656	0.131108	313	13	5	0.0155763	0.384615
202	6	AHHIHH	220	5	EVLFQ	2006.26	283.407	27.9118	0.0123408	0.0984866	313	26	6	0.018018	0.230769
202	6	AHHIHH	161	9	HHHHHHSSA	2006.26	342.394	28	0.0120656	0.081777	313	34	4	0.0116618	0.117647
202	6	AHHIHH	371	5	PGSMM	2006.26	100.5	21	0.0100683	0.208955	313	10	3	0.009375	0.3
202	6	AHHIHH	364	7	HHHHHHQ	2006.26	82	20	0.00966998	0.243902	313	10	3	0.009375	0.3
202	6	AHHIHH	23	11	EQKLISEEDLN	2006.26	254.224	21	0.00937717	0.0826042	313	17	2	0.00609756	0.117647
202	6	AHHIHH	338	6	HHHHHE	2006.26	1214.89	27	0.00845298	0.0222243	313	108	4	0.00959233	0.037037
202	6	AHHIHH	142	7	SGAHHHH	2006.26	187.759	16	0.00734614	0.0852156	313	28	3	0.00887574	0.107143
202	6	AHHIHH	286	9	HHHHHHMSN	2006.26	115	15	0.00712164	0.130435	313	11	3	0.00934579	0.272727
202	6	AHHIHH	213	11	HHHHHHMPKSV	2006.26	84	14	0.00674291	0.166667	313	6	2	0.00630915	0.333333
202	6	AHHIHH	357	9	HHHHHHGMS	2006.26	142.008	11.0833	0.00518596	0.0780473	313	18	3	0.00914634	0.166667
202	6	AHHIHH	139	6	SPASLR	2006.26	128.667	11	0.0051791	0.0854922	313	10	1	0.00310559	0.1
202	6	AHHIHH	336	8	HHHHHGTE	2006.26	61.75	10.5	0.00510327	0.17004	313	6	2	0.00630915	0.333333
202	6	AHHIHH	301	9	HHHHHHGSP	2006.26	116.818	10.6667	0.00504953	0.0913101	313	12	2	0.00619195	0.166667
202	6	AHHIHH	289	6	HMASSA	2006.26	45.4773	7	0.00342343	0.153923	313	7	1	0.0031348	0.142857
202	6	AHHIHH	315	11	HHHHHHTDPAL	2006.26	46.6667	7	0.00342144	0.15	313	6	1	0.00314465	0.166667
202	6	AHHIHH	167	7	GTHHHHH	2006.26	60.55	7	0.00339838	0.115607	313	10	1	0.00310559	0.1
202	6	AHHIHH	382	8	PGSHHHHH	2006.26	78.5862	7	0.00336888	0.0890741	313	13	1	0.00307692	0.0769231
202	6	AHHIHH	186	11	HHHHHHGSMSS	2006.26	82.875	7	0.00336194	0.0844646	313	7	1	0.0031348	0.142857
202	6	AHHIHH	387	7	THHHHHH	2006.26	86.1354	7	0.00335668	0.0812674	313	18	1	0.0030303	0.0555556
202	6	AHHIHH	48	6	DEDHDF	2006.26	92	7	0.00334727	0.076087	313	6	1	0.00314465	0.166667
202	6	AHHIHH	362	8	HHHHHMGI	2006.26	98	7	0.00333769	0.0714286	313	11	1	0.00309598	0.0909091
202	6	AHHIHH	84	6	GSSSPN	2006.26	103.5	7	0.00332896	0.0676329	313	6	1	0.00314465	0.166667
202	6	AHHIHH	348	6	HHHHHT	2006.26	142.455	7	0.00326841	0.0491384	313	22	1	0.00299401	0.0454545
202	6	AHHIHH	36	6	KKKAAP	2006.26	171.5	7	0.00322468	0.0408163	313	8	1	0.003125	0.125
202	6	AHHIHH	261	8	EEGHHHHH	2006.26	312.667	7	0.00302778	0.0223881	313	39	1	0.002849	0.025641
202	6	AHHIHH	102	4	GHHH	2006.26	4970.13	20	0.00287505	0.00996882	313	793	3	0.00271985	0.00958466
202	6	AHHIHH	59	7	HHHHGSG	2006.26	10462.6	34.7613	0.00279564	0.0173264	313	1046	7	0.00517751	0.0223642
202	6	AHHIHH	339	6	HHHGSM	2006.26	487.129	6	0.00241217	0.0123171	313	51	1	0.00275482	0.0196078
202	6	AHHIHH	15	6	GSSHHH	2006.26	6504.71	18	0.0021194	0.00897194	313	1098	2	0.00141945	0.00638978
202	6	AHHIHH	29	11	AAAIEHHHHHH	2006.26	970.317	4.5	0.00151409	0.00463766	313	105	1	0.00239808	0.00952381
202	6	AHHIHH	296	8	DKLHHHHH	2006.26	3473.65	7	0.00127903	0.00348909	313	342	1	0.00152905	0.00319489
202	6	AHHIHH	2	6	ENLYFQ	2006.26	11043.6	16.5	0.00126598	0.00822427	313	665	3	0.00307692	0.00958466
202	6	AHHIHH	203	6	HMAAAA	2006.26	71.7323	1.44444	0.0006956	0.0201366	313	8	1	0.003125	0.125
202	6	AHHIHH	189	7	SHHHHHH	2006.26	9013.71	7	0.000635615	0.00348909	313	1191	1	0.000665336	0.00319489
202	6	AHHIHH	178	8	ALGHHHHH	2006.26	1306.17	1.75	0.000528593	0.00133979	313	168	1	0.00208333	0.00595238
202	6	AHHIHH	6	5	VPRGS	2006.26	8748.12	4.66667	0.00043412	0.00232606	313	619	1	0.00107411	0.00319489
202	6	AHHIHH	243	8	HHHHHHSQ	2006.26	265.186	0.682927	0.000300748	0.00257528	313	31	1	0.00291545	0.0322581
202	6	AHHIHH	346	10	HHHHHHMSGV	2006.26	2135.02	0.094595	2.28425e-05	4.715e-05	313	225	1	0.0018622	0.00444444
206	12	PTTENLYFQGAM	55	12	PTTENLYFQGAM	586.25	586.25	586.25	1	1	28	28	28	1	1
206	12	PTTENLYFQGAM	206	6	LYFQGA	586.25	843.667	522.667	0.5761	0.891542	28	44	27	0.6	0.964286
206	12	PTTENLYFQGAM	223	7	QGAMDAA	586.25	111.5	93.5	0.154737	0.838565	28	5	4	0.137931	0.8
206	12	PTTENLYFQGAM	277	10	ENLYFQGAMG	586.25	164.429	95.8333	0.146345	0.582827	28	9	5	0.15625	0.555556
206	12	PTTENLYFQGAM	79	5	GAMDP	586.25	189.277	65	0.0914814	0.343412	28	30	3	0.0545455	0.107143
206	12	PTTENLYFQGAM	357	9	HHHHHHGMS	586.25	142.008	50	0.0737183	0.352093	28	18	6	0.15	0.333333
206	12	PTTENLYFQGAM	233	6	PEGHHH	586.25	142.306	42.5	0.0619483	0.298653	28	21	6	0.139535	0.285714
206	12	PTTENLYFQGAM	221	6	HHHSHP	586.25	194.356	40.6667	0.0549594	0.209238	28	28	6	0.12	0.214286
206	12	PTTENLYFQGAM	2	6	ENLYFQ	586.25	11043.6	480.833	0.0431278	0.820185	28	665	27	0.0405405	0.964286
206	12	PTTENLYFQGAM	236	5	AMGSM	586.25	63.8222	26	0.0416618	0.407382	28	10	1	0.027027	0.1
206	12	PTTENLYFQGAM	317	7	GAMDPEF	586.25	74	26	0.0409933	0.351351	28	8	1	0.0285714	0.125
206	12	PTTENLYFQGAM	134	4	MSLN	586.25	448.75	27	0.0267857	0.0601671	28	68	1	0.0105263	0.0357143
206	12	PTTENLYFQGAM	286	9	HHHHHHMSN	586.25	115	6.66667	0.00959808	0.057971	28	11	1	0.0263158	0.0909091
206	12	PTTENLYFQGAM	1	4	HHHH	586.25	29560.4	209.25	0.00698958	0.35693	28	4360	28	0.00642202	1
208	6	GSHMKN	3	4	GSHM	86.8242	8451.95	39.6923	0.00467019	0.457157	8	919	7	0.0076087	0.875
208	6	GSHMKN	253	5	PRGSH	86.8242	6658.72	22.8571	0.0034	0.263258	8	449	3	0.00660793	0.375
208	6	GSHMKN	153	7	SSALVPR	86.8242	7206.85	19.4286	0.00267087	0.223769	8	551	3	0.00539568	0.375
208	6	GSHMKN	6	5	VPRGS	86.8242	8748.12	21.7143	0.00246383	0.250095	8	619	3	0.00480769	0.375
208	6	GSHMKN	59	7	HHHHGSG	86.8242	10462.6	14.8571	0.00141032	0.171118	8	1046	3	0.00285442	0.375
208	6	GSHMKN	189	7	SHHHHHH	86.8242	9013.71	11.4286	0.00125739	0.131629	8	1191	3	0.00250836	0.375
208	6	GSHMKN	15	6	GSSHHH	86.8242	6504.71	8	0.00121515	0.0921402	8	1098	3	0.00271985	0.375
208	6	GSHMKN	1	4	HHHH	86.8242	29560.4	11.4286	0.000385634	0.131629	8	4360	3	0.000687285	0.375
214	7	HHHHHMA	75	7	HHHHHMA	782.243	782.243	782.243	1	1	83	83	83	1	1
214	7	HHHHHMA	103	5	DDDKD	782.243	447.954	174.887	0.165721	0.390414	83	21	18	0.209302	0.857143
214	7	HHHHHMA	242	7	HHLHHHG	782.243	2376.77	332.361	0.117581	0.424882	83	296	41	0.121302	0.493976
214	7	HHHHHMA	135	8	ASMTGGQQ	782.243	994.767	174.887	0.10916	0.223572	83	80	19	0.131944	0.2375
214	7	HHHHHMA	9	11	ASMTGGQQMGR	782.243	1151.27	174.887	0.0994457	0.223572	83	80	19	0.131944	0.2375
214	7	HHHHHMA	235	9	RGSHHHHHH	782.243	1469.61	191.298	0.0928382	0.244551	83	201	27	0.105058	0.325301
214	7	HHHHHMA	207	5	DKDRW	782.243	231.222	76.5556	0.0817107	0.331091	83	11	8	0.0930233	0.727273
214	7	HHHHHMA	5	5	DDDDK	782.243	1542.49	174.887	0.0813488	0.223572	83	104	19	0.113095	0.228916
214	7	HHHHHMA	378	12	LYDDDDKDRWGS	782.243	185	63.5556	0.0703291	0.343544	83	8	7	0.0833333	0.875
214	7	HHHHHMA	257	6	GGRHHH	782.243	869.392	70.9167	0.0448636	0.0906581	83	125	13	0.0666667	0.156627
214	7	HHHHHMA	237	9	DDDKDHPFT	782.243	100.273	36.9318	0.0436761	0.368314	83	5	5	0.060241	1
214	7	HHHHHMA	15	6	GSSHHH	782.243	6504.71	261.472	0.0372176	0.334259	83	1098	44	0.0386983	0.53012
214	7	HHHHHMA	189	7	SHHHHHH	782.243	9013.71	349.465	0.0369942	0.446747	83	1191	46	0.0374593	0.554217
214	7	HHHHHMA	296	8	DKLHHHHH	782.243	3473.65	135.667	0.032927	0.173433	83	342	14	0.0340633	0.168675
214	7	HHHHHMA	186	11	HHHHHHGSMSS	782.243	82.875	26	0.0309849	0.313725	83	7	2	0.0227273	0.285714
214	7	HHHHHMA	289	6	HMASSA	782.243	45.4773	18	0.0222299	0.395802	83	7	2	0.0227273	0.285714
214	7	HHHHHMA	1	4	HHHH	782.243	29560.4	618.431	0.0208056	0.790587	83	4360	83	0.0190367	1
214	7	HHHHHMA	192	6	SHMSTE	782.243	65.4	13	0.0155755	0.198777	83	6	1	0.0113636	0.166667
214	7	HHHHHMA	213	11	HHHHHHMPKSV	782.243	84	12	0.0140475	0.142857	83	6	1	0.0113636	0.166667
214	7	HHHHHMA	326	9	GHHHHHHSH	782.243	224.167	10	0.010036	0.0446097	83	25	2	0.0188679	0.08
214	7	HHHHHMA	169	8	ENLYFQGS	782.243	597.673	12	0.00877247	0.0200779	83	31	1	0.00884956	0.0322581
214	7	HHHHHMA	232	6	SPAEDS	782.243	37.8571	6.5	0.00798918	0.171698	83	6	1	0.0113636	0.166667
214	7	HHHHHMA	339	6	HHHGSM	782.243	487.129	10	0.00794047	0.0205284	83	51	1	0.0075188	0.0196078
214	7	HHHHHMA	117	6	SGSPPT	782.243	66.5	6.5	0.00771749	0.0977444	83	8	1	0.0111111	0.125
214	7	HHHHHMA	199	5	MASMA	782.243	93.6667	6.5	0.00747634	0.069395	83	8	1	0.0111111	0.125
214	7	HHHHHMA	166	6	MARIRA	782.243	69.6667	6	0.00709296	0.0861244	83	7	1	0.011236	0.142857
214	7	HHHHHMA	333	5	DDDKM	782.243	175.45	6.5	0.00683352	0.0370476	83	12	1	0.0106383	0.0833333
214	7	HHHHHMA	54	6	SHMDVA	782.243	106	6	0.00680085	0.0566038	83	7	1	0.011236	0.142857
214	7	HHHHHMA	383	8	GHHHHHHM	782.243	118.65	5.4	0.0060302	0.045512	83	17	1	0.010101	0.0588235
214	7	HHHHHMA	203	6	HMAAAA	782.243	71.7323	3.88889	0.0045747	0.0542139	83	8	1	0.0111111	0.125
214	7	HHHHHMA	60	6	ASIGQA	782.243	143.5	4	0.0043396	0.0278746	83	9	1	0.010989	0.111111
214	7	HHHHHMA	64	5	SHMAS	782.243	1174.6	6	0.0030756	0.00767025	83	102	1	0.00543478	0.0120482
214	7	HHHHHMA	346	10	HHHHHHMSGV	782.243	2135.02	6	0.00206096	0.00767025	83	225	1	0.00325733	0.0120482
214	7	HHHHHMA	2	6	ENLYFQ	782.243	11043.6	24	0.00203358	0.030681	83	665	2	0.00268097	0.0240964
214	7	HHHHHMA	102	4	GHHH	782.243	4970.13	8	0.00139267	0.010227	83	793	3	0.00343643	0.0361446
214	7	HHHHHMA	6	5	VPRGS	782.243	8748.12	3.25	0.000341132	0.00415472	83	619	1	0.00142653	0.0120482
227	7	GGSGSGG	44	7	GGGGSGG	479.714	434.988	340.5	0.592996	0.78278	31	33	25	0.641026	0.806452
227	7	GGSGSGG	179	14	GGGSEGGGSEGGGS	479.714	249	195	0.365364	0.783133	31	16	13	0.382353	0.8125
227	7	GGSGSGG	11	11	GGSGGGGSGGG	479.714	291.5	196	0.340743	0.672384	31	21	15	0.405405	0.714286
227	7	GGSGSGG	24	5	GGGGG	479.714	629.145	81	0.0788046	0.168851	31	69	5	0.0526316	0.16129
227	7	GGSGSGG	231	7	RGSGGSG	479.714	63	24	0.0462682	0.380952	31	7	4	0.117647	0.571429
235	6	GHGHHH	102	4	GHHH	5132.24	4970.13	4843.63	0.921064	0.974548	789	793	782	0.9775	0.991128
235	6	GHGHHH	7	7	EGHHHHH	5132.24	4493.7	3865.93	0.671166	0.860299	789	574	565	0.70802	0.984321
235	6	GHGHHH	1	4	HHHH	5132.24	29560.4	4475.42	0.148108	0.872021	789	4360	783	0.17934	0.992395
235	6	GHGHHH	259	5	KEGHH	5132.24	529.5	407.167	0.077488	0.768964	789	62	61	0.0772152	0.983871
235	6	GHGHHH	123	8	GEGHHHHH	5132.24	516.925	369.775	0.0700412	0.715336	789	62	55	0.0690955	0.887097
235	6	GHGHHH	188	5	SEGHH	5132.24	448	348.333	0.0665786	0.77753	789	51	51	0.0646388	1
235	6	GHGHHH	309	5	NEGHH	5132.24	441	343	0.0655802	0.777778	789	50	50	0.0633714	1
235	6	GHGHHH	209	6	AEEHHH	5132.24	396	269.5	0.051248	0.680556	789	45	39	0.0490566	0.866667
235	6	GHGHHH	121	6	DESHHH	5132.24	287.312	198.333	0.037986	0.690305	789	34	29	0.0365239	0.852941
235	6	GHGHHH	261	8	EEGHHHHH	5132.24	312.667	198.333	0.0378024	0.634328	789	39	30	0.037594	0.769231
235	6	GHGHHH	291	5	QEGHH	5132.24	231.3	179.9	0.0347053	0.777778	789	27	27	0.0342205	1
235	6	GHGHHH	326	9	GHHHHHHSH	5132.24	224.167	156.917	0.0301792	0.7	789	25	25	0.0316857	1
235	6	GHGHHH	324	5	VEGHH	5132.24	194.5	151.5	0.029274	0.77892	789	22	22	0.0278834	1
235	6	GHGHHH	242	7	HHLHHHG	5132.24	2376.77	182.37	0.0248913	0.07673	789	296	34	0.0323501	0.114865
235	6	GHGHHH	19	6	HIEGRH	5132.24	428.036	132.202	0.0243553	0.308858	789	28	23	0.0289673	0.821429
235	6	GHGHHH	321	6	IEGRHM	5132.24	415.488	118.202	0.0217703	0.28449	789	28	21	0.0263819	0.75
235	6	GHGHHH	342	8	HEGHHHHH	5132.24	150.75	110.25	0.0213137	0.731343	789	17	16	0.0202532	0.941176
235	6	GHGHHH	352	10	AAREGHHHHH	5132.24	154	98	0.0188889	0.636364	789	14	14	0.017744	1
235	6	GHGHHH	383	8	GHHHHHHM	5132.24	118.65	91.6167	0.0177577	0.772159	789	17	17	0.0215463	1
235	6	GHGHHH	8	8	LEHHHHHH	5132.24	6134.81	196	0.0177038	0.0381899	789	877	28	0.017094	0.035488
235	6	GHGHHH	59	7	HHHHGSG	5132.24	10462.6	259.269	0.0169064	0.0505177	789	1046	45	0.0251397	0.0570342
235	6	GHGHHH	257	6	GGRHHH	5132.24	869.392	92.5	0.0156537	0.106396	789	125	16	0.0178174	0.128
235	6	GHGHHH	142	7	SGAHHHH	5132.24	187.759	69.3	0.0131982	0.36909	789	28	12	0.0149068	0.428571
235	6	GHGHHH	18	8	HHHHHSGS	5132.24	1637.58	86.7667	0.0129831	0.0529846	789	186	18	0.0188088	0.0967742
235	6	GHGHHH	160	21	HHHHHHHHHSSGHIDDDDKHM	5132.24	219.8	64.4	0.0121793	0.292994	789	11	11	0.0139417	1
235	6	GHGHHH	332	7	TGHHHHH	5132.24	83.9167	60.5833	0.011751	0.721946	789	13	11	0.0139064	0.846154
235	6	GHGHHH	228	6	KGSHHH	5132.24	154.966	55.4236	0.0105936	0.357649	789	27	14	0.0174564	0.518519
235	6	GHGHHH	233	6	PEGHHH	5132.24	142.306	52.5	0.0100535	0.368924	789	21	8	0.00997506	0.380952
235	6	GHGHHH	368	9	AALGHHHHH	5132.24	937.5	57.75	0.0096058	0.0616	789	109	9	0.0101237	0.0825688
235	6	GHGHHH	276	9	SREGHHHHH	5132.24	65	45.5	0.00883197	0.7	789	7	7	0.00887199	1
235	6	GHGHHH	5	5	DDDDK	5132.24	1542.49	57.4	0.00867419	0.0372126	789	104	10	0.011325	0.0961538
235	6	GHGHHH	345	9	RKEGHHHHH	5132.24	55	38.5	0.00747756	0.7	789	6	6	0.00760456	1
235	6	GHGHHH	2	6	ENLYFQ	5132.24	11043.6	110.896	0.006903	0.0216078	789	665	19	0.0132404	0.0285714
235	6	GHGHHH	28	7	NLYFQGH	5132.24	1848.78	43.2	0.00622674	0.0233668	789	101	6	0.00678733	0.0594059
235	6	GHGHHH	338	6	HHHHHE	5132.24	1214.89	38.65	0.00612668	0.0318137	789	108	8	0.00899888	0.0740741
235	6	GHGHHH	146	6	HHHHGE	5132.24	86.0476	29.9107	0.00576495	0.347607	789	11	7	0.00882724	0.636364
235	6	GHGHHH	346	10	HHHHHHMSGV	5132.24	2135.02	29.8667	0.00412672	0.0139889	789	225	5	0.0049554	0.0222222
235	6	GHGHHH	382	8	PGSHHHHH	5132.24	78.5862	21.1364	0.00407276	0.268958	789	13	5	0.00627353	0.384615
235	6	GHGHHH	271	6	QKKEGH	5132.24	58	21	0.00406249	0.362069	789	6	3	0.00378788	0.5
235	6	GHGHHH	339	6	HHHGSM	5132.24	487.129	22	0.00393042	0.0451626	789	51	3	0.00358423	0.0588235
235	6	GHGHHH	171	4	GHMS	5132.24	301	21	0.00388009	0.0697674	789	50	3	0.00358852	0.06
235	6	GHGHHH	267	8	HHHHSHMP	5132.24	212.917	20.4167	0.0038343	0.0958904	789	22	4	0.00495663	0.181818
235	6	GHGHHH	206	6	LYFQGA	5132.24	843.667	22	0.00369505	0.0260766	789	44	3	0.00361446	0.0681818
235	6	GHGHHH	29	11	AAAIEHHHHHH	5132.24	970.317	21	0.00345306	0.0216424	789	105	3	0.003367	0.0285714
235	6	GHGHHH	6	5	VPRGS	5132.24	8748.12	46	0.00332505	0.00896295	789	619	9	0.00643317	0.0145396
235	6	GHGHHH	194	8	HHHHHHMT	5132.24	288	17.6667	0.00327005	0.0613426	789	27	3	0.00369004	0.111111
235	6	GHGHHH	221	6	HHHSHP	5132.24	194.356	17	0.00320175	0.0874682	789	28	2	0.00245399	0.0714286
235	6	GHGHHH	307	11	SAAAEGHHHHH	5132.24	87	16.3333	0.00313927	0.187739	789	9	3	0.00377358	0.333333
235	6	GHGHHH	377	7	HHHHHHR	5132.24	122.243	16.25	0.00310219	0.132932	789	19	3	0.00372671	0.157895
235	6	GHGHHH	181	6	SARHHH	5132.24	137.167	14	0.00266392	0.102066	789	19	2	0.00248139	0.105263
235	6	GHGHHH	225	5	GSPGL	5132.24	57.25	13	0.00251135	0.227074	789	5	1	0.00126103	0.2
235	6	GHGHHH	278	6	GSPDLD	5132.24	77	13	0.00250181	0.168831	789	8	1	0.00125628	0.125
235	6	GHGHHH	178	8	ALGHHHHH	5132.24	1306.17	15.75	0.00245225	0.0120581	789	168	3	0.00314465	0.0178571
235	6	GHGHHH	174	21	HHHHHHSSGVDLGTENLYFQS	5132.24	4177.31	21	0.00226085	0.00502715	789	219	3	0.00298507	0.0136986
235	6	GHGHHH	318	9	AGSHHHHHH	5132.24	69.1667	11.5	0.00221584	0.166265	789	9	2	0.00251256	0.222222
235	6	GHGHHH	54	6	SHMDVA	5132.24	106	10.5	0.00200852	0.0990566	789	7	2	0.00251889	0.285714
235	6	GHGHHH	93	9	AAHHHHHHH	5132.24	260.891	10.5	0.00195072	0.0402466	789	32	2	0.002442	0.0625
235	6	GHGHHH	75	7	HHHHHMA	5132.24	782.243	11.2	0.00189725	0.0143178	789	83	3	0.00345224	0.0361446
235	6	GHGHHH	235	9	RGSHHHHHH	5132.24	1469.61	12	0.00182098	0.00816544	789	201	2	0.00202429	0.00995025
235	6	GHGHHH	266	8	ENLYFQGG	5132.24	224.25	8.16667	0.00152696	0.0364177	789	15	2	0.00249377	0.133333
235	6	GHGHHH	293	8	LYFQGAMN	5132.24	231.071	8	0.00149384	0.0346213	789	11	1	0.00125156	0.0909091
235	6	GHGHHH	16	8	WSHPQFEK	5132.24	248.343	8	0.00148904	0.0322135	789	36	1	0.00121359	0.0277778
235	6	GHGHHH	241	6	SDESSD	5132.24	51.6667	7	0.00135216	0.135484	789	7	1	0.00125786	0.142857
235	6	GHGHHH	52	5	EAEED	5132.24	87	7	0.00134299	0.0804598	789	8	1	0.00125628	0.125
235	6	GHGHHH	310	11	RAAALEHHHHH	5132.24	103	7	0.00133888	0.0679612	789	9	1	0.00125471	0.111111
235	6	GHGHHH	234	7	DDDKAMG	5132.24	109	7	0.00133735	0.0642202	789	5	1	0.00126103	0.2
235	6	GHGHHH	286	9	HHHHHHMSN	5132.24	115	7	0.00133582	0.0608696	789	11	1	0.00125156	0.0909091
235	6	GHGHHH	273	6	EPEIEL	5132.24	116.5	7	0.00133543	0.0600858	789	9	1	0.00125471	0.111111
235	6	GHGHHH	301	9	HHHHHHGSP	5132.24	116.818	7	0.00133535	0.0599223	789	12	1	0.00125	0.0833333
235	6	GHGHHH	38	5	AQAQE	5132.24	131	7	0.00133175	0.0534351	789	9	1	0.00125471	0.111111
235	6	GHGHHH	357	9	HHHHHHGMS	5132.24	142.008	7	0.00132897	0.0492931	789	18	1	0.00124069	0.0555556
235	6	GHGHHH	224	18	HHHHHSSGENLYFQGHMT	5132.24	150.5	7	0.00132683	0.0465116	789	7	1	0.00125786	0.142857
235	6	GHGHHH	40	6	EPEEPA	5132.24	172.222	7	0.00132139	0.0406452	789	12	1	0.00125	0.0833333
235	6	GHGHHH	358	6	KKASSE	5132.24	237.525	7	0.0013053	0.0294706	789	18	1	0.00124069	0.0555556
235	6	GHGHHH	86	7	GRVHHHH	5132.24	240.212	7	0.00130464	0.029141	789	33	1	0.00121803	0.030303
235	6	GHGHHH	23	11	EQKLISEEDLN	5132.24	254.224	7	0.00130124	0.0275347	789	17	1	0.00124224	0.0588235
235	6	GHGHHH	17	6	EDEREE	5132.24	336.667	7	0.0012816	0.0207921	789	21	1	0.00123609	0.047619
235	6	GHGHHH	161	9	HHHHHHSSA	5132.24	342.394	7	0.00128026	0.0204443	789	34	1	0.00121655	0.0294118
235	6	GHGHHH	42	6	APIPAP	5132.24	130.5	6.7	0.00127472	0.051341	789	9	2	0.00251256	0.222222
235	6	GHGHHH	134	4	MSLN	5132.24	448.75	7	0.00125583	0.0155989	789	68	1	0.00116822	0.0147059
235	6	GHGHHH	287	12	LAAAIEHHHHHH	5132.24	620.2	7	0.00121836	0.0112867	789	61	1	0.00117786	0.0163934
235	6	GHGHHH	15	6	GSSHHH	5132.24	6504.71	14	0.00120451	0.00272785	789	1098	2	0.00106101	0.00253485
235	6	GHGHHH	135	8	ASMTGGQQ	5132.24	994.767	7	0.00114379	0.00703682	789	80	1	0.00115207	0.0125
235	6	GHGHHH	253	5	PRGSH	5132.24	6658.72	12	0.00101877	0.00233816	789	449	2	0.00161812	0.00445434
235	6	GHGHHH	3	4	GSHM	5132.24	8451.95	12	0.000884161	0.00233816	789	919	2	0.00117233	0.00253485
235	6	GHGHHH	167	7	GTHHHHH	5132.24	60.55	3.5	0.000674466	0.0578035	789	10	1	0.00125313	0.1
235	6	GHGHHH	364	7	HHHHHHQ	5132.24	82	3.5	0.000671689	0.0426829	789	10	1	0.00125313	0.1
235	6	GHGHHH	220	5	EVLFQ	5132.24	283.407	3.5	0.000646693	0.0123497	789	26	1	0.0012285	0.0384615
235	6	GHGHHH	153	7	SSALVPR	5132.24	7206.85	7	0.000567625	0.00136393	789	551	1	0.000746826	0.00181488
235	6	GHGHHH	64	5	SHMAS	5132.24	1174.6	3.5	0.000555261	0.00297974	789	102	1	0.0011236	0.00980392
235	6	GHGHHH	283	8	SVNHHHHH	5132.24	77.6667	2.33333	0.000448065	0.0300429	789	10	1	0.00125313	0.1
235	6	GHGHHH	323	7	RHHHHHH	5132.24	322.321	2.33333	0.000427959	0.00723915	789	56	1	0.00118483	0.0178571
235	6	GHGHHH	148	6	APKAPA	5132.24	90.8485	1.75	0.000335163	0.0192628	789	12	1	0.00125	0.0833333
235	6	GHGHHH	56	5	PPAAP	5132.24	132	1.75	0.000332542	0.0132576	789	12	1	0.00125	0.0833333
235	6	GHGHHH	247	8	DDDDKAMA	5132.24	243.5	1.75	0.000325643	0.00718686	789	9	1	0.00125471	0.111111
235	6	GHGHHH	243	8	HHHHHHSQ	5132.24	265.186	1.6	0.000296525	0.00603351	789	31	1	0.001221	0.0322581
235	6	GHGHHH	169	8	ENLYFQGS	5132.24	597.673	0.692308	0.000120838	0.00115834	789	31	1	0.001221	0.0322581
235	6	GHGHHH	61	6	DSDISS	5132.24	141.583	0.583333	0.000110621	0.00412007	789	10	1	0.00125313	0.1
235	6	GHGHHH	147	6	HHHSMG	5132.24	1053.58	0.583333	9.43105e-05	0.000553666	789	109	1	0.00111483	0.00917431
237	11	SHHHHHHSQDP	62	11	SHHHHHHSQDP	253.698	253.698	253.698	1	1	23	23	23	1	1
237	11	SHHHHHHSQDP	243	8	HHHHHHSQ	253.698	265.186	203.575	0.645635	0.802428	23	31	22	0.6875	0.956522
237	11	SHHHHHHSQDP	133	5	APAAE	253.698	80.6667	14	0.0437002	0.173554	23	10	1	0.03125	0.1
237	11	SHHHHHHSQDP	189	7	SHHHHHH	253.698	9013.71	180.451	0.0198583	0.711283	23	1191	23	0.0193115	1
237	11	SHHHHHHSQDP	15	6	GSSHHH	253.698	6504.71	129.182	0.0194868	0.509197	23	1098	23	0.0209472	1
237	11	SHHHHHHSQDP	358	6	KKASSE	253.698	237.525	3.5	0.0071762	0.0147353	23	18	1	0.025	0.0555556
237	11	SHHHHHHSQDP	18	8	HHHHHSGS	253.698	1637.58	12	0.00638542	0.0473003	23	186	1	0.00480769	0.0434783
237	11	SHHHHHHSQDP	1	4	HHHH	253.698	29560.4	180.451	0.00608939	0.711283	23	4360	23	0.00527523	1
237	11	SHHHHHHSQDP	235	9	RGSHHHHHH	253.698	1469.61	10	0.00583667	0.0394169	23	201	1	0.0044843	0.0434783
237	11	SHHHHHHSQDP	242	7	HHLHHHG	253.698	2376.77	11	0.00419932	0.0433586	23	296	1	0.00314465	0.0434783
237	11	SHHHHHHSQDP	6	5	VPRGS	253.698	8748.12	14	0.00155766	0.0551837	23	619	2	0.003125	0.0869565
240	6	SHHHHH	189	7	SHHHHHH	8324.89	9013.71	8253.54	0.908475	0.99143	1200	1191	1191	0.9925	1
240	6	SHHHHH	15	6	GSSHHH	8324.89	6504.71	6285.63	0.73568	0.96632	1200	1098	1088	0.899174	0.990893
240	6	SHHHHH	59	7	HHHHGSG	8324.89	10462.6	4869.77	0.349896	0.584965	1200	1046	668	0.423321	0.638623
240	6	SHHHHH	153	7	SSALVPR	8324.89	7206.85	3616.03	0.303467	0.501748	1200	551	512	0.413236	0.92922
240	6	SHHHHH	6	5	VPRGS	8324.89	8748.12	3711.78	0.277803	0.445866	1200	619	525	0.405719	0.848142
240	6	SHHHHH	1	4	HHHH	8324.89	29560.4	8120.04	0.272802	0.975393	1200	4360	1200	0.275229	1
240	6	SHHHHH	253	5	PRGSH	8324.89	6658.72	2837.78	0.233642	0.426175	1200	449	412	0.333064	0.917595
240	6	SHHHHH	3	4	GSHM	8324.89	8451.95	2778.5	0.198488	0.333759	1200	919	399	0.231977	0.434168
240	6	SHHHHH	235	9	RGSHHHHHH	8324.89	1469.61	1202.91	0.140011	0.818527	1200	201	186	0.153086	0.925373
240	6	SHHHHH	242	7	HHLHHHG	8324.89	2376.77	1304.58	0.138828	0.548885	1200	296	195	0.149885	0.658784
240	6	SHHHHH	18	8	HHHHHSGS	8324.89	1637.58	874.602	0.0962384	0.534081	1200	186	130	0.103503	0.698925
240	6	SHHHHH	28	7	NLYFQGH	8324.89	1848.78	677.19	0.0713097	0.366291	1200	101	86	0.0707819	0.851485
240	6	SHHHHH	2	6	ENLYFQ	8324.89	11043.6	1284.19	0.0710113	0.154259	1200	665	162	0.0951262	0.243609
240	6	SHHHHH	210	22	MGSSHHHHHHSSGLVPRGSHMA	8324.89	1559.76	644.879	0.0697938	0.413448	1200	94	94	0.0783333	1
240	6	SHHHHH	257	6	GGRHHH	8324.89	869.392	575.742	0.0668028	0.662235	1200	125	104	0.0851761	0.832
240	6	SHHHHH	33	9	EGGSHHHHH	8324.89	677.917	474.542	0.0556434	0.7	1200	84	84	0.07	1
240	6	SHHHHH	64	5	SHMAS	8324.89	1174.6	378.036	0.0414447	0.321843	1200	102	51	0.0407674	0.5
240	6	SHHHHH	75	7	HHHHHMA	8324.89	782.243	314.468	0.0357648	0.402008	1200	83	46	0.0371867	0.554217
240	6	SHHHHH	379	5	RSHHH	8324.89	294.611	253.889	0.0303492	0.861778	1200	47	46	0.0383014	0.978723
240	6	SHHHHH	339	6	HHHGSM	8324.89	487.129	246.701	0.0288023	0.506439	1200	51	40	0.0330306	0.784314
240	6	SHHHHH	135	8	ASMTGGQQ	8324.89	994.767	245.104	0.02701	0.246393	1200	80	36	0.0289389	0.45
240	6	SHHHHH	9	11	ASMTGGQQMGR	8324.89	1151.27	240.604	0.0260519	0.208991	1200	80	36	0.0289389	0.45
240	6	SHHHHH	302	11	HSSGLVPRGSM	8324.89	413.485	179.318	0.0209507	0.433675	1200	23	22	0.0183181	0.956522
240	6	SHHHHH	243	8	HHHHHHSQ	8324.89	265.186	172.514	0.0204946	0.650542	1200	31	26	0.0215768	0.83871
240	6	SHHHHH	62	11	SHHHHHHSQDP	8324.89	253.698	162.139	0.0192646	0.639103	1200	23	23	0.0191667	1
240	6	SHHHHH	5	5	DDDDK	8324.89	1542.49	173.085	0.0178543	0.112211	1200	104	29	0.0227451	0.278846
240	6	SHHHHH	161	9	HHHHHHSSA	8324.89	342.394	134.75	0.0157925	0.393552	1200	34	21	0.0173124	0.617647
240	6	SHHHHH	103	5	DDDKD	8324.89	447.954	125.018	0.0144566	0.279087	1200	21	19	0.015807	0.904762
240	6	SHHHHH	250	9	LVPRGSHMG	8324.89	335.306	118.231	0.0138412	0.352606	1200	24	19	0.0157676	0.791667
240	6	SHHHHH	80	12	SMTGGQQMGRGS	8324.89	808.89	109.8	0.0121676	0.135742	1200	49	14	0.011336	0.285714
240	6	SHHHHH	260	5	GSHMQ	8324.89	312.493	94.1643	0.0110221	0.301333	1200	34	14	0.0114754	0.411765
240	6	SHHHHH	109	8	SRSHHHHH	8324.89	160.233	91.8021	0.0109375	0.572929	1200	23	16	0.013256	0.695652
240	6	SHHHHH	58	4	GHMA	8324.89	523.667	91	0.010391	0.173775	1200	61	10	0.00799361	0.163934
240	6	SHHHHH	14	8	TSLYKKAG	8324.89	777.739	93.2	0.0103447	0.119835	1200	44	12	0.00974026	0.272727
240	6	SHHHHH	361	21	GSSHHHHHHSSGLVPRGSHMP	8324.89	209.306	85.625	0.0101349	0.409091	1200	16	16	0.0133333	1
240	6	SHHHHH	279	7	GSRSHHH	8324.89	132.941	81.0833	0.00967957	0.609918	1200	18	15	0.0124688	0.833333
240	6	SHHHHH	169	8	ENLYFQGS	8324.89	597.673	84.75	0.00958948	0.1418	1200	31	13	0.0106732	0.419355
240	6	SHHHHH	354	19	GSSHHHHHHSSGLVPRGSG	8324.89	176.667	79.5	0.0094395	0.45	1200	10	10	0.00833333	1
240	6	SHHHHH	293	8	LYFQGAMN	8324.89	231.071	69.7857	0.00822346	0.302009	1200	11	9	0.00748752	0.818182
240	6	SHHHHH	348	6	HHHHHT	8324.89	142.455	62.4357	0.00742848	0.438284	1200	22	13	0.0107527	0.590909
240	6	SHHHHH	220	5	EVLFQ	8324.89	283.407	60.5833	0.00708767	0.213768	1200	26	9	0.00739523	0.346154
240	6	SHHHHH	159	5	RGSMS	8324.89	176.409	59.3182	0.00702657	0.336254	1200	10	8	0.00665557	0.8
240	6	SHHHHH	30	17	HHHHHHSSGLEVLFQGP	8324.89	209.75	56.25	0.00663451	0.268176	1200	13	8	0.006639	0.615385
240	6	SHHHHH	207	5	DKDRW	8324.89	231.222	55.25	0.00649934	0.238948	1200	11	9	0.00748752	0.818182
240	6	SHHHHH	300	5	SHMTA	8324.89	142.633	53.75	0.00638833	0.37684	1200	11	8	0.00665004	0.727273
240	6	SHHHHH	305	8	LYKKAGLM	8324.89	258	54	0.00633142	0.209302	1200	11	6	0.00497925	0.545455
240	6	SHHHHH	297	8	GLVPRGSS	8324.89	118	49.5	0.0058975	0.419492	1200	9	8	0.00666112	0.888889
240	6	SHHHHH	224	18	HHHHHSSGENLYFQGHMT	8324.89	150.5	49.5	0.00587475	0.328904	1200	7	6	0.00499584	0.857143
240	6	SHHHHH	320	23	GSSHHHHHHSSGLVPRGSHMASE	8324.89	126.582	47.4682	0.00564828	0.375	1200	9	9	0.0075	1
240	6	SHHHHH	378	12	LYDDDDKDRWGS	8324.89	185	46.25	0.00546455	0.25	1200	8	8	0.00666667	1
240	6	SHHHHH	272	21	SHHHHHHSSGLVPRGSHMASK	8324.89	116.929	43.5357	0.00518388	0.372327	1200	7	7	0.00583333	1
240	6	SHHHHH	337	11	SHHHHHHGSAC	8324.89	67.2	43.2	0.00517434	0.642857	1200	6	6	0.005	1
240	6	SHHHHH	301	9	HHHHHHGSP	8324.89	116.818	41.6432	0.00495749	0.35648	1200	12	7	0.00580913	0.583333
240	6	SHHHHH	329	7	GSHMGSA	8324.89	125.596	41.1923	0.00489843	0.327974	1200	9	6	0.00498753	0.666667
240	6	SHHHHH	171	4	GHMS	8324.89	301	42	0.00489289	0.139535	1200	50	7	0.00563154	0.14
240	6	SHHHHH	325	10	REGGSHHHHH	8324.89	60.5	38.5	0.0046125	0.636364	1200	6	6	0.005	1
240	6	SHHHHH	156	5	KKAGS	8324.89	333.5	39.2	0.00454799	0.117541	1200	22	6	0.00493421	0.272727
240	6	SHHHHH	240	11	GSHHHHHHTDP	8324.89	54.0738	37.4357	0.00448787	0.692308	1200	10	10	0.00833333	1
240	6	SHHHHH	382	8	PGSHHHHH	8324.89	78.5862	35.0385	0.00418698	0.44586	1200	13	7	0.00580431	0.538462
240	6	SHHHHH	318	9	AGSHHHHHH	8324.89	69.1667	34.5	0.00412701	0.498795	1200	9	6	0.00498753	0.666667
240	6	SHHHHH	149	8	GSHMLEDP	8324.89	128.654	34.5	0.00409785	0.268161	1200	10	5	0.00414938	0.5
240	6	SHHHHH	355	10	HHHHHHGSMS	8324.89	75.6577	34.0419	0.00406883	0.449946	1200	9	7	0.00582363	0.777778
240	6	SHHHHH	340	11	GLVPRGSHMAA	8324.89	85.2778	33.1667	0.00395925	0.388925	1200	8	8	0.00666667	1
240	6	SHHHHH	360	10	GEGGSHHHHH	8324.89	51.7	32.9	0.0039431	0.636364	1200	6	6	0.005	1
240	6	SHHHHH	374	5	SHMAK	8324.89	99.5238	32.5714	0.00388132	0.327273	1200	11	6	0.00497925	0.545455
240	6	SHHHHH	142	7	SGAHHHH	8324.89	187.759	32.2348	0.00380109	0.171682	1200	28	7	0.00573301	0.25
240	6	SHHHHH	366	5	SHMGG	8324.89	123.045	31.5	0.00374268	0.256003	1200	10	4	0.00331675	0.4
240	6	SHHHHH	106	5	YKDDD	8324.89	264.757	31.3333	0.00366116	0.118347	1200	35	6	0.00488202	0.171429
240	6	SHHHHH	147	6	HHHSMG	8324.89	1053.58	34	0.00363851	0.0322708	1200	109	5	0.00383436	0.0458716
240	6	SHHHHH	86	7	GRVHHHH	8324.89	240.212	29.5451	0.00346142	0.122996	1200	33	6	0.00488998	0.181818
240	6	SHHHHH	199	5	MASMA	8324.89	93.6667	28.8	0.00343276	0.307473	1200	8	5	0.00415628	0.625
240	6	SHHHHH	306	6	GSHNAT	8324.89	133	28.8	0.00341674	0.216541	1200	13	4	0.00330852	0.307692
240	6	SHHHHH	186	11	HHHHHHGSMSS	8324.89	82.875	28.125	0.00335635	0.339367	1200	7	4	0.00332502	0.571429
240	6	SHHHHH	341	10	GRGSHHHHHH	8324.89	38.5	27.2	0.00326288	0.706494	1200	5	5	0.00416667	1
240	6	SHHHHH	268	6	GSMMSD	8324.89	91.5	27	0.00321835	0.295082	1200	8	3	0.00248963	0.375
240	6	SHHHHH	100	6	RGSTAS	8324.89	202	27	0.00317651	0.133663	1200	10	3	0.0024855	0.3
240	6	SHHHHH	237	9	DDDKDHPFT	8324.89	100.273	25.5682	0.00304398	0.254986	1200	5	5	0.00416667	1
240	6	SHHHHH	344	8	PRSHHHHH	8324.89	39.6296	24.5	0.00293764	0.618224	1200	7	4	0.00332502	0.571429
240	6	SHHHHH	228	6	KGSHHH	8324.89	154.966	24.7277	0.00292457	0.159568	1200	27	7	0.0057377	0.259259
240	6	SHHHHH	219	5	GPLHM	8324.89	75.4167	22.5	0.00268567	0.298343	1200	7	3	0.00249169	0.428571
240	6	SHHHHH	140	6	SHMEEK	8324.89	96.8333	22.1667	0.00263903	0.228916	1200	9	4	0.0033195	0.444444
240	6	SHHHHH	266	8	ENLYFQGG	8324.89	224.25	22.5	0.00263879	0.100334	1200	15	3	0.00247525	0.2
240	6	SHHHHH	377	7	HHHHHHR	8324.89	122.243	22.1222	0.00262578	0.180969	1200	19	5	0.00411862	0.263158
240	6	SHHHHH	194	8	HHHHHHMT	8324.89	288	22.5	0.00261921	0.078125	1200	27	3	0.00245098	0.111111
240	6	SHHHHH	175	6	SHMSAA	8324.89	93.0833	21.5	0.0025606	0.230976	1200	9	4	0.0033195	0.444444
240	6	SHHHHH	249	6	SHMLST	8324.89	96.5	21.5	0.00255956	0.222798	1200	8	3	0.00248963	0.375
240	6	SHHHHH	312	5	HMASG	8324.89	87.0385	21	0.0025027	0.241273	1200	8	3	0.00248963	0.375
240	6	SHHHHH	286	9	HHHHHHMSN	8324.89	115	21	0.00249439	0.182609	1200	11	3	0.00248344	0.272727
240	6	SHHHHH	372	5	SHMAR	8324.89	60.5	20.25	0.00242076	0.334711	1200	7	4	0.00332502	0.571429
240	6	SHHHHH	322	16	MASMTGGQQMGRGSEF	8324.89	136.271	19.8	0.00234559	0.145298	1200	9	3	0.00248756	0.333333
240	6	SHHHHH	7	7	EGHHHHH	8324.89	4493.7	29	0.00226747	0.00645348	1200	574	4	0.00225989	0.00696864
240	6	SHHHHH	362	8	HHHHHMGI	8324.89	98	18.75	0.00223104	0.191327	1200	11	4	0.003314	0.363636
240	6	SHHHHH	333	5	DDDKM	8324.89	175.45	18.9	0.0022284	0.107723	1200	12	3	0.00248139	0.25
240	6	SHHHHH	376	6	GSHMSQ	8324.89	111.134	18.6098	0.00221086	0.167453	1200	12	3	0.00248139	0.25
240	6	SHHHHH	192	6	SHMSTE	8324.89	65.4	18	0.00214995	0.275229	1200	6	2	0.00166113	0.333333
240	6	SHHHHH	164	5	GSMTD	8324.89	67.8333	18	0.00214932	0.265356	1200	9	2	0.001657	0.222222
240	6	SHHHHH	256	5	GKQGG	8324.89	96.3	18	0.00214204	0.186916	1200	9	2	0.001657	0.222222
240	6	SHHHHH	298	8	ENLYFQGQ	8324.89	107.5	18	0.00213919	0.167442	1200	6	2	0.00166113	0.333333
240	6	SHHHHH	22	5	SSSVD	8324.89	297.748	18	0.0020919	0.0604539	1200	19	2	0.00164339	0.105263
240	6	SHHHHH	252	5	NSSSV	8324.89	345.289	18	0.0020804	0.0521303	1200	21	2	0.00164069	0.0952381
240	6	SHHHHH	213	11	HHHHHHMPKSV	8324.89	84	17	0.00202577	0.202381	1200	6	2	0.00166113	0.333333
240	6	SHHHHH	206	6	LYFQGA	8324.89	843.667	18	0.00196709	0.0213354	1200	44	2	0.00161031	0.0454545
240	6	SHHHHH	357	9	HHHHHHGMS	8324.89	142.008	16.2593	0.00192403	0.114496	1200	18	3	0.00246914	0.166667
240	6	SHHHHH	264	7	GSHMGTA	8324.89	95.5833	14.625	0.00173986	0.153008	1200	9	3	0.00248756	0.333333
240	6	SHHHHH	294	5	GDDDD	8324.89	160.2	14.4	0.00169998	0.0898876	1200	12	2	0.00165289	0.166667
240	6	SHHHHH	277	10	ENLYFQGAMG	8324.89	164.429	14.2857	0.00168562	0.086881	1200	9	3	0.00248756	0.333333
240	6	SHHHHH	146	6	HHHHGE	8324.89	86.0476	14	0.00166727	0.162701	1200	11	3	0.00248344	0.272727
240	6	SHHHHH	338	6	HHHHHE	8324.89	1214.89	15.75	0.00165371	0.0129642	1200	108	3	0.00229885	0.0277778
240	6	SHHHHH	93	9	AAHHHHHHH	8324.89	260.891	14	0.00163327	0.0536622	1200	32	2	0.00162602	0.0625
240	6	SHHHHH	190	6	HGSGSM	8324.89	44.3818	12.4091	0.0014849	0.279599	1200	6	3	0.00249377	0.5
240	6	SHHHHH	280	6	GSHQPA	8324.89	99.3667	12	0.00142649	0.120765	1200	8	2	0.00165837	0.25
240	6	SHHHHH	221	6	HHHSHP	8324.89	194.356	12	0.00141056	0.0617422	1200	28	2	0.00163132	0.0714286
240	6	SHHHHH	152	5	PHMAS	8324.89	53.6567	11.25	0.00134452	0.209666	1200	8	2	0.00165837	0.25
240	6	SHHHHH	60	6	ASIGQA	8324.89	143.5	10	0.00118226	0.0696864	1200	9	1	0.000827815	0.111111
240	6	SHHHHH	225	5	GSPGL	8324.89	57.25	9	0.00107487	0.157205	1200	5	1	0.000830565	0.2
240	6	SHHHHH	95	5	SKKKK	8324.89	73.5	9	0.00107278	0.122449	1200	8	1	0.0008285	0.125
240	6	SHHHHH	133	5	APAAE	8324.89	80.6667	9	0.00107187	0.11157	1200	10	1	0.00082713	0.1
240	6	SHHHHH	191	6	TSGNKS	8324.89	93	9	0.0010703	0.0967742	1200	10	1	0.00082713	0.1
240	6	SHHHHH	99	6	DSEDDD	8324.89	94.5	9	0.0010701	0.0952381	1200	8	1	0.0008285	0.125
240	6	SHHHHH	47	6	TTTPTT	8324.89	99.5	9	0.00106947	0.0904523	1200	8	1	0.0008285	0.125
240	6	SHHHHH	53	5	SPSPG	8324.89	101	9	0.00106928	0.0891089	1200	6	1	0.000829876	0.166667
240	6	SHHHHH	141	6	TTETTP	8324.89	108.5	9	0.00106833	0.0829493	1200	8	1	0.0008285	0.125
240	6	SHHHHH	384	6	EEEHEG	8324.89	113	9	0.00106776	0.079646	1200	9	1	0.000827815	0.111111
240	6	SHHHHH	127	5	KKEKK	8324.89	122	9	0.00106662	0.0737705	1200	8	1	0.0008285	0.125
240	6	SHHHHH	27	5	SSTSS	8324.89	126.5	9	0.00106605	0.0711462	1200	10	1	0.00082713	0.1
240	6	SHHHHH	112	5	PAPPP	8324.89	152	9	0.00106284	0.0592105	1200	10	1	0.00082713	0.1
240	6	SHHHHH	31	6	PPPAPK	8324.89	205.667	9	0.00105615	0.0437601	1200	12	1	0.000825764	0.0833333
240	6	SHHHHH	20	5	PPPPP	8324.89	290.8	9	0.0010457	0.0309491	1200	19	1	0.000821018	0.0526316
240	6	SHHHHH	263	5	EEEEE	8324.89	413.259	9	0.00103103	0.0217781	1200	33	1	0.000811688	0.030303
240	6	SHHHHH	73	5	DAPDI	8324.89	74.1667	8	0.000953396	0.107865	1200	5	1	0.000830565	0.2
240	6	SHHHHH	70	6	GSETMA	8324.89	101	8	0.000950357	0.0792079	1200	9	1	0.000827815	0.111111
240	6	SHHHHH	315	11	HHHHHHTDPAL	8324.89	46.6667	7.5	0.000896694	0.160714	1200	6	2	0.00166113	0.333333
240	6	SHHHHH	368	9	AALGHHHHH	8324.89	937.5	8	0.000864455	0.00853333	1200	109	1	0.000764526	0.00917431
240	6	SHHHHH	178	8	ALGHHHHH	8324.89	1306.17	8	0.000831336	0.00612477	1200	168	1	0.000731529	0.00595238
240	6	SHHHHH	292	7	GAAHHHH	8324.89	106	7	0.00083097	0.0660377	1200	14	1	0.000824402	0.0714286
240	6	SHHHHH	181	6	SARHHH	8324.89	137.167	7	0.000827907	0.0510328	1200	19	1	0.000821018	0.0526316
[truncated: 628 more rows]
