# Supplementary material for: Disordered Patterns in Clustered Protein Data Bank and in Eukaryotic and Bacterial Proteomes
Source: PLoS One. 2011 Nov 4;6(11):e27142. doi: 10.1371/journal.pone.0027142 (PMC3208572; doi:10.1371/journal.pone.0027142)
Supplement: Dataset S4 — Pairs of patterns which appear in the same protein from the whole clustered PDB. (XLS) [file pone.0027142.s004.xls]

## Sheet: Pair-new-only D.gt.25
N1, the sum of weigths for residues matching by the first pattern	N2, the sum of weigths for residues matching by the second pattern	I12, the sum of weights for intersections (coincidences)	F1=I12/(N1+N2- I12)	F2 = I12/min(N1, N2)	C1, the number of clusters (C75) with the first pattern	C2, the number of clusters (C75) with the second pattern	C12 , number of clusters where two patterns appear together	C12/(C1+C2-C12)	C12/min(C1,C2)	Serial number	Length of pattern	Pattern 1	Serial number	Length of pattern	Pattern 2			Serial number	Length of pattern	Pattern	Number of patterns with which the given pattern appears in the same protein in the whole clustered PDB
29560.4	11043.6	4660.79	0.129671	0.422034	4360	665	605	0.136878	0.909774	1	4	HHHH	2	6	ENLYFQ			1	4	HHHH	45		84	patterns appear alone in the clustered PDB
29560.4	8451.95	3163.12	0.0907656	0.374247	4360	919	412	0.0846517	0.448313	1	4	HHHH	3	4	GSHM			2	6	ENLYFQ	11
29560.4	1947.63	628	0.0203367	0.322443	4360	129	81	0.0183757	0.627907	1	4	HHHH	4	5	GPGSM			3	4	GSHM	9
29560.4	1542.49	487.673	0.0159291	0.31616	4360	104	71	0.0161621	0.682692	1	4	HHHH	5	5	DDDDK			4	5	GPGSM	1
29560.4	8748.12	4405.01	0.129928	0.503538	4360	619	579	0.131591	0.93538	1	4	HHHH	6	5	VPRGS			5	5	DDDDK	8
29560.4	4493.7	3366.65	0.109708	0.749193	4360	574	574	0.131651	1	1	4	HHHH	7	7	EGHHHHH			6	5	VPRGS	14
29560.4	6134.81	4585.18	0.147386	0.747404	4360	877	877	0.201147	1	1	4	HHHH	8	8	LEHHHHHH			7	7	EGHHHHH	5
29560.4	1151.27	266.727	0.00876094	0.231681	4360	80	36	0.00817439	0.45	1	4	HHHH	9	11	ASMTGGQQMGR			8	8	LEHHHHHH	5
29560.4	3106.59	394.383	0.0122204	0.126951	4360	475	61	0.0127775	0.128421	1	4	HHHH	10	4	SNAM			9	11	ASMTGGQQMGR	11
29560.4	777.739	307.6	0.0102429	0.395505	4360	44	38	0.00870362	0.863636	1	4	HHHH	14	8	TSLYKKAG			10	4	SNAM	3
29560.4	6504.71	6215.15	0.208213	0.955485	4360	1098	1097	0.251548	0.999089	1	4	HHHH	15	6	GSSHHH			11	11	GGSGGGGSGGG	2
29560.4	1637.58	1340.44	0.0448945	0.818548	4360	186	186	0.0426606	1	1	4	HHHH	18	8	HHHHHSGS			12	5	GPLGS	0
29560.4	428.036	246.214	0.00827826	0.575219	4360	28	26	0.00596057	0.928571	1	4	HHHH	19	6	HIEGRH			13	7	GSSHSSG	0
29560.4	297.748	91.9	0.00308739	0.308651	4360	19	16	0.0036672	0.842105	1	4	HHHH	22	5	SSSVD			14	8	TSLYKKAG	4
29560.4	254.224	72.7308	0.00244539	0.286089	4360	17	13	0.00297892	0.764706	1	4	HHHH	23	11	EQKLISEEDLN			15	6	GSSHHH	19
29560.4	1848.78	830.154	0.0271478	0.449028	4360	101	97	0.0222273	0.960396	1	4	HHHH	28	7	NLYFQGH			16	8	WSHPQFEK	0
29560.4	970.317	529.9	0.0176628	0.54611	4360	105	105	0.0240826	1	1	4	HHHH	29	11	AAAIEHHHHHH			17	6	EDEREE	2
29560.4	209.75	98	0.00330276	0.467223	4360	13	13	0.00298165	1	1	4	HHHH	30	17	HHHHHHSSGLEVLFQGP			18	8	HHHHHSGS	2
29560.4	677.917	406.75	0.0136349	0.6	4360	84	84	0.0192661	1	1	4	HHHH	33	9	EGGSHHHHH			19	6	HIEGRH	3
29560.4	153.221	28	0.000943216	0.182743	4360	24	3	0.000684775	0.125	1	4	HHHH	49	5	KSCDK			20	5	PPPPP	1
29560.4	106	17	0.000573367	0.160377	4360	7	3	0.000687443	0.428571	1	4	HHHH	54	6	SHMDVA			21	8	GKTNFFEK	0
29560.4	586.25	209.25	0.00698958	0.35693	4360	28	28	0.00642202	1	1	4	HHHH	55	12	PTTENLYFQGAM			22	5	SSSVD	4
29560.4	523.667	111	0.00370332	0.211967	4360	61	11	0.00249433	0.180328	1	4	HHHH	58	4	GHMA			23	11	EQKLISEEDLN	2
29560.4	10462.6	7869.83	0.24476	0.752185	4360	1046	1046	0.239908	1	1	4	HHHH	59	7	HHHHGSG			24	5	GGGGG	3
29560.4	143.5	20	0.000673765	0.139373	4360	9	3	0.000687128	0.333333	1	4	HHHH	60	6	ASIGQA			25	5	PPAPP	0
29560.4	253.698	180.451	0.00608939	0.711283	4360	23	23	0.00527523	1	1	4	HHHH	62	11	SHHHHHHSQDP			26	7	AAAATAP	0
29560.4	1174.6	424.262	0.0139971	0.361197	4360	102	53	0.0120209	0.519608	1	4	HHHH	64	5	SHMAS			27	5	SSTSS	0
29560.4	782.243	618.431	0.0208056	0.790587	4360	83	83	0.0190367	1	1	4	HHHH	75	7	HHHHHMA			28	7	NLYFQGH	5
29560.4	189.277	25	0.000841051	0.132082	4360	30	3	0.000683839	0.1	1	4	HHHH	79	5	GAMDP			29	11	AAAIEHHHHHH	4
29560.4	808.89	122	0.00403341	0.150824	4360	49	14	0.00318544	0.285714	1	4	HHHH	80	12	SMTGGQQMGRGS			30	17	HHHHHHSSGLEVLFQGP	3
29560.4	67.8333	18.5	0.000624794	0.272727	4360	5	5	0.00114679	1	1	4	HHHH	83	14	RASQPELAPEDPED			31	6	PPPAPK	0
29560.4	240.212	173.495	0.00585595	0.722259	4360	33	33	0.00756881	1	1	4	HHHH	86	7	GRVHHHH			32	7	APAAPGA	0
29560.4	260.891	181.261	0.0061154	0.694775	4360	32	32	0.00733945	1	1	4	HHHH	93	9	AAHHHHHHH			33	9	EGGSHHHHH	2
29560.4	304.567	48.625	0.00163081	0.159653	4360	18	12	0.00274851	0.666667	1	4	HHHH	97	12	ETAAAKFERNHM			34	5	KKKKK	0
29560.4	202	37	0.00124473	0.183168	4360	10	4	0.00091617	0.4	1	4	HHHH	100	6	RGSTAS			35	8	RGDGGFGS	0
29560.4	4970.13	4278.81	0.14144	0.860905	4360	793	788	0.180527	0.993695	1	4	HHHH	102	4	GHHH			36	6	KKKAAP	0
29560.4	447.954	138.298	0.00462998	0.308733	4360	21	19	0.0043558	0.904762	1	4	HHHH	103	5	DDDKD			37	6	QQQEEG	0
29560.4	172	51	0.00171825	0.296512	4360	13	10	0.002292	0.769231	1	4	HHHH	105	5	GVPRG			38	5	AQAQE	0
29560.4	264.757	60.3333	0.002027	0.227882	4360	35	10	0.0022805	0.285714	1	4	HHHH	106	5	YKDDD			39	5	EEEED	1
29560.4	160.233	109.623	0.00370209	0.684145	4360	23	23	0.00527523	1	1	4	HHHH	109	8	SRSHHHHH			40	6	EPEEPA	0
29560.4	287.312	188.188	0.00634492	0.654992	4360	34	33	0.00756707	0.970588	1	4	HHHH	121	6	DESHHH			41	6	RRGKKK	0
29560.4	516.925	347.617	0.0116926	0.67247	4360	62	62	0.0142202	1	1	4	HHHH	123	8	GEGHHHHH			42	6	APIPAP	0
29560.4	159.386	103.956	0.00351015	0.652229	4360	24	23	0.00527402	0.958333	1	4	HHHH	132	6	VDHHHH			43	7	DDDDEDD	0
29560.4	994.767	277.727	0.00917271	0.279188	4360	80	37	0.00840336	0.4625	1	4	HHHH	135	8	ASMTGGQQ			44	7	GGGGSGG	2
29560.4	96.8333	24.6667	0.000832416	0.254733	4360	9	4	0.00091638	0.444444	1	4	HHHH	140	6	SHMEEK			45	5	KKTSS	0
11043.6	3106.59	1170.15	0.0901499	0.376667	665	475	62	0.0575139	0.130526	2	6	ENLYFQ	10	4	SNAM			46	5	PAATS	0
11043.6	777.739	207.6	0.0178754	0.266928	665	44	12	0.0172166	0.272727	2	6	ENLYFQ	14	8	TSLYKKAG			47	6	TTTPTT	0
11043.6	6504.71	963.748	0.0581111	0.148162	665	1098	158	0.0984424	0.237594	2	6	ENLYFQ	15	6	GSSHHH			48	6	DEDHDF	0
11043.6	1848.78	1630.38	0.144769	0.881872	665	101	97	0.144993	0.960396	2	6	ENLYFQ	28	7	NLYFQGH			49	5	KSCDK	1
11043.6	586.25	480.833	0.0431278	0.820185	665	28	27	0.0405405	0.964286	2	6	ENLYFQ	55	12	PTTENLYFQGAM			50	7	PSPVPGS	0
11043.6	213.081	76.5	0.00684246	0.359018	665	26	4	0.00582242	0.153846	2	6	ENLYFQ	57	5	IDPFT			51	6	SVAESS	0
11043.6	523.667	207	0.0182214	0.39529	665	61	10	0.0139665	0.163934	2	6	ENLYFQ	58	4	GHMA			52	5	EAEED	0
11043.6	10462.6	4102.36	0.235716	0.392097	665	1046	424	0.329448	0.637594	2	6	ENLYFQ	59	7	HHHHGSG			53	5	SPSPG	0
11043.6	189.277	57.5	0.00514523	0.303788	665	30	3	0.00433526	0.1	2	6	ENLYFQ	79	5	GAMDP			54	6	SHMDVA	1
11043.6	264.757	53.8333	0.00478326	0.203331	665	35	7	0.010101	0.2	2	6	ENLYFQ	106	5	YKDDD			55	12	PTTENLYFQGAM	3
8451.95	8748.12	6001.4	0.535903	0.710061	919	619	418	0.373214	0.675283	3	4	GSHM	6	5	VPRGS			56	5	PPAAP	0
8451.95	1151.27	321.7	0.0346603	0.279432	919	80	33	0.0341615	0.4125	3	4	GSHM	9	11	ASMTGGQQMGR			57	5	IDPFT	1
8451.95	6504.71	2150.25	0.167905	0.330569	919	1098	397	0.245062	0.431991	3	4	GSHM	15	6	GSSHHH			58	4	GHMA	5
8451.95	10462.6	4090.57	0.275942	0.483979	919	1046	409	0.262853	0.445049	3	4	GSHM	59	7	HHHHGSG			59	7	HHHHGSG	19
8451.95	1174.6	1013.26	0.11764	0.862647	919	102	101	0.109783	0.990196	3	4	GSHM	64	5	SHMAS			60	6	ASIGQA	1
8451.95	808.89	300.2	0.0335021	0.371126	919	49	29	0.0308839	0.591837	3	4	GSHM	80	12	SMTGGQQMGRGS			61	6	DSDISS	0
8451.95	994.767	327.533	0.035917	0.329256	919	80	32	0.033092	0.4	3	4	GSHM	135	8	ASMTGGQQ			62	11	SHHHHHHSQDP	2
8451.95	96.8333	60.3333	0.0071077	0.623064	919	9	7	0.00760043	0.777778	3	4	GSHM	140	6	SHMEEK			63	5	RSEED	0
1542.49	1151.27	310.935	0.13049	0.270081	104	80	20	0.121951	0.25	5	5	DDDDK	9	11	ASMTGGQQMGR			64	5	SHMAS	8
1542.49	10462.6	229.05	0.0194505	0.148494	104	1046	26	0.0231317	0.25	5	5	DDDDK	59	7	HHHHGSG			65	6	RAKPPP	1
1542.49	782.243	174.887	0.0813488	0.223572	104	83	19	0.113095	0.228916	5	5	DDDDK	75	7	HHHHHMA			66	6	PSRSPS	0
1542.49	304.567	215.375	0.131996	0.707152	104	18	11	0.0990991	0.611111	5	5	DDDDK	97	12	ETAAAKFERNHM			67	6	EEPAPA	0
1542.49	447.954	390.174	0.243817	0.871014	104	21	19	0.179245	0.904762	5	5	DDDDK	103	5	DDDKD			68	6	RPQLDS	0
1542.49	264.757	213.507	0.133966	0.806426	104	35	31	0.287037	0.885714	5	5	DDDDK	106	5	YKDDD			69	7	EEEEVEE	1
1542.49	994.767	251.096	0.109833	0.252417	104	80	19	0.115152	0.2375	5	5	DDDDK	135	8	ASMTGGQQ			70	6	GSETMA	0
8748.12	1151.27	234.514	0.0242646	0.203701	619	80	15	0.0219298	0.1875	6	5	VPRGS	9	11	ASMTGGQQMGR			71	6	KKKKNK	0
8748.12	777.739	114	0.0121124	0.146579	619	44	6	0.00913242	0.136364	6	5	VPRGS	14	8	TSLYKKAG			72	6	QQQQQP	0
8748.12	6504.71	2889.11	0.233677	0.444158	619	1098	521	0.435619	0.84168	6	5	VPRGS	15	6	GSSHHH			73	5	DAPDI	0
8748.12	297.748	62	0.00690126	0.20823	619	19	4	0.00630915	0.210526	6	5	VPRGS	22	5	SSSVD			74	6	PPAPAG	0
8748.12	10462.6	5386.45	0.389636	0.615726	619	1046	535	0.473451	0.864297	6	5	VPRGS	59	7	HHHHGSG			75	7	HHHHHMA	6
8748.12	1174.6	780.048	0.0853195	0.664097	619	102	51	0.0761194	0.5	6	5	VPRGS	64	5	SHMAS			76	6	NGDTPS	0
8748.12	808.89	222.3	0.0238143	0.274821	619	49	13	0.0198473	0.265306	6	5	VPRGS	80	12	SMTGGQQMGRGS			77	6	KKNPEK	0
8748.12	304.567	123.5	0.0138311	0.405494	619	18	12	0.0192	0.666667	6	5	VPRGS	97	12	ETAAAKFERNHM			78	5	RRRGR	0
8748.12	202	57	0.00640945	0.282178	619	10	3	0.00479233	0.3	6	5	VPRGS	100	6	RGSTAS			79	5	GAMDP	3
8748.12	83.0833	13	0.00147422	0.156469	619	14	3	0.0047619	0.214286	6	5	VPRGS	110	5	DLVPR			80	12	SMTGGQQMGRGS	8
8748.12	994.767	244.014	0.0256888	0.245298	619	80	16	0.0234261	0.2	6	5	VPRGS	135	8	ASMTGGQQ			81	6	ENQDRG	0
8748.12	96.8333	44.3333	0.00503753	0.457831	619	9	3	0.0048	0.333333	6	5	VPRGS	140	6	SHMEEK			82	6	GGKKKK	0
4493.7	240.212	28	0.00594996	0.116564	574	33	4	0.0066335	0.121212	7	7	EGHHHHH	86	7	GRVHHHH			83	14	RASQPELAPEDPED	2
4493.7	4970.13	3865.93	0.690602	0.860299	574	793	565	0.704489	0.984321	7	7	EGHHHHH	102	4	GHHH			84	6	GSSSPN	0
4493.7	287.312	226.667	0.0497693	0.78892	574	34	29	0.0500864	0.852941	7	7	EGHHHHH	121	6	DESHHH			85	6	KKGEKK	0
4493.7	516.925	422.6	0.0921093	0.817527	574	62	55	0.0946644	0.887097	7	7	EGHHHHH	123	8	GEGHHHHH			86	7	GRVHHHH	2
6134.81	297.748	95.8667	0.0151288	0.321973	877	19	14	0.015873	0.736842	8	8	LEHHHHHH	22	5	SSSVD			87	7	GGGSCSG	0
6134.81	970.317	656.867	0.101867	0.676961	877	105	98	0.11086	0.933333	8	8	LEHHHHHH	29	11	AAAIEHHHHHH			88	6	GQRKRR	0
6134.81	67.8333	12.6667	0.00204632	0.186732	877	5	3	0.00341297	0.6	8	8	LEHHHHHH	83	14	RASQPELAPEDPED			89	5	SMAEG	0
6134.81	172	68	0.0108995	0.395349	877	13	10	0.0113636	0.769231	8	8	LEHHHHHH	105	5	GVPRG			90	6	REVQTG	0
1151.27	6504.71	200.388	0.0268776	0.174059	80	1098	36	0.0315236	0.45	9	11	ASMTGGQQMGR	15	6	GSSHHH			91	6	PPSGSP	0
1151.27	10462.6	166.957	0.0145853	0.14502	80	1046	16	0.0144144	0.2	9	11	ASMTGGQQMGR	59	7	HHHHGSG			92	5	PSPES	0
1151.27	1174.6	373.386	0.191237	0.324326	80	102	33	0.221477	0.4125	9	11	ASMTGGQQMGR	64	5	SHMAS			93	9	AAHHHHHHH	1
1151.27	782.243	174.887	0.0994457	0.223572	80	83	19	0.131944	0.2375	9	11	ASMTGGQQMGR	75	7	HHHHHMA			94	6	AMAIIG	0
1151.27	808.89	726.009	0.588268	0.897537	80	49	49	0.6125	1	9	11	ASMTGGQQMGR	80	12	SMTGGQQMGRGS			95	5	SKKKK	0
1151.27	447.954	287.935	0.219583	0.64278	80	21	18	0.216867	0.857143	9	11	ASMTGGQQMGR	103	5	DDDKD			96	6	DHSPAP	0
1151.27	994.767	906.676	0.73157	0.911446	80	80	75	0.882353	0.9375	9	11	ASMTGGQQMGR	135	8	ASMTGGQQ			97	12	ETAAAKFERNHM	4
3106.59	10462.6	553.833	0.0425522	0.178277	475	1046	60	0.0410678	0.126316	10	4	SNAM	59	7	HHHHGSG			98	5	SEKKK	0
291.5	629.145	66.5	0.0778557	0.22813	21	69	4	0.0465116	0.190476	11	11	GGSGGGGSGGG	24	5	GGGGG			99	6	DSEDDD	0
291.5	434.988	210.333	0.407501	0.721555	21	33	17	0.459459	0.809524	11	11	GGSGGGGSGGG	44	7	GGGGSGG			100	6	RGSTAS	4
777.739	10462.6	78	0.00698777	0.100291	44	1046	6	0.00553506	0.136364	14	8	TSLYKKAG	59	7	HHHHGSG			101	5	EKKTE	0
6504.71	1637.58	752.545	0.101836	0.459546	1098	186	126	0.108808	0.677419	15	6	GSSHHH	18	8	HHHHHSGS			102	4	GHHH	5
6504.71	1848.78	529.964	0.0677399	0.286657	1098	101	87	0.0782374	0.861386	15	6	GSSHHH	28	7	NLYFQGH			103	5	DDDKD	6
6504.71	209.75	43.75	0.00655853	0.208582	1098	13	8	0.00725295	0.615385	15	6	GSSHHH	30	17	HHHHHHSSGLEVLFQGP			104	5	KSKSK	0
6504.71	677.917	535.933	0.0806316	0.790559	1098	84	83	0.0755232	0.988095	15	6	GSSHHH	33	9	EGGSHHHHH			105	5	GVPRG	3
6504.71	523.667	71	0.010205	0.135582	1098	61	10	0.00870322	0.163934	15	6	GSSHHH	58	4	GHMA			106	5	YKDDD	3
6504.71	10462.6	3785.92	0.287217	0.582028	1098	1046	666	0.450609	0.636711	15	6	GSSHHH	59	7	HHHHGSG			107	5	EKKNS	0
6504.71	253.698	129.182	0.0194868	0.509197	1098	23	23	0.0209472	1	15	6	GSSHHH	62	11	SHHHHHHSQDP			108	6	NSDQAR	0
6504.71	1174.6	296.583	0.0401726	0.252498	1098	102	51	0.0443864	0.5	15	6	GSSHHH	64	5	SHMAS			109	8	SRSHHHHH	1
6504.71	782.243	261.472	0.0372176	0.334259	1098	83	44	0.0386983	0.53012	15	6	GSSHHH	75	7	HHHHHMA			110	5	DLVPR	1
6504.71	808.89	85.4	0.0118148	0.105577	1098	49	14	0.0123566	0.285714	15	6	GSSHHH	80	12	SMTGGQQMGRGS			111	6	RSRRSN	0
6504.71	202	21	0.00314103	0.10396	1098	10	3	0.00271493	0.3	15	6	GSSHHH	100	6	RGSTAS			112	5	PAPPP	0
6504.71	447.954	110.488	0.0161481	0.246651	1098	21	19	0.0172727	0.904762	15	6	GSSHHH	103	5	DDDKD			113	6	TDNGNS	0
6504.71	994.767	203.888	0.0279468	0.204961	1098	80	36	0.0315236	0.45	15	6	GSSHHH	135	8	ASMTGGQQ			114	6	QSQAGA	0
6504.71	96.8333	10.3333	0.00156775	0.106713	1098	9	3	0.00271739	0.333333	15	6	GSSHHH	140	6	SHMEEK			115	5	CGYSD	0
336.667	171.208	39.5	0.0843341	0.230713	21	15	3	0.0909091	0.2	17	6	EDEREE	39	5	EEEED			116	6	DSDVSL	0
336.667	175.759	83	0.193281	0.472237	21	11	3	0.103448	0.272727	17	6	EDEREE	69	7	EEEEVEE			117	6	SGSPPT	0
428.036	10462.6	271.821	0.025598	0.635044	28	1046	23	0.0218839	0.821429	19	6	HIEGRH	59	7	HHHHGSG			118	6	GQQQQQ	0
428.036	4970.13	96.7976	0.018259	0.226144	28	793	23	0.0288221	0.821429	19	6	HIEGRH	102	4	GHHH			119	5	SESSE	0
290.8	87	30	0.0862565	0.344828	19	6	3	0.136364	0.5	20	5	PPPPP	65	6	RAKPPP			120	6	EDGQDG	0
297.748	970.317	131.817	0.116011	0.442713	19	105	14	0.127273	0.736842	22	5	SSSVD	29	11	AAAIEHHHHHH			121	6	DESHHH	3
254.224	159.386	54.3077	0.151147	0.34073	17	24	9	0.28125	0.529412	23	11	EQKLISEEDLN	132	6	VDHHHH			122	5	NSSSS	0
629.145	434.988	117.488	0.12411	0.270095	69	33	9	0.0967742	0.272727	24	5	GGGGG	44	7	GGGGSGG			123	8	GEGHHHHH	3
629.145	136.248	55.5337	0.0782321	0.407593	69	37	17	0.191011	0.459459	24	5	GGGGG	131	5	GSPGI			124	7	GMDELYK	0
1848.78	523.667	248	0.116736	0.473584	101	61	11	0.0728477	0.180328	28	7	NLYFQGH	58	4	GHMA			125	5	GEKMK	0
1848.78	10462.6	854.476	0.0745817	0.462184	101	1046	76	0.0709617	0.752475	28	7	NLYFQGH	59	7	HHHHGSG			126	5	KKKSK	0
970.317	172	49.5	0.0452958	0.287791	105	13	6	0.0535714	0.461538	29	11	AAAIEHHHHHH	105	5	GVPRG			127	5	KKEKK	0
209.75	10462.6	97.25	0.00919611	0.463647	13	1046	10	0.00953289	0.769231	30	17	HHHHHHSSGLEVLFQGP	59	7	HHHHGSG			128	5	GGGDD	0
586.25	189.277	65	0.0914814	0.343412	28	30	3	0.0545455	0.107143	55	12	PTTENLYFQGAM	79	5	GAMDP			129	7	EEDEDDD	0
523.667	10462.6	117	0.0107643	0.223425	61	1046	9	0.00819672	0.147541	58	4	GHMA	59	7	HHHHGSG			130	6	SPGPPA	0
10462.6	1174.6	543.19	0.0489624	0.462448	1046	102	52	0.0474453	0.509804	59	7	HHHHGSG	64	5	SHMAS			131	5	GSPGI	1
10462.6	808.89	158.6	0.0142717	0.196071	1046	49	14	0.012951	0.285714	59	7	HHHHGSG	80	12	SMTGGQQMGRGS			132	6	VDHHHH	2
10462.6	304.567	70.25	0.0065673	0.230656	1046	18	12	0.0114068	0.666667	59	7	HHHHGSG	97	12	ETAAAKFERNHM			133	5	APAAE	0
10462.6	202	39	0.00367037	0.193069	1046	10	3	0.002849	0.3	59	7	HHHHGSG	100	6	RGSTAS			134	4	MSLN	0
10462.6	994.767	173.457	0.015372	0.17437	1046	80	17	0.0153291	0.2125	59	7	HHHHGSG	135	8	ASMTGGQQ			135	8	ASMTGGQQ	11
10462.6	96.8333	30.3333	0.0028809	0.313253	1046	9	3	0.00285171	0.333333	59	7	HHHHGSG	140	6	SHMEEK			136	6	SEFGSS	0
1174.6	808.89	346.6	0.211743	0.428488	102	49	29	0.237705	0.591837	64	5	SHMAS	80	12	SMTGGQQMGRGS			137	5	PSPPP	0
1174.6	994.767	377.886	0.210935	0.379874	102	80	32	0.213333	0.4	64	5	SHMAS	135	8	ASMTGGQQ			138	6	RGRPRG	0
782.243	447.954	174.887	0.165721	0.390414	83	21	18	0.209302	0.857143	75	7	HHHHHMA	103	5	DDDKD			139	6	SPASLR	0
782.243	994.767	174.887	0.10916	0.223572	83	80	19	0.131944	0.2375	75	7	HHHHHMA	135	8	ASMTGGQQ			140	6	SHMEEK	5
808.89	994.767	577.437	0.470908	0.713864	49	80	46	0.554217	0.938776	80	12	SMTGGQQMGRGS	135	8	ASMTGGQQ			141	6	TTETTP	0
4970.13	287.312	198.333	0.0392032	0.690305	793	34	29	0.0363409	0.852941	102	4	GHHH	121	6	DESHHH
4970.13	516.925	369.775	0.07226	0.715336	793	62	55	0.06875	0.887097	102	4	GHHH	123	8	GEGHHHHH
447.954	994.767	251.096	0.210717	0.56054	21	80	18	0.216867	0.857143	103	5	DDDKD	135	8	ASMTGGQQ
