# Supplementary material for: Disordered Patterns in Clustered Protein Data Bank and in Eukaryotic and Bacterial Proteomes
Source: PLoS One. 2011 Nov 4;6(11):e27142. doi: 10.1371/journal.pone.0027142 (PMC3208572; doi:10.1371/journal.pone.0027142)
Supplement: Dataset S5 — Occurrence of disordered patterns in 97 eukaryotic and 26 bacterial proteomes in the cases of precise and imcomplete coincidence. (XLS) [file pone.0027142.s005.xls]

## Sheet: exact coincidence
		Eukaryota	Eukaryota	Eukaryota	Eukaryota	Eukaryota	Eukaryota	Eukaryota	Eukaryota	Eukaryota	Eukaryota	Eukaryota	Eukaryota	Eukaryota	Eukaryota	Eukaryota	Eukaryota	Eukaryota	Eukaryota	Eukaryota	Eukaryota	Eukaryota	Eukaryota	Eukaryota	Eukaryota	Eukaryota	Eukaryota	Eukaryota	Eukaryota	Eukaryota	Eukaryota	Eukaryota	Eukaryota	Eukaryota	Eukaryota	Eukaryota	Eukaryota	Eukaryota	Eukaryota	Eukaryota	Eukaryota	Eukaryota	Eukaryota	Eukaryota	Eukaryota	Eukaryota	Eukaryota	Eukaryota	Eukaryota
		Metazoa	Metazoa	Metazoa	Metazoa	Metazoa	Metazoa	Metazoa	Metazoa	Metazoa	Metazoa	Metazoa	Metazoa	Metazoa	Metazoa	Metazoa	Metazoa	Metazoa	Viridiplantae	Viridiplantae	Viridiplantae	Viridiplantae	Viridiplantae	stramenopiles	Choanoflagellida	Euglenozoa	Euglenozoa	Euglenozoa	Euglenozoa	Alveolata	Alveolata	Alveolata	Alveolata	Alveolata	Alveolata	Amoebozoa	Amoebozoa	Diplomonadida	Diplomonadida	Diplomonadida	Fungi	Fungi	Fungi	Fungi	Fungi	Fungi	Fungi	Fungi	Fungi
		Homo sapiens (Human)	Bos taurus (Bovine)	Mus musculus (Mouse)	Rattus norvegicus (Rat)	Gallus gallus (Chicken)	Danio rerio (Zebrafish)	Tetraodon nigroviridis (Green puffer)	Drosophila melanogaster (Fruit fly)	Drosophila pseudoobscura pseudoobscura (Fruit fly)	Aedes aegypti (Yellowfever mosquito)	Anopheles darlingi (Mosquito)	Anopheles gambiae (African malaria mosquito)	Caenorhabditis briggsae	Caenorhabditis elegans	Loa loa (Eye worm)	Trichinella spiralis (Trichina worm)	Nematostella vectensis (Starlet sea anemone)	Oryza sativa subsp. japonica (Rice)	Arabidopsis thaliana (Mouse-ear cress)	Micromonas sp. (Picoplanktonic green alga)	Ostreococcus lucimarinus	Ostreococcus tauri	Ectocarpus siliculosus (Brown alga)	Monosiga brevicollis (Choanoflagellate)	Leishmania braziliensis	Leishmania infantum	Trypanosoma brucei gambiense	Trypanosoma cruzi	Plasmodium berghei (strain Anka)	Plasmodium chabaudi	Plasmodium falciparum (isolate 3D7)	Plasmodium knowlesi	Plasmodium vivax	Plasmodium yoelii yoelii	Dictyostelium discoideum (Slime mold)	Polysphondylium pallidum (Cellular slime mold)	Giardia intestinalis (Giardia lamblia)	Giardia intestinalis (Giardia lamblia)	Giardia lamblia	Phaeosphaeria nodorum (Glume blotch fungus)	Pyrenophora teres f. teres (Barley net blotch fungus)	Aspergillus clavatus	Aspergillus flavus	Aspergillus fumigatus (Sartorya fumigata)	Aspergillus fumigatus (Sartorya fumigata)	Aspergillus niger	Aspergillus oryzae	Aspergillus terreus
	exact coincidence	25.H_sapiens	22974.B_taurus	59.M_musculus	122.R_norvegicus	21457.G_gallus	20721.D_rerio	22388.T_nigroviridis	17.D_melanogaster	25396.D_pseudoobscura	31436.A_aegypti	78607.A_darlingi	22426.A_gambiae	21633.C_briggsae	9.C_elegans	64800.L_loa	79720.T_spiralis	30565.N_vectensis	23214.O_sativa	3.A_thaliana	33157.Micromonas_sp	29351.O_lucimarinus	25972.O_tauri	35109.E_siliculosus	30562.M_brevicollis	83400.L_braziliensis	83363.L_infantum	71330.T_brucei	33602.T_cruzi	32114.P_berghei	31998.P_chabaudi	493.P_falciparum	31342.P_knowlesi	31632.P_vivax	21631.P_yoelii	21395.D_discoideum	35301.P_pallidum	33600.G_intestinalis_ATCC_50803	35295.G_intestinalis_ATCC_50581	65115.G_intestinalis	25591.P_nodorum	79905.P_teres	29154.A_clavatus	33020.A_flavus	22118.A_fumigatus_FGSC_A1100	31018.A_fumigatus_CEA10	29130.A_niger	23077.A_oryzae	28239.A_terreus
1	HHHH	224	71	201	138	67	164	192	383	416	325	817	409	116	165	62	107	29	470	313	36	6	15	99	44	61	50	29	93	2	4	41	19	28	7	326	257	1	0	2	37	52	42	40	49	47	79	37	49
2	ENLYFQ	3	0	0	0	0	0	0	0	0	0	0	0	0	0	0	0	0	0	0	0	0	0	0	0	0	0	0	0	0	0	1	0	0	0	0	0	0	0	0	1	0	0	0	0	0	0	0	0
3	GSHM	61	24	59	47	18	20	41	20	15	10	12	14	16	26	3	6	22	54	32	6	5	4	8	14	9	14	13	63	2	1	5	10	17	3	10	7	17	5	4	13	16	8	15	7	7	16	14	13
4	GPGSM	14	2	8	6	0	3	3	2	4	4	2	3	3	1	2	1	2	3	3	4	0	0	4	1	4	2	0	12	0	1	0	1	0	0	0	0	1	0	2	2	5	3	6	4	5	4	6	6
5	DDDDK	14	5	26	18	5	35	9	14	25	17	18	6	25	24	15	16	17	35	36	32	8	8	20	8	6	8	9	36	5	4	31	11	4	20	54	35	3	3	4	14	14	6	7	5	5	7	6	4
6	VPRGS	26	7	17	16	6	4	13	3	4	5	6	7	8	3	3	6	14	18	24	13	5	5	11	6	4	5	6	7	0	0	0	2	1	0	3	0	3	1	1	3	3	4	4	5	5	7	5	4
7	EGHHHHH	0	0	0	0	0	0	0	0	1	0	1	0	0	0	0	0	0	0	0	0	0	0	0	0	0	0	0	0	0	0	0	0	0	0	0	0	0	0	0	1	1	0	0	0	0	0	0	0
8	LEHHHHHH	0	0	0	0	0	0	0	0	0	0	1	0	0	0	0	0	0	0	1	0	0	0	0	0	0	0	0	0	0	0	0	0	0	0	0	0	0	0	0	0	0	0	0	0	0	0	0	0
9	ASMTGGQQMGR	0	0	0	0	0	0	0	0	0	0	0	0	0	0	0	0	0	0	0	0	0	0	0	0	0	0	0	0	0	0	0	0	0	0	0	0	0	0	0	0	0	0	0	0	0	0	0	0
10	SNAM	61	26	56	36	22	39	35	38	41	45	34	25	23	44	31	32	41	62	41	22	26	30	21	26	34	30	23	51	8	9	17	26	18	8	10	27	28	14	20	35	26	18	22	19	19	21	21	26
11	GGSGGGGSGGG	7	0	7	2	0	0	0	1	0	4	0	0	0	0	0	0	0	0	0	0	0	0	5	0	0	0	0	0	0	0	0	2	1	0	1	0	0	0	0	0	0	0	0	0	0	0	0	1
12	GPLGS	47	19	39	29	5	19	23	12	8	6	14	10	3	5	5	2	8	20	12	12	2	3	8	8	5	2	2	5	0	0	0	1	4	0	4	3	3	1	2	7	7	9	11	9	8	9	13	4
13	GSSHSSG	1	0	0	1	0	0	0	0	1	0	1	0	0	0	0	0	0	0	0	0	0	0	0	0	0	0	0	0	0	0	0	1	0	0	0	0	0	0	1	0	1	0	0	0	0	0	0	0
14	TSLYKKAG	0	0	0	0	0	0	0	0	0	0	0	0	0	0	0	0	0	0	0	0	0	0	0	0	0	0	0	0	0	0	0	0	0	0	0	0	0	0	0	0	0	0	0	0	0	0	0	0
15	GSSHHH	4	0	4	5	0	0	2	3	1	3	2	3	0	0	0	0	0	1	0	0	0	0	1	0	1	0	0	0	0	0	0	0	0	0	1	0	0	0	0	0	0	0	0	0	0	0	0	0
16	WSHPQFEK	0	0	0	2	0	0	0	0	0	0	0	0	0	0	0	0	0	0	0	0	0	0	0	0	0	0	0	0	0	0	0	0	0	0	0	0	0	0	0	0	0	0	0	0	0	0	0	0
17	EDEREE	3	0	1	4	0	2	0	4	2	3	5	2	2	2	0	0	1	2	2	0	1	2	2	1	1	1	2	0	1	1	0	4	4	2	0	0	1	0	0	0	1	2	1	1	1	1	1	2
18	HHHHHSGS	0	0	0	0	0	0	2	3	0	0	0	0	0	0	0	0	0	1	0	0	0	0	0	0	0	0	0	0	0	0	0	0	1	0	0	0	0	0	0	0	0	0	0	0	0	0	0	0
19	HIEGRH	0	0	0	0	0	0	0	0	0	0	0	0	0	0	0	0	0	0	0	0	0	0	0	0	0	0	0	0	0	0	0	0	0	0	0	0	0	0	0	0	0	0	0	0	0	0	0	0
20	PPPPP	1260	467	1002	739	282	352	581	560	526	276	385	326	318	478	127	130	153	2222	595	392	84	102	618	133	217	261	130	580	13	14	21	29	21	10	302	195	23	27	24	192	256	182	157	176	171	192	135	166
21	GKTNFFEK	3	3	4	4	1	2	4	1	1	1	1	1	1	2	0	1	2	2	4	1	1	1	2	1	2	1	3	2	1	3	1	1	1	1	0	0	0	0	0	1	1	1	1	1	1	1	1	1
22	SSSVD	57	22	55	38	14	23	31	41	31	21	27	17	23	35	22	35	20	54	76	12	10	15	30	14	20	23	12	24	3	2	7	10	19	4	18	26	10	11	9	11	12	7	14	12	12	21	11	17
23	EQKLISEEDLN	0	0	0	0	0	0	0	0	0	0	0	0	0	0	0	0	0	0	0	0	0	0	0	0	0	0	0	0	0	0	0	0	0	0	0	0	0	0	0	0	0	0	0	0	0	0	0	0
24	GGGGG	779	339	606	435	198	270	522	718	885	391	1025	782	201	385	64	115	97	4127	719	814	126	95	2691	75	200	245	109	553	3	13	14	77	135	6	545	272	9	7	5	125	149	86	88	76	74	167	83	87
25	PPAPP	397	161	327	260	103	104	176	111	115	56	81	88	91	90	23	22	37	418	78	127	19	30	102	50	39	57	24	228	0	2	6	0	5	0	15	27	4	3	6	49	56	48	48	43	41	46	41	51
26	AAAATAP	5	4	3	2	0	0	0	6	8	0	5	2	1	1	0	2	0	35	0	3	1	0	15	0	6	11	1	5	0	0	0	0	0	0	0	1	0	0	0	0	1	1	0	0	0	0	0	0
27	SSTSS	353	115	310	218	125	181	237	295	277	218	301	168	238	333	116	82	69	244	271	29	18	26	135	96	138	131	54	93	19	23	24	45	31	24	444	466	56	51	52	71	119	77	101	93	95	118	97	82
28	NLYFQGH	0	0	0	0	0	0	0	0	0	0	0	0	0	0	0	0	0	0	0	0	0	0	0	0	0	0	0	0	0	0	0	0	0	0	0	0	0	0	0	0	0	0	0	0	0	0	0	0
29	AAAIEHHHHHH	0	0	0	0	0	0	0	0	0	0	0	0	0	0	0	0	0	0	0	0	0	0	0	0	0	0	0	0	0	0	0	0	0	0	0	0	0	0	0	0	0	0	0	0	0	0	0	0
30	HHHHHHSSGLEVLFQGP	0	0	0	0	0	0	0	0	0	0	0	0	0	0	0	0	0	0	0	0	0	0	0	0	0	0	0	0	0	0	0	0	0	0	0	0	0	0	0	0	0	0	0	0	0	0	0	0
31	PPPAPK	9	4	7	4	2	4	5	5	6	5	4	5	4	8	3	0	3	9	8	9	1	1	5	4	0	2	2	2	0	0	0	0	0	0	2	0	0	0	0	7	5	4	1	2	2	8	0	3
32	APAAPGA	6	0	0	0	0	0	3	0	0	0	1	4	0	0	0	0	0	1	0	0	0	0	2	0	1	0	0	2	0	0	0	0	0	0	0	0	0	0	0	0	2	0	0	0	0	0	0	0
33	EGGSHHHHH	0	0	0	0	0	0	0	0	0	0	0	0	0	0	0	0	0	0	0	0	0	0	0	0	0	0	0	0	0	0	0	0	0	0	0	0	0	0	0	0	0	0	0	0	0	0	0	0
34	KKKKK	503	330	423	353	179	564	196	102	88	139	84	91	169	181	78	79	118	207	416	76	28	33	119	73	10	8	76	135	594	614	1051	684	686	814	238	153	9	8	10	71	83	52	59	67	70	60	62	66
35	RGDGGFGS	0	0	0	0	0	0	0	0	0	0	0	0	0	0	0	0	0	0	1	0	0	0	0	0	0	0	0	0	0	0	0	0	0	0	0	0	0	0	0	0	0	0	0	0	0	0	0	0
36	KKKAAP	0	0	1	1	2	0	1	2	1	0	0	1	3	1	0	0	1	2	2	4	1	0	8	1	1	1	0	0	0	0	0	0	2	0	2	0	0	0	0	2	3	0	0	0	0	0	0	2
37	QQQEEG	0	0	0	0	0	1	1	1	0	0	1	0	0	0	0	0	1	2	2	0	0	0	6	0	1	2	0	1	0	0	0	0	1	0	6	3	0	0	0	1	1	0	0	0	0	0	1	0
38	AQAQE	29	15	40	26	8	11	12	11	17	8	10	5	5	7	2	3	4	15	7	6	6	2	10	21	6	11	3	3	0	1	1	1	1	1	1	2	3	1	2	4	7	6	7	3	3	6	7	3
39	EEEED	800	320	604	524	235	340	350	159	170	140	182	186	215	182	41	67	71	401	502	157	50	53	348	71	39	33	64	292	47	80	129	138	155	71	288	272	9	4	8	102	125	79	72	69	70	94	69	64
40	EPEEPA	29	4	2	2	0	1	0	5	0	2	2	2	3	0	0	0	1	1	1	3	0	1	0	0	0	0	0	3	0	0	0	0	0	0	0	0	1	0	0	2	0	1	0	0	0	1	0	0
41	RRGKKK	7	3	4	2	2	0	3	0	1	1	0	1	2	2	0	4	2	1	1	1	1	0	5	2	0	0	2	3	0	1	0	3	4	1	0	1	0	0	0	2	1	0	0	1	0	0	0	0
42	APIPAP	0	1	8	7	1	1	1	6	2	2	2	2	1	5	1	0	0	1	0	3	1	0	2	1	2	0	0	0	0	0	0	0	0	0	0	1	0	2	2	4	1	2	1	0	0	2	1	3
43	DDDDEDD	16	11	16	12	2	28	8	22	34	20	45	23	8	16	6	4	13	27	29	25	9	9	19	27	3	1	5	10	2	7	35	23	10	9	51	36	0	1	1	15	10	4	2	4	4	8	3	3
44	GGGGSGG	88	38	88	61	20	7	23	51	60	24	87	80	11	11	4	3	3	91	38	28	0	3	248	6	5	6	5	19	0	0	2	3	16	1	47	31	0	0	1	5	4	4	4	3	3	6	4	6
45	KKTSS	33	11	34	26	11	28	18	19	19	16	12	8	23	31	7	7	14	54	36	3	4	4	6	4	6	4	4	15	11	5	9	8	10	16	27	13	4	0	8	7	6	2	4	5	5	3	5	6
46	PAATS	83	17	50	36	15	17	34	35	42	17	27	18	22	20	4	7	10	72	16	13	9	6	43	35	35	42	13	25	0	0	3	1	6	0	3	13	4	4	5	26	25	20	18	16	16	19	17	24
47	TTTPTT	7	4	8	9	4	13	4	22	19	15	25	18	26	32	7	8	3	6	4	0	4	4	4	10	1	5	1	19	0	0	1	1	0	0	126	65	1	0	0	6	5	5	2	4	5	5	3	4
48	DEDHDF	0	0	0	0	0	1	2	0	0	0	0	0	0	0	0	0	0	0	1	0	0	0	0	0	1	2	0	0	0	0	0	0	0	0	0	0	0	0	0	0	0	0	0	0	0	0	0	0
49	KSCDK	13	2	1	3	4	0	0	1	2	2	1	1	2	4	3	1	2	1	0	0	0	1	0	0	0	0	1	0	0	1	3	1	0	0	2	1	0	1	0	0	0	0	0	0	0	1	0	0
50	PSPVPGS	0	1	2	0	0	0	1	0	0	0	0	1	0	0	0	0	0	0	0	0	0	0	0	0	0	0	0	0	0	0	0	0	0	0	0	0	1	0	0	0	0	0	0	0	0	0	0	0
51	SVAESS	6	2	3	1	3	3	3	1	1	1	2	0	1	0	0	5	0	3	7	0	0	1	0	0	1	4	0	0	0	0	0	0	1	0	0	2	1	1	2	1	1	2	1	1	1	3	1	0
52	EAEED	51	24	38	36	13	22	37	31	19	21	19	14	22	29	7	9	10	72	42	22	10	17	40	10	15	21	6	30	1	4	3	12	29	7	7	14	7	3	3	28	15	11	14	16	15	20	14	18
53	SPSPG	146	59	145	89	20	37	73	31	32	16	19	14	13	17	2	6	17	50	38	26	4	6	31	12	15	10	6	29	4	3	2	8	6	3	5	4	6	5	3	20	17	21	18	17	18	28	17	25
54	SHMDVA	0	0	0	0	0	0	0	0	0	0	0	0	0	0	0	0	0	1	0	0	0	0	0	0	0	0	0	0	0	0	0	0	0	0	0	0	0	0	0	0	0	0	0	0	0	0	0	0
55	PTTENLYFQGAM	0	0	0	0	0	0	0	0	0	0	0	0	0	0	0	0	0	0	0	0	0	0	0	0	0	0	0	0	0	0	0	0	0	0	0	0	0	0	0	0	0	0	0	0	0	0	0	0
56	PPAAP	272	105	139	109	58	46	110	63	63	27	45	35	41	40	6	12	12	265	19	62	7	12	69	37	24	44	14	60	0	3	5	1	6	0	5	11	9	6	7	40	32	28	22	22	21	35	20	34
57	IDPFT	11	3	12	5	5	6	15	4	3	0	2	1	5	4	2	4	0	6	3	1	1	2	2	0	2	2	0	8	1	0	0	0	0	2	2	2	1	1	2	1	2	1	3	2	2	3	2	2
58	GHMA	54	19	44	24	11	23	24	20	22	21	14	13	13	17	9	16	24	52	36	8	6	7	17	22	12	11	14	29	1	0	2	3	9	1	5	4	6	6	5	20	20	17	16	16	16	18	14	20
59	HHHHGSG	0	0	0	0	0	0	0	0	0	0	1	0	0	0	0	0	0	0	0	0	0	0	0	0	0	0	0	0	0	0	0	0	0	0	1	0	0	0	0	0	0	0	0	0	0	0	0	0
60	ASIGQA	2	1	3	1	1	1	1	0	0	0	0	0	1	3	1	1	1	2	1	0	1	1	1	0	0	0	0	0	0	0	0	0	0	0	0	0	0	0	0	0	1	0	0	0	0	1	0	1
61	DSDISS	3	3	3	4	1	3	1	0	1	0	0	0	0	0	2	1	2	1	2	0	1	0	0	1	0	0	0	0	1	1	0	1	0	0	2	3	0	1	1	1	6	0	1	0	0	1	1	1
62	SHHHHHHSQDP	0	0	0	0	0	0	0	0	0	0	0	0	0	0	0	0	0	0	0	0	0	0	0	0	0	0	0	0	0	0	0	0	0	0	0	0	0	0	0	0	0	0	0	0	0	0	0	0
63	RSEED	23	6	26	20	10	13	12	10	11	9	4	8	8	9	5	3	7	20	31	8	4	5	12	2	4	6	5	20	0	0	2	5	13	0	6	4	1	2	1	7	7	8	4	6	6	14	5	4
64	SHMAS	0	1	3	1	4	0	5	1	0	0	1	1	1	1	0	4	0	2	1	0	0	0	1	2	2	2	0	5	0	1	0	1	1	0	0	0	0	1	1	1	3	1	4	2	2	1	3	2
65	RAKPPP	4	1	12	4	0	1	0	0	1	0	0	0	0	0	0	0	1	3	0	3	0	0	0	3	0	0	1	2	0	0	0	0	0	0	0	0	0	0	0	0	1	0	1	0	0	0	1	0
66	PSRSPS	18	9	22	20	2	3	10	8	3	5	5	4	8	12	1	1	1	11	5	1	1	1	5	2	0	3	4	2	0	0	0	2	0	0	3	0	2	2	1	5	5	5	6	9	9	5	5	4
67	EEPAPA	8	1	9	5	0	1	6	1	1	0	3	3	3	8	0	0	1	7	1	4	0	0	1	4	1	0	0	0	0	0	0	0	0	0	0	1	0	0	0	1	3	2	3	4	3	4	3	0
68	RPQLDS	0	0	0	1	1	0	1	0	0	0	1	0	1	0	0	0	2	11	0	0	0	0	0	0	0	0	0	2	1	0	0	0	0	0	0	0	0	0	0	0	0	0	0	1	1	0	0	0
69	EEEEVEE	40	8	16	16	5	9	8	4	3	5	4	8	7	10	1	1	0	25	19	2	0	0	20	1	0	0	2	8	1	3	4	3	7	6	16	19	0	0	0	2	7	3	4	1	1	3	2	1
70	GSETMA	1	0	3	0	0	0	0	0	0	0	0	0	0	0	0	0	0	0	0	0	0	0	2	1	0	1	0	0	0	0	0	0	0	0	0	0	0	0	0	0	0	1	0	0	0	0	0	0
71	KKKKNK	15	3	11	11	4	21	11	6	8	11	4	3	19	19	2	3	10	13	37	4	1	1	3	4	1	0	1	2	32	51	139	43	29	60	20	13	0	1	0	6	5	3	5	7	7	5	4	6
72	QQQQQP	100	35	99	74	16	35	42	276	368	124	383	166	44	96	35	63	8	184	59	25	2	1	92	35	51	67	21	88	0	0	2	5	5	0	564	425	6	5	5	20	41	39	17	19	18	39	18	21
73	DAPDI	6	3	5	6	2	4	5	3	1	2	2	2	1	2	1	2	5	7	5	2	2	2	2	0	1	1	1	1	0	0	0	0	1	0	2	3	2	2	2	5	0	1	2	6	6	2	2	2
74	PPAPAG	16	3	6	6	4	4	7	6	4	2	1	2	0	4	2	0	0	30	1	5	1	0	13	2	1	0	0	1	0	0	1	0	0	0	0	0	2	0	0	1	6	2	5	2	2	5	3	6
75	HHHHHMA	0	0	0	0	0	0	0	0	0	0	0	1	0	0	0	0	0	0	0	0	0	0	0	0	0	0	0	0	0	0	0	0	0	0	0	0	0	0	0	0	0	0	0	0	0	0	0	0
76	NGDTPS	0	0	0	0	0	0	0	0	0	0	0	1	0	1	0	0	0	0	0	0	0	0	1	0	0	0	0	0	0	0	0	0	1	0	0	0	0	0	0	0	0	0	1	1	1	0	1	1
77	KKNPEK	0	0	0	0	0	0	0	0	0	1	0	1	1	4	0	0	2	1	2	0	0	0	0	0	0	0	0	0	0	0	0	0	1	1	1	0	0	0	0	0	0	0	0	0	0	0	0	0
78	RRRGR	123	36	95	62	36	39	104	23	25	15	23	11	29	16	15	24	18	537	39	54	26	55	93	17	33	29	30	39	3	4	3	13	19	7	3	3	6	3	2	27	20	19	20	26	24	31	20	23
79	GAMDP	5	2	4	2	1	2	2	1	2	0	0	1	1	0	4	0	2	3	3	7	2	1	4	0	0	1	0	0	0	1	0	0	0	0	0	0	0	0	0	0	0	0	0	1	1	2	0	1
80	SMTGGQQMGRGS	0	0	0	0	0	0	0	0	0	0	0	0	0	0	0	0	0	0	0	0	0	0	0	0	0	0	0	0	0	0	0	0	0	0	0	0	0	0	0	0	0	0	0	0	0	0	0	0
81	ENQDRG	3	0	0	0	0	0	0	0	0	0	0	0	0	0	0	0	0	0	0	0	0	0	0	0	0	0	0	0	0	0	0	0	0	0	0	0	0	0	0	0	0	0	0	0	0	0	0	0
82	GGKKKK	9	6	14	17	8	15	16	3	1	4	4	1	11	12	1	2	9	11	6	11	1	1	18	3	1	1	2	9	7	3	11	14	19	8	5	7	0	0	0	11	9	1	3	2	2	5	2	6
83	RASQPELAPEDPED	0	0	0	0	0	0	0	0	0	0	0	0	0	0	0	0	0	0	0	0	0	0	0	0	0	0	0	0	0	0	0	0	0	0	0	0	0	0	0	0	0	0	0	0	0	0	0	0
84	GSSSPN	5	2	4	4	3	4	3	0	1	3	1	0	1	2	1	0	2	1	3	0	0	0	4	0	1	1	0	2	0	0	0	0	2	0	1	2	0	0	0	2	1	1	1	1	1	1	2	2
85	KKGEKK	5	4	2	2	0	3	2	0	0	0	1	1	2	5	0	2	0	8	3	0	0	0	2	2	0	0	1	3	5	3	10	11	8	15	1	0	1	0	0	1	0	0	0	0	0	0	0	1
86	GRVHHHH	0	0	0	0	0	0	0	0	0	0	0	0	0	0	0	0	0	0	0	0	0	0	0	0	0	0	0	0	0	0	0	0	0	0	0	0	0	0	0	0	0	0	0	0	0	0	0	0
87	GGGSCSG	3	3	1	1	0	0	0	0	0	0	0	0	0	1	0	0	0	0	0	0	0	0	0	0	0	0	0	0	0	0	0	0	0	0	0	0	0	0	0	0	0	0	0	0	0	0	0	0
88	GQRKRR	8	0	1	1	0	0	1	0	0	0	1	2	2	1	0	0	2	2	2	0	1	0	1	1	0	0	1	0	0	0	0	0	0	0	0	0	0	0	0	0	0	0	0	0	0	0	0	0
89	SMAEG	12	6	8	9	3	4	4	3	2	4	3	1	0	2	1	1	3	3	2	2	0	0	3	11	2	3	3	2	0	0	0	1	1	0	1	1	0	1	0	1	3	1	3	4	4	2	2	5
90	REVQTG	1	0	0	0	0	1	1	0	0	0	0	0	0	0	0	0	0	0	0	0	0	0	0	1	0	0	0	0	0	0	0	0	0	0	0	0	0	0	0	0	0	0	1	0	0	0	1	0
91	PPSGSP	12	3	4	3	0	6	8	4	1	0	1	0	0	0	0	0	2	4	2	1	0	1	2	2	1	4	0	2	0	0	0	0	2	0	1	3	1	0	1	1	0	0	1	1	1	2	1	0
92	PSPES	68	24	60	43	8	13	28	11	14	11	7	2	12	15	4	4	8	20	17	4	4	6	17	16	4	4	3	7	0	0	0	0	3	5	1	2	4	3	2	9	9	17	14	10	12	16	11	17
93	AAHHHHHHH	4	1	4	2	0	0	0	1	2	1	2	1	0	0	0	0	0	2	0	0	0	0	1	0	0	0	0	0	0	0	0	0	0	0	0	0	0	0	0	0	0	0	0	0	0	0	0	0
94	AMAIIG	1	0	8	0	1	0	1	0	0	0	0	0	0	0	0	0	0	0	0	1	0	0	0	0	0	0	0	0	0	0	0	0	0	0	0	0	0	0	0	0	0	0	0	0	0	0	0	0
95	SKKKK	180	73	135	103	58	90	57	49	44	59	34	42	58	69	27	27	43	107	145	17	12	7	48	25	6	4	32	22	103	121	198	103	99	146	79	72	4	5	6	24	30	20	22	22	21	16	19	19
96	DHSPAP	0	2	0	0	0	0	1	0	0	0	0	0	0	1	0	0	0	2	1	1	0	0	0	0	1	0	0	0	0	0	0	0	0	0	0	0	0	0	0	0	0	0	0	0	0	0	0	0
97	ETAAAKFERNHM	0	0	0	0	0	0	0	0	0	0	0	0	0	0	0	0	0	0	0	0	0	0	0	0	0	0	0	0	0	0	0	0	0	0	0	0	0	0	0	0	0	0	0	0	0	0	0	0
98	SEKKK	40	20	41	35	9	24	17	12	16	15	9	8	43	45	13	16	16	25	61	12	2	8	11	4	1	6	7	14	58	56	65	63	54	74	22	22	0	2	0	7	16	6	9	6	6	10	9	3
99	DSEDDD	9	2	8	4	4	9	8	5	6	11	6	2	10	7	1	1	4	5	12	5	3	6	7	1	4	1	1	2	0	2	1	2	2	0	2	12	1	0	1	9	5	3	0	3	3	6	0	5
100	RGSTAS	4	1	1	1	1	0	1	1	1	4	0	0	1	1	0	1	5	5	1	0	0	1	6	3	3	4	1	1	0	0	0	0	2	0	0	0	1	0	1	1	2	2	2	2	2	5	2	2
101	EKKTE	32	15	18	19	14	23	13	7	12	9	4	3	26	32	6	3	10	11	49	6	4	3	2	0	2	1	6	19	14	15	23	22	17	21	6	8	2	0	2	7	5	9	6	5	5	9	4	4
102	GHHH	87	37	69	72	27	42	71	84	96	76	142	106	45	59	16	16	14	187	41	22	2	5	31	18	18	19	8	32	0	0	9	12	14	5	48	50	7	6	5	18	22	12	22	12	13	27	24	18
103	DDDKD	16	5	17	9	2	11	7	12	12	15	10	5	12	9	7	6	11	16	22	9	4	4	10	3	3	5	3	15	6	10	22	8	4	10	23	20	3	0	2	13	8	2	0	4	4	7	1	3
104	KSKSK	62	26	47	40	9	31	23	50	44	43	30	21	37	43	13	50	26	50	67	21	10	8	20	13	2	5	8	11	18	17	26	19	27	17	100	84	5	2	4	21	23	19	8	13	13	24	10	22
105	GVPRG	15	11	24	19	6	7	21	2	4	4	5	4	4	4	2	0	4	18	2	16	2	6	21	2	5	6	3	11	0	0	0	3	4	0	0	0	1	0	0	4	3	6	6	5	5	9	6	7
106	YKDDD	6	1	2	3	3	3	1	2	2	3	2	4	2	2	3	1	2	2	9	3	1	0	0	1	1	3	1	4	2	1	14	1	1	6	9	4	1	0	1	1	3	0	1	0	0	0	2	2
107	EKKNS	21	6	13	12	6	16	6	3	3	3	1	3	15	17	2	12	6	4	19	1	1	1	1	0	1	2	2	3	38	26	58	27	22	54	18	4	2	0	1	0	2	3	0	1	1	1	1	0
108	NSDQAR	0	0	2	0	0	0	0	0	0	0	0	0	0	0	0	1	0	1	2	1	0	0	0	0	0	0	0	0	0	0	0	0	0	0	0	0	0	0	0	0	0	0	0	0	0	0	0	0
109	SRSHHHHH	0	0	0	0	0	0	0	1	0	0	1	0	1	0	0	0	0	1	0	0	0	0	0	0	0	0	0	0	0	0	0	0	0	0	0	0	0	0	0	0	0	0	0	0	0	0	0	0
110	DLVPR	19	6	20	13	3	5	11	7	9	4	11	4	4	6	4	4	14	14	18	2	3	3	4	6	0	5	4	5	1	1	0	1	0	0	1	5	2	4	4	3	3	7	7	2	2	4	6	4
111	RSRRSN	0	0	0	0	0	1	2	0	0	3	2	2	1	0	0	1	0	0	1	1	0	1	1	1	0	0	0	2	0	0	0	2	1	0	0	2	0	0	0	3	1	2	0	1	1	0	0	1
112	PAPPP	385	146	298	230	74	112	181	148	144	74	108	81	100	113	23	56	40	510	80	143	15	26	89	59	52	78	25	63	2	2	5	4	6	3	25	29	5	6	7	76	87	56	50	57	56	64	49	64
113	TDNGNS	0	0	0	0	0	1	0	0	0	1	0	0	0	1	0	0	2	0	0	0	0	0	0	0	0	0	0	0	0	0	1	1	0	4	0	0	0	0	0	0	0	0	1	0	0	0	1	0
114	QSQAGA	2	0	0	0	0	1	0	0	1	1	0	2	0	0	1	1	1	0	2	0	0	0	1	1	2	0	0	2	0	0	0	0	0	0	0	1	0	0	0	0	0	0	0	0	0	0	0	2
115	CGYSD	5	3	2	1	3	2	3	0	0	0	2	1	1	3	1	1	0	4	4	1	0	0	2	0	0	0	0	0	3	0	2	0	0	1	1	0	1	1	1	1	2	2	0	1	1	2	0	2
116	DSDVSL	15	5	14	11	4	15	4	1	0	3	2	1	1	0	1	0	6	2	0	0	1	0	0	1	0	0	0	1	0	0	0	0	0	0	1	0	0	1	0	0	1	0	2	2	2	1	2	2
117	SGSPPT	3	1	1	1	0	1	1	1	0	0	1	0	1	1	0	0	0	7	2	0	0	0	2	2	0	0	0	0	0	0	0	1	0	0	1	3	0	0	0	1	1	2	1	1	1	3	1	2
118	GQQQQQ	8	2	9	2	5	4	14	66	88	28	112	73	12	28	7	12	4	16	12	4	0	0	59	12	11	14	12	22	0	0	0	1	0	1	47	63	0	0	0	6	15	5	6	5	5	5	4	5
119	SESSE	88	38	76	75	32	49	33	30	27	28	32	11	58	49	11	36	9	33	56	10	4	5	13	8	3	8	9	24	10	6	6	7	12	12	32	24	10	9	12	21	26	6	14	12	12	12	16	15
120	EDGQDG	0	0	0	0	1	2	1	0	0	1	1	0	2	0	0	0	0	1	1	0	0	0	0	0	0	0	0	0	0	0	0	0	0	0	0	0	0	0	0	0	0	1	1	0	0	1	1	1
121	DESHHH	0	0	0	0	0	1	0	0	0	0	0	0	0	0	0	0	0	0	0	0	0	0	0	0	0	0	0	0	0	0	0	0	0	0	0	0	0	0	0	0	0	0	0	0	0	0	0	0
122	NSSSS	182	74	179	136	82	116	102	272	293	181	287	143	73	114	58	99	31	184	244	15	4	4	73	30	46	39	20	97	31	24	129	53	44	42	550	518	23	18	14	40	50	27	38	32	31	53	38	29
123	GEGHHHHH	0	0	0	0	0	0	0	0	0	0	0	0	0	0	0	0	0	0	0	0	0	0	0	0	0	0	0	0	0	0	0	0	0	0	0	0	0	0	0	0	0	0	0	0	0	0	0	0
124	GMDELYK	0	0	0	0	0	0	0	0	0	0	0	0	0	0	0	0	0	0	0	0	0	0	0	0	0	0	0	0	0	0	0	0	0	0	0	0	0	0	0	0	0	0	0	0	0	0	0	0
125	GEKMK	21	6	12	7	4	4	9	1	2	1	3	5	3	10	2	2	6	3	12	0	1	1	2	1	0	0	1	2	0	2	0	6	6	0	2	3	0	1	0	3	1	0	1	2	1	0	1	0
126	KKKSK	116	51	105	68	60	71	51	50	45	57	40	39	54	67	26	50	46	76	101	27	14	12	33	19	4	7	15	18	62	55	119	55	62	82	88	75	3	3	1	36	27	13	18	16	19	18	18	28
127	KKEKK	225	74	189	145	76	147	73	48	52	66	39	46	117	143	35	24	47	111	113	75	30	37	31	18	5	6	35	55	152	118	281	153	145	192	143	106	5	6	4	51	51	30	34	23	23	30	27	27
128	GGGDD	54	22	39	38	16	28	43	16	25	24	34	20	10	27	8	9	20	353	51	162	40	30	244	7	27	28	17	28	1	1	1	8	21	1	65	18	2	1	3	11	26	10	12	7	7	18	15	13
129	EEDEDDD	20	9	21	12	12	13	7	13	7	9	10	8	8	11	0	1	1	6	7	9	2	1	6	4	1	2	1	2	1	5	7	3	5	4	15	12	0	0	0	4	4	3	4	4	4	4	4	1
130	SPGPPA	26	7	7	4	1	2	3	1	2	0	0	0	0	2	0	0	0	1	0	0	0	0	3	1	0	0	0	0	0	0	0	0	0	0	0	0	0	0	0	0	1	1	0	1	1	1	0	2
131	GSPGI	41	11	28	20	6	22	17	7	5	7	5	5	7	4	2	4	2	3	13	4	0	1	3	1	2	3	1	2	0	1	0	3	0	1	0	3	3	2	2	7	3	7	5	4	3	8	6	4
132	VDHHHH	0	0	0	0	0	0	0	0	2	4	3	3	0	1	0	2	0	2	1	0	0	0	0	0	0	0	1	0	0	0	0	0	0	0	0	2	0	0	0	0	0	0	0	0	0	0	0	0
133	APAAE	67	15	46	29	9	30	33	37	30	12	10	11	27	29	2	2	6	124	18	45	12	7	68	32	27	51	15	22	0	0	0	1	5	1	1	1	3	5	6	28	20	23	17	19	17	22	15	28
134	MSLN	100	38	99	73	31	60	55	68	51	43	37	41	60	99	30	21	47	118	90	18	13	10	18	26	22	19	26	47	33	53	52	37	32	29	50	60	20	15	21	41	33	34	26	21	24	28	27	29
135	ASMTGGQQ	0	0	0	0	0	0	0	0	0	0	0	0	0	0	0	0	0	0	0	0	0	0	0	0	0	0	0	0	0	0	0	0	0	0	0	0	0	0	0	0	0	0	0	0	0	0	0	0
136	SEFGSS	0	1	0	1	0	1	0	0	0	1	2	1	0	0	0	0	0	0	3	1	0	0	1	0	0	0	0	0	0	1	0	0	0	0	1	0	0	0	0	1	0	0	0	0	0	1	0	0
137	PSPPP	306	113	269	183	74	109	170	95	82	62	80	59	48	61	22	18	65	773	177	143	36	53	133	48	72	103	22	144	5	3	3	8	10	2	67	53	8	8	9	65	83	51	57	47	50	67	51	46
138	RGRPRG	9	6	7	7	2	2	4	5	5	1	1	1	6	4	2	2	1	13	3	2	2	2	3	2	2	1	1	0	0	0	0	0	1	0	0	0	0	0	0	2	4	1	2	1	1	1	1	3
139	SPASLR	9	3	8	6	6	2	4	0	1	0	3	0	1	0	0	0	0	6	4	1	0	0	2	2	2	3	1	5	0	0	0	0	0	0	0	0	0	1	0	0	1	1	3	2	3	3	3	1
140	SHMEEK	5	0	0	0	0	0	0	0	1	0	0	0	0	0	0	0	0	0	0	0	0	0	0	0	0	0	0	0	0	0	0	0	0	0	0	0	0	0	0	0	0	0	0	1	1	0	0	0
141	TTETTP	0	0	0	0	3	0	0	3	2	1	1	0	1	12	0	1	0	0	1	0	1	0	0	0	0	0	0	0	0	0	1	1	0	0	7	1	1	0	1	1	1	0	1	0	0	1	1	0
		25.H_sapiens	22974.B_taurus	59.M_musculus	122.R_norvegicus	21457.G_gallus	20721.D_rerio	22388.T_nigroviridis	17.D_melanogaster	25396.D_pseudoobscura	31436.A_aegypti	78607.A_darlingi	22426.A_gambiae	21633.C_briggsae	9.C_elegans	64800.L_loa	79720.T_spiralis	30565.N_vectensis	23214.O_sativa	3.A_thaliana	33157.Micromonas_sp	29351.O_lucimarinus	25972.O_tauri	35109.E_siliculosus	30562.M_brevicollis	83400.L_braziliensis	83363.L_infantum	71330.T_brucei	33602.T_cruzi	32114.P_berghei	31998.P_chabaudi	493.P_falciparum	31342.P_knowlesi	31632.P_vivax	21631.P_yoelii	21395.D_discoideum	35301.P_pallidum	33600.G_intestinalis_ATCC_50803	35295.G_intestinalis_ATCC_50581	65115.G_intestinalis	25591.P_nodorum	79905.P_teres	29154.A_clavatus	33020.A_flavus	22118.A_fumigatus_FGSC_A1100	31018.A_fumigatus_CEA10	29130.A_niger	23077.A_oryzae	28239.A_terreus
		1	0.982094	0.996298	0.994793	0.97718	0.861274	0.974985	0.817987	0.767305	0.797794	0.636893	0.736459	0.935088	0.911385	0.826054	0.815259	0.90991	0.75918	0.913832	0.774881	0.847949	0.892841	0.610544	0.916817	0.848893	0.847985	0.945394	0.940389	0.312358	0.336023	0.331555	0.41118	0.440308	0.307555	0.635143	0.570987	0.512481	0.566627	0.546916	0.96936	0.97036	0.96254	0.94777	0.950871	0.948839	0.93876	0.940437	0.950972
		0.982094	1	0.980593	0.98523	0.979187	0.922035	0.951913	0.787679	0.74305	0.784538	0.618205	0.725516	0.918357	0.887449	0.814763	0.808671	0.925588	0.744178	0.925694	0.769864	0.840294	0.870283	0.620334	0.89798	0.794303	0.794724	0.946723	0.919786	0.456589	0.481545	0.472432	0.553244	0.58386	0.453266	0.632063	0.555511	0.477238	0.522712	0.508999	0.943921	0.938262	0.922543	0.915874	0.919716	0.920527	0.90617	0.916569	0.922743
		0.996298	0.980593	1	0.99628	0.979147	0.872278	0.974981	0.829142	0.77695	0.814216	0.648804	0.741846	0.944082	0.923303	0.850952	0.834609	0.925043	0.753267	0.92149	0.76618	0.844169	0.893365	0.601944	0.925068	0.856706	0.851398	0.950603	0.939437	0.329	0.350668	0.348296	0.425739	0.452634	0.323524	0.658876	0.598072	0.536036	0.591771	0.570127	0.972051	0.976492	0.968612	0.959134	0.96046	0.959453	0.946681	0.952772	0.958343
		0.994793	0.98523	0.99628	1	0.984865	0.887393	0.964302	0.802185	0.750414	0.795577	0.623409	0.719846	0.943435	0.907209	0.836401	0.823648	0.917848	0.723098	0.918258	0.745062	0.829282	0.878568	0.579314	0.9157	0.822107	0.816242	0.941427	0.927468	0.356876	0.380873	0.377626	0.456216	0.482764	0.352341	0.650009	0.593814	0.520935	0.57067	0.555878	0.962712	0.965824	0.955296	0.945926	0.947038	0.946694	0.928726	0.942088	0.944059
		0.97718	0.979187	0.979147	0.984865	1	0.922392	0.954734	0.799387	0.750036	0.820511	0.637837	0.73028	0.95837	0.915604	0.865593	0.846502	0.930735	0.706193	0.941383	0.729163	0.828307	0.868429	0.585218	0.913722	0.804871	0.786988	0.948869	0.903724	0.425409	0.448771	0.4503	0.526574	0.553224	0.421389	0.690613	0.645154	0.561871	0.601931	0.588169	0.951135	0.950804	0.928453	0.941426	0.933386	0.93579	0.923127	0.943277	0.929475
		0.861274	0.922035	0.872278	0.887393	0.922392	1	0.828112	0.681311	0.636415	0.762674	0.566038	0.636324	0.886802	0.82249	0.834473	0.805518	0.910714	0.562002	0.891848	0.59523	0.712655	0.750205	0.47143	0.84085	0.640102	0.614052	0.886226	0.754193	0.712464	0.731659	0.731525	0.793043	0.809342	0.710942	0.657905	0.60846	0.490977	0.521498	0.526144	0.840537	0.833823	0.807436	0.833488	0.8366	0.8449	0.805477	0.850763	0.83042
		0.974985	0.951913	0.974981	0.964302	0.954734	0.828112	1	0.896571	0.858313	0.875924	0.757767	0.842465	0.930649	0.939534	0.840989	0.849663	0.89193	0.849034	0.943622	0.84818	0.894016	0.917253	0.718723	0.91218	0.917714	0.908391	0.951949	0.960585	0.233125	0.258002	0.254308	0.345811	0.385622	0.22957	0.691488	0.614527	0.542652	0.587652	0.562017	0.961011	0.966079	0.950203	0.951538	0.943798	0.941058	0.977619	0.9483	0.947534
		0.817987	0.787679	0.829142	0.802185	0.799387	0.681311	0.896571	1	0.990932	0.964992	0.93649	0.953496	0.830196	0.914913	0.832007	0.899794	0.753952	0.864155	0.887765	0.825103	0.802608	0.767751	0.775948	0.815419	0.929882	0.911174	0.859019	0.884467	0.10879	0.124552	0.138856	0.214833	0.257997	0.105526	0.85458	0.764714	0.528218	0.572107	0.526989	0.833508	0.859183	0.844071	0.841298	0.830061	0.823163	0.926956	0.841886	0.838542
		0.767305	0.74305	0.77695	0.750414	0.750036	0.636415	0.858313	0.990932	1	0.949678	0.95717	0.9714	0.774289	0.870345	0.771805	0.866066	0.696852	0.877028	0.862049	0.841647	0.796574	0.735547	0.820402	0.758907	0.897518	0.882515	0.82052	0.861693	0.0837589	0.0995073	0.114848	0.193881	0.243339	0.082054	0.859543	0.754758	0.467447	0.501182	0.45672	0.780272	0.803794	0.784012	0.778805	0.760599	0.753105	0.885366	0.781912	0.775326
		0.797794	0.784538	0.814216	0.795577	0.820511	0.762674	0.875924	0.964992	0.949678	1	0.941945	0.938723	0.862271	0.912492	0.878671	0.939061	0.784682	0.774554	0.914744	0.74348	0.761033	0.741253	0.697703	0.823243	0.865082	0.823525	0.855323	0.82139	0.243723	0.259486	0.280785	0.348887	0.386336	0.242025	0.876187	0.810566	0.563312	0.591337	0.562604	0.818355	0.8401	0.817095	0.840328	0.82563	0.823534	0.914006	0.850137	0.83081
		0.636893	0.618205	0.648804	0.623409	0.637837	0.566038	0.757767	0.93649	0.95717	0.941945	1	0.97253	0.676366	0.769328	0.690153	0.816013	0.576622	0.793367	0.796644	0.748654	0.688011	0.620911	0.768191	0.648042	0.789886	0.759743	0.704558	0.737673	0.0593144	0.0752923	0.0952226	0.167861	0.221135	0.0608388	0.820907	0.720345	0.37264	0.387443	0.357601	0.647806	0.672138	0.6507	0.657729	0.639139	0.632296	0.790396	0.666371	0.654822
		0.736459	0.725516	0.741846	0.719846	0.73028	0.636324	0.842465	0.953496	0.9714	0.938723	0.97253	1	0.737363	0.82515	0.70242	0.812195	0.664681	0.892449	0.868763	0.865206	0.807812	0.724768	0.871816	0.697657	0.838208	0.820621	0.792895	0.840561	0.103718	0.124081	0.134455	0.222098	0.282782	0.104189	0.784591	0.662588	0.372999	0.392077	0.361266	0.734824	0.746471	0.715917	0.722496	0.697801	0.691644	0.844465	0.72813	0.718247
		0.935088	0.918357	0.944082	0.943435	0.95837	0.886802	0.930649	0.830196	0.774289	0.862271	0.676366	0.737363	1	0.969499	0.937541	0.886146	0.917981	0.665	0.915597	0.67392	0.778547	0.827172	0.537808	0.935276	0.841116	0.808729	0.939723	0.853248	0.385824	0.403005	0.405913	0.477997	0.494402	0.379805	0.74207	0.716767	0.669817	0.725627	0.712166	0.940797	0.957648	0.940037	0.961509	0.954301	0.956977	0.941389	0.964902	0.944147
		0.911385	0.887449	0.923303	0.907209	0.915604	0.82249	0.939534	0.914913	0.870345	0.912492	0.769328	0.82515	0.969499	1	0.944223	0.899775	0.902342	0.773882	0.922303	0.761621	0.826902	0.837713	0.652732	0.91658	0.92155	0.892776	0.950636	0.890467	0.29816	0.311444	0.315191	0.390425	0.413503	0.290478	0.787624	0.732476	0.674977	0.737082	0.705286	0.931462	0.956317	0.938245	0.955312	0.944341	0.944145	0.964907	0.954845	0.9386
		0.826054	0.814763	0.850952	0.836401	0.865593	0.834473	0.840989	0.832007	0.771805	0.878671	0.690153	0.70242	0.937541	0.944223	1	0.918712	0.89407	0.587164	0.856886	0.5634	0.683549	0.745239	0.446772	0.904258	0.836611	0.78257	0.890599	0.758769	0.408362	0.41762	0.428981	0.480765	0.483142	0.400964	0.805042	0.802172	0.771371	0.825103	0.798876	0.863128	0.896344	0.886041	0.924206	0.921009	0.924788	0.900204	0.931015	0.901451
		0.815259	0.808671	0.834609	0.823648	0.846502	0.805518	0.849663	0.899794	0.866066	0.939061	0.816013	0.812195	0.886146	0.899775	0.918712	1	0.837594	0.664609	0.890447	0.642644	0.712004	0.736904	0.553257	0.852454	0.811973	0.772947	0.862837	0.782285	0.336883	0.348011	0.371624	0.424981	0.449415	0.33272	0.86893	0.833665	0.628564	0.654571	0.627149	0.849307	0.863225	0.843124	0.857662	0.860125	0.859529	0.895875	0.871043	0.866049
		0.90991	0.925588	0.925043	0.917848	0.930735	0.910714	0.89193	0.753952	0.696852	0.784682	0.576622	0.664681	0.917981	0.902342	0.89407	0.837594	1	0.677323	0.897363	0.693002	0.827171	0.871515	0.53427	0.907887	0.793557	0.778243	0.948688	0.841848	0.520528	0.535726	0.53239	0.594037	0.609753	0.511904	0.639298	0.585909	0.630858	0.66575	0.658662	0.939152	0.928495	0.910197	0.930089	0.922483	0.929473	0.8939	0.933967	0.928256
		0.75918	0.744178	0.753267	0.723098	0.706193	0.562002	0.849034	0.864155	0.877028	0.774554	0.793367	0.892449	0.665	0.773882	0.587164	0.664609	0.677323	1	0.808415	0.980911	0.916775	0.833553	0.945736	0.651201	0.862283	0.883966	0.800683	0.892182	0.0415509	0.0582695	0.051468	0.147185	0.212301	0.0388108	0.58294	0.419214	0.295787	0.334789	0.289201	0.759218	0.754263	0.719088	0.711008	0.688839	0.680203	0.815597	0.704275	0.713885
		0.913832	0.925694	0.92149	0.918258	0.941383	0.891848	0.943622	0.887765	0.862049	0.914744	0.796644	0.868763	0.915597	0.922303	0.856886	0.890447	0.897363	0.808415	1	0.811333	0.872857	0.849494	0.736772	0.850486	0.835956	0.807754	0.943881	0.909812	0.392527	0.41951	0.423081	0.509945	0.55024	0.391134	0.780979	0.699198	0.515525	0.546996	0.525771	0.898725	0.905433	0.868706	0.886288	0.873136	0.874741	0.927986	0.893816	0.868998
		0.774881	0.769864	0.76618	0.745062	0.729163	0.59523	0.84818	0.825103	0.841647	0.74348	0.748654	0.865206	0.67392	0.761621	0.5634	0.642644	0.693002	0.980911	0.811333	1	0.945825	0.847654	0.948808	0.654922	0.825725	0.853679	0.804733	0.892286	0.0904833	0.107754	0.101117	0.200116	0.267702	0.0878566	0.56414	0.398653	0.273675	0.306284	0.273174	0.771169	0.758106	0.715015	0.707564	0.677197	0.670305	0.803705	0.704518	0.711456
		0.847949	0.840294	0.844169	0.829282	0.828307	0.712655	0.894016	0.802608	0.796574	0.761033	0.688011	0.807812	0.778547	0.826902	0.683549	0.712004	0.827171	0.916775	0.872857	0.945825	1	0.948074	0.850905	0.756797	0.845972	0.854602	0.898694	0.912831	0.20787	0.225769	0.220289	0.318655	0.374196	0.202448	0.592925	0.459082	0.425474	0.440803	0.425271	0.865409	0.844652	0.805348	0.807174	0.777179	0.774722	0.86067	0.805352	0.803439
		0.892841	0.870283	0.893365	0.878568	0.868429	0.750205	0.917253	0.767751	0.735547	0.741253	0.620911	0.724768	0.827172	0.837713	0.745239	0.736904	0.871515	0.833553	0.849494	0.847654	0.948074	1	0.69376	0.820584	0.852064	0.855213	0.911517	0.899348	0.233079	0.245848	0.242938	0.331261	0.371741	0.226361	0.554312	0.458076	0.488636	0.513316	0.495649	0.915353	0.89391	0.87234	0.874951	0.861135	0.85865	0.891127	0.868037	0.873007
		0.610544	0.620334	0.601944	0.579314	0.585218	0.47143	0.718723	0.775948	0.820402	0.697703	0.768191	0.871816	0.537808	0.652732	0.446772	0.553257	0.53427	0.945736	0.736772	0.948808	0.850905	0.69376	1	0.497185	0.726702	0.742584	0.682632	0.77748	0.0393422	0.0598772	0.0504065	0.154712	0.231669	0.0400633	0.55929	0.387158	0.208787	0.219807	0.183481	0.600689	0.590341	0.536895	0.544594	0.502101	0.495957	0.679019	0.548944	0.537038
		0.916817	0.89798	0.925068	0.9157	0.913722	0.84085	0.91218	0.815419	0.758907	0.823243	0.648042	0.697657	0.935276	0.91658	0.904258	0.852454	0.907887	0.651201	0.850486	0.654922	0.756797	0.820584	0.497185	1	0.868655	0.854302	0.914095	0.833913	0.334662	0.357158	0.353574	0.422719	0.438227	0.33033	0.699559	0.679838	0.69319	0.743331	0.734232	0.944269	0.952236	0.956161	0.966146	0.962387	0.964812	0.940727	0.969496	0.968415
		0.848893	0.794303	0.856706	0.822107	0.804871	0.640102	0.917714	0.929882	0.897518	0.865082	0.789886	0.838208	0.841116	0.92155	0.836611	0.811973	0.793557	0.862283	0.835956	0.825725	0.845972	0.852064	0.726702	0.868655	1	0.988065	0.877885	0.895974	0.0301181	0.0460565	0.0431779	0.1298	0.164857	0.024024	0.719385	0.648368	0.640229	0.699639	0.656676	0.882075	0.91241	0.903253	0.909992	0.896218	0.890646	0.952223	0.902629	0.897294
		0.847985	0.794724	0.851398	0.816242	0.786988	0.614052	0.908391	0.911174	0.882515	0.823525	0.759743	0.820621	0.808729	0.892776	0.78257	0.772947	0.778243	0.883966	0.807754	0.853679	0.854602	0.855213	0.742584	0.854302	0.988065	1	0.861931	0.90431	0.0146189	0.0282413	0.0226928	0.107523	0.146209	0.00806864	0.67171	0.583714	0.573983	0.640869	0.596011	0.881153	0.903456	0.895797	0.889852	0.877221	0.870343	0.933794	0.878988	0.88739
		0.945394	0.946723	0.950603	0.941427	0.948869	0.886226	0.951949	0.859019	0.82052	0.855323	0.704558	0.792895	0.939723	0.950636	0.890599	0.862837	0.948688	0.800683	0.943881	0.804733	0.898694	0.911517	0.682632	0.914095	0.877885	0.861931	1	0.921429	0.413367	0.43316	0.427177	0.509135	0.539682	0.407419	0.711353	0.629426	0.588889	0.631277	0.610292	0.951384	0.951834	0.934911	0.938021	0.934375	0.933665	0.94227	0.93828	0.936585
		0.940389	0.919786	0.939437	0.927468	0.903724	0.754193	0.960585	0.884467	0.861693	0.82139	0.737673	0.840561	0.853248	0.890467	0.758769	0.782285	0.841848	0.892182	0.909812	0.892286	0.912831	0.899348	0.77748	0.833913	0.895974	0.90431	0.921429	1	0.16869	0.191857	0.188655	0.28085	0.325843	0.164713	0.66381	0.55442	0.44744	0.483075	0.454982	0.915292	0.918899	0.903614	0.883688	0.872862	0.866556	0.921569	0.871626	0.880438
		0.312358	0.456589	0.329	0.356876	0.425409	0.712464	0.233125	0.10879	0.0837589	0.243723	0.0593144	0.103718	0.385824	0.29816	0.408362	0.336883	0.520528	0.0415509	0.392527	0.0904833	0.20787	0.233079	0.0393422	0.334662	0.0301181	0.0146189	0.413367	0.16869	1	0.995113	0.992181	0.98471	0.96942	0.998953	0.254363	0.225034	0.153654	0.167004	0.183182	0.295649	0.270538	0.244291	0.287865	0.301069	0.317176	0.212428	0.317177	0.297265
		0.336023	0.481545	0.350668	0.380873	0.448771	0.731659	0.258002	0.124552	0.0995073	0.259486	0.0752923	0.124081	0.403005	0.311444	0.41762	0.348011	0.535726	0.0582695	0.41951	0.107754	0.225769	0.245848	0.0598772	0.357158	0.0460565	0.0282413	0.43316	0.191857	0.995113	1	0.990984	0.98967	0.976421	0.995889	0.264403	0.235575	0.163516	0.173366	0.196135	0.313522	0.288287	0.263579	0.304473	0.319231	0.335666	0.232436	0.335606	0.313734
		0.331555	0.472432	0.348296	0.377626	0.4503	0.731525	0.254308	0.138856	0.114848	0.280785	0.0952226	0.134455	0.405913	0.315191	0.428981	0.371624	0.53239	0.051468	0.423081	0.101117	0.220289	0.242938	0.0504065	0.353574	0.0431779	0.0226928	0.427177	0.188655	0.992181	0.990984	1	0.985304	0.969408	0.993922	0.298878	0.274198	0.163217	0.172963	0.185293	0.315631	0.287739	0.259277	0.304425	0.31665	0.332146	0.234032	0.333888	0.311897
		0.41118	0.553244	0.425739	0.456216	0.526574	0.793043	0.345811	0.214833	0.193881	0.348887	0.167861	0.222098	0.477997	0.390425	0.480765	0.424981	0.594037	0.147185	0.509945	0.200116	0.318655	0.331261	0.154712	0.422719	0.1298	0.107523	0.509135	0.28085	0.98471	0.98967	0.985304	1	0.994414	0.985819	0.349896	0.312787	0.213124	0.216186	0.23313	0.389067	0.363957	0.33051	0.376675	0.383701	0.399505	0.319635	0.40906	0.379205
		0.440308	0.58386	0.452634	0.482764	0.553224	0.809342	0.385622	0.257997	0.243339	0.386336	0.221135	0.282782	0.494402	0.413503	0.483142	0.449415	0.609753	0.212301	0.55024	0.267702	0.374196	0.371741	0.231669	0.438227	0.164857	0.146209	0.539682	0.325843	0.96942	0.976421	0.969408	0.994414	1	0.970848	0.372685	0.320205	0.201727	0.199614	0.216796	0.415322	0.386106	0.348613	0.394299	0.397434	0.412572	0.353345	0.427963	0.400225
		0.307555	0.453266	0.323524	0.352341	0.421389	0.710942	0.22957	0.105526	0.082054	0.242025	0.0608388	0.104189	0.379805	0.290478	0.400964	0.33272	0.511904	0.0388108	0.391134	0.0878566	0.202448	0.226361	0.0400633	0.33033	0.024024	0.00806864	0.407419	0.164713	0.998953	0.995889	0.993922	0.985819	0.970848	1	0.25284	0.223078	0.143513	0.155677	0.171887	0.287892	0.263127	0.235964	0.280546	0.294666	0.310518	0.206995	0.310357	0.28968
		0.635143	0.632063	0.658876	0.650009	0.690613	0.657905	0.691488	0.85458	0.859543	0.876187	0.820907	0.784591	0.74207	0.787624	0.805042	0.86893	0.639298	0.58294	0.780979	0.56414	0.592925	0.554312	0.55929	0.699559	0.719385	0.67171	0.711353	0.66381	0.254363	0.264403	0.298878	0.349896	0.372685	0.25284	1	0.968372	0.574162	0.59033	0.54835	0.658717	0.702372	0.676477	0.694078	0.667674	0.668804	0.76337	0.715057	0.658548
		0.570987	0.555511	0.598072	0.593814	0.645154	0.60846	0.614527	0.764714	0.754758	0.810566	0.720345	0.662588	0.716767	0.732476	0.802172	0.833665	0.585909	0.419214	0.699198	0.398653	0.459082	0.458076	0.387158	0.679838	0.648368	0.583714	0.629426	0.55442	0.225034	0.235575	0.274198	0.312787	0.320205	0.223078	0.968372	1	0.660582	0.671385	0.634267	0.604377	0.654253	0.633887	0.668749	0.638946	0.642578	0.706312	0.691576	0.619542
		0.512481	0.477238	0.536036	0.520935	0.561871	0.490977	0.542652	0.528218	0.467447	0.563312	0.37264	0.372999	0.669817	0.674977	0.771371	0.628564	0.630858	0.295787	0.515525	0.273675	0.425474	0.488636	0.208787	0.69319	0.640229	0.573983	0.588889	0.44744	0.153654	0.163516	0.163217	0.213124	0.201727	0.143513	0.574162	0.660582	1	0.955413	0.960597	0.609342	0.627867	0.623839	0.707458	0.662773	0.672559	0.649433	0.724565	0.658054
		0.566627	0.522712	0.591771	0.57067	0.601931	0.521498	0.587652	0.572107	0.501182	0.591337	0.387443	0.392077	0.725627	0.737082	0.825103	0.654571	0.66575	0.334789	0.546996	0.306284	0.440803	0.513316	0.219807	0.743331	0.699639	0.640869	0.631277	0.483075	0.167004	0.173366	0.172963	0.216186	0.199614	0.155677	0.59033	0.671385	0.955413	1	0.970264	0.653234	0.690373	0.688376	0.765922	0.731854	0.740532	0.696986	0.774965	0.714437
		0.546916	0.508999	0.570127	0.555878	0.588169	0.526144	0.562017	0.526989	0.45672	0.562604	0.357601	0.361266	0.712166	0.705286	0.798876	0.627149	0.658662	0.289201	0.525771	0.273174	0.425271	0.495649	0.183481	0.734232	0.656676	0.596011	0.610292	0.454982	0.183182	0.196135	0.185293	0.23313	0.216796	0.171887	0.54835	0.634267	0.960597	0.970264	1	0.637369	0.665435	0.667045	0.739772	0.706371	0.716766	0.664744	0.754508	0.694961
		0.96936	0.943921	0.972051	0.962712	0.951135	0.840537	0.961011	0.833508	0.780272	0.818355	0.647806	0.734824	0.940797	0.931462	0.863128	0.849307	0.939152	0.759218	0.898725	0.771169	0.865409	0.915353	0.600689	0.944269	0.882075	0.881153	0.951384	0.915292	0.295649	0.313522	0.315631	0.389067	0.415322	0.287892	0.658717	0.604377	0.609342	0.653234	0.637369	1	0.983107	0.973103	0.967256	0.963765	0.96363	0.958127	0.963369	0.976251
		0.97036	0.938262	0.976492	0.965824	0.950804	0.833823	0.966079	0.859183	0.803794	0.8401	0.672138	0.746471	0.957648	0.956317	0.896344	0.863225	0.928495	0.754263	0.905433	0.758106	0.844652	0.89391	0.590341	0.952236	0.91241	0.903456	0.951834	0.918899	0.270538	0.288287	0.287739	0.363957	0.386106	0.263127	0.702372	0.654253	0.627867	0.690373	0.665435	0.983107	1	0.985883	0.984171	0.980937	0.980571	0.971869	0.979037	0.977266
		0.96254	0.922543	0.968612	0.955296	0.928453	0.807436	0.950203	0.844071	0.784012	0.817095	0.6507	0.715917	0.940037	0.938245	0.886041	0.843124	0.910197	0.719088	0.868706	0.715015	0.805348	0.87234	0.536895	0.956161	0.903253	0.895797	0.934911	0.903614	0.244291	0.263579	0.259277	0.33051	0.348613	0.235964	0.676477	0.633887	0.623839	0.688376	0.667045	0.973103	0.985883	1	0.978405	0.984651	0.982983	0.962303	0.96957	0.983129
		0.94777	0.915874	0.959134	0.945926	0.941426	0.833488	0.951538	0.841298	0.778805	0.840328	0.657729	0.722496	0.961509	0.955312	0.924206	0.857662	0.930089	0.711008	0.886288	0.707564	0.807174	0.874951	0.544594	0.966146	0.909992	0.889852	0.938021	0.883688	0.287865	0.304473	0.304425	0.376675	0.394299	0.280546	0.694078	0.668749	0.707458	0.765922	0.739772	0.967256	0.984171	0.978405	1	0.987432	0.989056	0.971088	0.996653	0.982629
		0.950871	0.919716	0.96046	0.947038	0.933386	0.8366	0.943798	0.830061	0.760599	0.82563	0.639139	0.697801	0.954301	0.944341	0.921009	0.860125	0.922483	0.688839	0.873136	0.677197	0.777179	0.861135	0.502101	0.962387	0.896218	0.877221	0.934375	0.872862	0.301069	0.319231	0.31665	0.383701	0.397434	0.294666	0.667674	0.638946	0.662773	0.731854	0.706371	0.963765	0.980937	0.984651	0.987432	1	0.999191	0.959569	0.981959	0.987327
		0.948839	0.920527	0.959453	0.946694	0.93579	0.8449	0.941058	0.823163	0.753105	0.823534	0.632296	0.691644	0.956977	0.944145	0.924788	0.859529	0.929473	0.680203	0.874741	0.670305	0.774722	0.85865	0.495957	0.964812	0.890646	0.870343	0.933665	0.866556	0.317176	0.335666	0.332146	0.399505	0.412572	0.310518	0.668804	0.642578	0.672559	0.740532	0.716766	0.96363	0.980571	0.982983	0.989056	0.999191	1	0.958334	0.984979	0.987212
		0.93876	0.90617	0.946681	0.928726	0.923127	0.805477	0.977619	0.926956	0.885366	0.914006	0.790396	0.844465	0.941389	0.964907	0.900204	0.895875	0.8939	0.815597	0.927986	0.803705	0.86067	0.891127	0.679019	0.940727	0.952223	0.933794	0.94227	0.921569	0.212428	0.232436	0.234032	0.319635	0.353345	0.206995	0.76337	0.706312	0.649433	0.696986	0.664744	0.958127	0.971869	0.962303	0.971088	0.959569	0.958334	1	0.97122	0.96388
		0.940437	0.916569	0.952772	0.942088	0.943277	0.850763	0.9483	0.841886	0.781912	0.850137	0.666371	0.72813	0.964902	0.954845	0.931015	0.871043	0.933967	0.704275	0.893816	0.704518	0.805352	0.868037	0.548944	0.969496	0.902629	0.878988	0.93828	0.871626	0.317177	0.335606	0.333888	0.40906	0.427963	0.310357	0.715057	0.691576	0.724565	0.774965	0.754508	0.963369	0.979037	0.96957	0.996653	0.981959	0.984979	0.97122	1	0.978503
		0.950972	0.922743	0.958343	0.944059	0.929475	0.83042	0.947534	0.838542	0.775326	0.83081	0.654822	0.718247	0.944147	0.9386	0.901451	0.866049	0.928256	0.713885	0.868998	0.711456	0.803439	0.873007	0.537038	0.968415	0.897294	0.88739	0.936585	0.880438	0.297265	0.313734	0.311897	0.379205	0.400225	0.28968	0.658548	0.619542	0.658054	0.714437	0.694961	0.976251	0.977266	0.983129	0.982629	0.987327	0.987212	0.96388	0.978503	1
		0.942196	0.904557	0.95263	0.942221	0.928414	0.821099	0.925398	0.798894	0.725497	0.798417	0.596373	0.656345	0.951155	0.930603	0.914787	0.842612	0.915426	0.64466	0.850369	0.642628	0.760646	0.848076	0.456792	0.960772	0.875991	0.856486	0.917059	0.854148	0.284562	0.302292	0.301927	0.364971	0.375571	0.277228	0.656235	0.64297	0.687737	0.755181	0.733053	0.959631	0.975265	0.982298	0.987101	0.99261	0.992726	0.945433	0.98109	0.98304
		0.934989	0.907997	0.944107	0.929235	0.927265	0.82841	0.936571	0.815974	0.751352	0.818497	0.628867	0.696788	0.943901	0.935733	0.906418	0.850423	0.942088	0.701799	0.867289	0.699882	0.80538	0.875345	0.531131	0.965653	0.890655	0.877417	0.930077	0.859491	0.309728	0.326748	0.322991	0.391243	0.409244	0.300683	0.658558	0.632517	0.717039	0.762923	0.745859	0.972158	0.973295	0.969669	0.987349	0.977761	0.981184	0.959246	0.98701	0.984525
		0.926732	0.894188	0.937375	0.92947	0.933269	0.832394	0.936728	0.857382	0.803337	0.869547	0.698778	0.744299	0.967593	0.957384	0.934023	0.892003	0.906577	0.681826	0.89232	0.688345	0.796912	0.847045	0.539568	0.961974	0.896565	0.866102	0.928145	0.859228	0.274736	0.294687	0.297233	0.373697	0.394104	0.268338	0.76743	0.748077	0.727061	0.767408	0.753763	0.952931	0.971604	0.963558	0.978385	0.965767	0.968427	0.967815	0.98348	0.965266
		0.92379	0.884787	0.936015	0.924038	0.925232	0.814464	0.93731	0.846581	0.788363	0.855969	0.682739	0.731223	0.958552	0.947288	0.927511	0.874553	0.90798	0.684909	0.887884	0.678195	0.78978	0.853116	0.531459	0.959316	0.90533	0.873184	0.919327	0.860902	0.242889	0.26512	0.263971	0.341302	0.359172	0.235879	0.738236	0.725762	0.735965	0.778932	0.7691	0.951226	0.971208	0.966231	0.982965	0.969785	0.972961	0.968867	0.984459	0.963384
		0.950517	0.911849	0.958864	0.943568	0.922743	0.8096	0.935875	0.819466	0.749977	0.802808	0.616603	0.680931	0.938444	0.934573	0.902567	0.835222	0.922702	0.694481	0.856395	0.684796	0.785042	0.86759	0.496925	0.949883	0.897053	0.887019	0.924172	0.880374	0.269669	0.284528	0.282204	0.346686	0.358757	0.261064	0.649527	0.61657	0.641502	0.714989	0.691852	0.965729	0.985057	0.986846	0.981804	0.989763	0.988797	0.950104	0.971647	0.979117
		0.914785	0.883239	0.926907	0.904015	0.894922	0.775214	0.960076	0.94746	0.91581	0.921055	0.820559	0.867277	0.905168	0.950962	0.882975	0.894445	0.877601	0.840853	0.923366	0.82607	0.870217	0.880508	0.712235	0.912034	0.959097	0.943741	0.927823	0.929727	0.186318	0.20385	0.208672	0.291588	0.326907	0.180183	0.799602	0.728938	0.618423	0.663843	0.630518	0.934665	0.956978	0.943288	0.946141	0.930273	0.929048	0.984901	0.944509	0.935135
		0.924856	0.89545	0.936403	0.91429	0.901773	0.785629	0.962647	0.945686	0.912396	0.915126	0.811493	0.861286	0.906819	0.952374	0.882603	0.891635	0.88246	0.840165	0.927378	0.824261	0.867967	0.877623	0.707047	0.91147	0.955859	0.942376	0.934329	0.936794	0.202642	0.22031	0.224248	0.306118	0.339995	0.196541	0.794879	0.719365	0.600318	0.651318	0.615525	0.938251	0.961906	0.950243	0.946587	0.935602	0.934168	0.982567	0.943676	0.938176
		0.90781	0.883343	0.922289	0.900243	0.898845	0.798704	0.955147	0.951719	0.919938	0.940541	0.838657	0.878235	0.911448	0.955268	0.898765	0.908144	0.882242	0.829014	0.934748	0.813361	0.860644	0.868589	0.705518	0.909189	0.945872	0.924624	0.930522	0.920212	0.231489	0.248403	0.256166	0.334677	0.368601	0.225175	0.817346	0.74757	0.618592	0.661842	0.632296	0.924329	0.946821	0.934717	0.942208	0.926191	0.925378	0.98078	0.942343	0.930356
		0.911787	0.883233	0.920349	0.895754	0.89131	0.766515	0.966349	0.947171	0.920376	0.915152	0.823472	0.885983	0.89435	0.948821	0.860052	0.871698	0.874709	0.889783	0.930302	0.871982	0.904241	0.902339	0.770285	0.8924	0.964623	0.953808	0.935708	0.940503	0.183454	0.200061	0.203641	0.290607	0.330637	0.177875	0.76977	0.684021	0.591515	0.640027	0.60049	0.932331	0.948092	0.925666	0.935748	0.91597	0.913835	0.980487	0.933524	0.92087
		0.911378	0.880904	0.92033	0.897215	0.894447	0.76809	0.966867	0.934314	0.905184	0.909156	0.811722	0.873614	0.899183	0.945089	0.862413	0.867834	0.879446	0.873727	0.927938	0.859059	0.903976	0.910078	0.754069	0.903185	0.962525	0.948923	0.932395	0.933279	0.176145	0.195619	0.196209	0.286397	0.326344	0.170705	0.763318	0.685622	0.615767	0.65707	0.62654	0.936004	0.949932	0.928886	0.942572	0.920177	0.919383	0.983543	0.942142	0.925539
		0.948276	0.930236	0.956984	0.941411	0.940582	0.849477	0.975853	0.919625	0.879836	0.909537	0.777917	0.840781	0.948776	0.973222	0.910051	0.890165	0.915315	0.818702	0.948284	0.811924	0.876011	0.89414	0.690553	0.933047	0.938841	0.918172	0.966488	0.930018	0.298447	0.317365	0.319846	0.402487	0.43338	0.293879	0.774699	0.704491	0.616556	0.672286	0.639431	0.955375	0.97564	0.957522	0.96658	0.959086	0.958671	0.985911	0.966917	0.954879
		0.945186	0.927016	0.953396	0.936369	0.932069	0.836805	0.976819	0.924144	0.885308	0.906541	0.782292	0.847805	0.936724	0.968378	0.898066	0.882928	0.911268	0.838544	0.948123	0.827013	0.88469	0.899742	0.707589	0.924191	0.945716	0.929206	0.963725	0.939285	0.280589	0.300424	0.300558	0.385097	0.418222	0.276242	0.764379	0.686798	0.599837	0.656113	0.622294	0.953152	0.972754	0.954249	0.960573	0.95439	0.95345	0.984912	0.95992	0.95008
		0.903311	0.9191	0.917815	0.920292	0.919611	0.929897	0.874516	0.794192	0.745115	0.829383	0.657958	0.691411	0.919744	0.887376	0.899112	0.876648	0.90712	0.595953	0.882958	0.601531	0.714386	0.783541	0.4484	0.913142	0.76521	0.744034	0.912725	0.816189	0.525875	0.542764	0.545662	0.606246	0.618282	0.521724	0.7541	0.709199	0.547899	0.594727	0.584658	0.895744	0.912279	0.914366	0.901501	0.918329	0.921198	0.886065	0.907317	0.909406
		0.935769	0.896155	0.949598	0.934942	0.916176	0.811476	0.928519	0.848055	0.784729	0.841565	0.669248	0.709339	0.942539	0.938058	0.919555	0.875878	0.906455	0.671026	0.861073	0.660058	0.761151	0.845839	0.480574	0.950961	0.892449	0.87572	0.913579	0.868545	0.263517	0.276624	0.282188	0.34409	0.356377	0.25584	0.718889	0.692294	0.655158	0.715836	0.692817	0.956036	0.977159	0.982065	0.976035	0.982728	0.982291	0.955344	0.969376	0.974568
		0.907727	0.922004	0.922023	0.923215	0.921987	0.929184	0.877555	0.797293	0.746601	0.831742	0.657564	0.694093	0.924125	0.894178	0.903329	0.879099	0.914727	0.604114	0.882554	0.610047	0.722649	0.792286	0.452733	0.915115	0.768923	0.749184	0.919456	0.82156	0.529422	0.544103	0.548644	0.605499	0.617641	0.524402	0.745006	0.697979	0.545128	0.594842	0.584446	0.902263	0.916014	0.919256	0.906363	0.923667	0.925675	0.888546	0.910115	0.916974
		0.952218	0.915816	0.959726	0.948187	0.926363	0.81246	0.929023	0.79514	0.726825	0.780966	0.590857	0.656958	0.932753	0.913579	0.884165	0.824592	0.919001	0.667848	0.841368	0.665202	0.770492	0.860001	0.471725	0.958179	0.873905	0.866807	0.913841	0.873344	0.279953	0.296931	0.293228	0.356058	0.368747	0.272195	0.632057	0.605682	0.634452	0.698753	0.682595	0.96534	0.978031	0.984066	0.976915	0.983069	0.983366	0.938935	0.967762	0.979884
		0.925688	0.919967	0.935269	0.931121	0.946852	0.883462	0.926412	0.814368	0.762239	0.834964	0.645078	0.722646	0.970751	0.952088	0.91491	0.861976	0.93738	0.693104	0.919715	0.710132	0.816955	0.84423	0.585621	0.938955	0.853793	0.826854	0.938299	0.85028	0.394231	0.414759	0.408866	0.492543	0.515152	0.386978	0.73127	0.701416	0.702425	0.752638	0.738549	0.947578	0.956578	0.932452	0.959204	0.942729	0.949501	0.945547	0.967639	0.940704
		0.911178	0.884523	0.920347	0.909611	0.925748	0.816114	0.932354	0.84484	0.79414	0.850052	0.67613	0.746279	0.964774	0.963471	0.920231	0.859092	0.903368	0.722475	0.897466	0.728485	0.82104	0.851403	0.60987	0.935093	0.900899	0.870297	0.924485	0.858408	0.275301	0.295249	0.29302	0.376718	0.399629	0.268005	0.743485	0.723155	0.755009	0.802704	0.782845	0.940082	0.955217	0.933098	0.968631	0.943451	0.947567	0.959973	0.973701	0.940418
		0.808481	0.785517	0.826312	0.825345	0.847929	0.782779	0.824824	0.858525	0.825726	0.894573	0.76473	0.756695	0.890841	0.883875	0.902214	0.926767	0.785826	0.577524	0.871954	0.569833	0.661816	0.681764	0.486377	0.846307	0.787195	0.734786	0.827093	0.765179	0.273461	0.295596	0.315382	0.377792	0.394111	0.270517	0.921046	0.916509	0.642141	0.672584	0.654121	0.814724	0.858497	0.844452	0.847819	0.841769	0.843693	0.873856	0.859996	0.822206
		0.831462	0.814547	0.846516	0.850461	0.873174	0.813561	0.834064	0.831004	0.794658	0.871048	0.726936	0.734639	0.900462	0.879293	0.892775	0.90792	0.804782	0.567125	0.88652	0.565512	0.670892	0.691681	0.476555	0.846182	0.765337	0.713231	0.840579	0.777406	0.309577	0.335782	0.351608	0.417437	0.432916	0.30765	0.887172	0.880687	0.616505	0.646261	0.631149	0.827443	0.866161	0.850385	0.849651	0.847686	0.850752	0.866914	0.860945	0.824787
		0.618451	0.645404	0.640984	0.660429	0.731454	0.786273	0.576431	0.488039	0.429683	0.605876	0.353847	0.370155	0.789163	0.699076	0.814669	0.729257	0.750106	0.204199	0.670406	0.237175	0.423118	0.482782	0.146642	0.721764	0.466558	0.397506	0.66863	0.452047	0.584771	0.60343	0.617078	0.643424	0.625932	0.580295	0.673983	0.749839	0.724938	0.733146	0.74565	0.661401	0.667006	0.643343	0.701598	0.686103	0.702237	0.629722	0.730915	0.666834
		0.754563	0.735454	0.77023	0.785668	0.811442	0.772367	0.729966	0.707692	0.666264	0.775579	0.615629	0.597756	0.844952	0.781457	0.836832	0.842989	0.725955	0.377651	0.783007	0.387449	0.521388	0.578723	0.283519	0.793381	0.630458	0.571579	0.740248	0.650549	0.326536	0.353199	0.371293	0.421853	0.424163	0.325463	0.833782	0.869259	0.596159	0.614421	0.616059	0.746515	0.783655	0.779579	0.776246	0.778044	0.782776	0.767028	0.789856	0.750098
		0.651184	0.648374	0.676241	0.686629	0.746357	0.738613	0.620057	0.584329	0.527492	0.675112	0.443144	0.443102	0.799559	0.73482	0.839366	0.799814	0.74528	0.27188	0.703572	0.285837	0.454427	0.505153	0.192314	0.738056	0.545716	0.479535	0.680722	0.519363	0.433537	0.446818	0.472521	0.496689	0.484995	0.42664	0.76979	0.84417	0.743411	0.750935	0.751089	0.693154	0.712144	0.692043	0.736359	0.716776	0.728795	0.684944	0.758372	0.697956
		0.790665	0.768999	0.804505	0.81244	0.837698	0.775789	0.793299	0.80116	0.770327	0.845689	0.713353	0.706853	0.874018	0.843123	0.862366	0.88054	0.746023	0.511053	0.845556	0.514478	0.619286	0.642277	0.436081	0.820691	0.726453	0.670252	0.793591	0.73132	0.273757	0.300458	0.3177	0.384646	0.398545	0.272895	0.894318	0.902163	0.619683	0.641323	0.631719	0.783207	0.824925	0.812423	0.812846	0.80643	0.809077	0.832049	0.826093	0.781471
		0.733059	0.747129	0.756485	0.765098	0.820156	0.850787	0.695194	0.598276	0.52823	0.700374	0.444704	0.4703	0.88274	0.812903	0.904449	0.795737	0.846915	0.33155	0.751742	0.352369	0.52701	0.596726	0.228047	0.82822	0.602114	0.543814	0.77569	0.575168	0.579107	0.589829	0.601852	0.632186	0.620983	0.571972	0.687131	0.736569	0.747776	0.795428	0.792538	0.766485	0.78238	0.766046	0.824779	0.809173	0.822493	0.746882	0.841893	0.794032
		0.664006	0.64972	0.684467	0.702263	0.759996	0.739208	0.63408	0.57174	0.518412	0.67846	0.463415	0.457725	0.814885	0.725344	0.818339	0.766694	0.706892	0.246472	0.709596	0.270239	0.448247	0.512442	0.180568	0.743144	0.534409	0.460409	0.66929	0.520661	0.382445	0.402403	0.425993	0.4638	0.45529	0.379195	0.752064	0.836508	0.714043	0.722625	0.72973	0.687339	0.709289	0.690849	0.737924	0.713837	0.725078	0.688323	0.757066	0.686712
		0.860362	0.829074	0.868375	0.872038	0.881283	0.807578	0.836715	0.766724	0.721728	0.79331	0.627375	0.653532	0.925314	0.884641	0.879587	0.829073	0.828125	0.524619	0.820838	0.544525	0.674558	0.730429	0.407531	0.903133	0.768002	0.73565	0.855562	0.766098	0.31766	0.335226	0.34347	0.409388	0.418387	0.311774	0.77687	0.779489	0.653698	0.698085	0.690383	0.870474	0.898253	0.896432	0.89142	0.880857	0.885177	0.871538	0.8943	0.871665
		0.737059	0.737915	0.75785	0.771301	0.826901	0.824858	0.701609	0.598115	0.537619	0.696338	0.455896	0.48326	0.876663	0.796894	0.872385	0.797262	0.824286	0.339949	0.767297	0.365753	0.559151	0.632394	0.25064	0.797155	0.592786	0.531948	0.770365	0.596859	0.500195	0.511051	0.527049	0.572512	0.565455	0.49108	0.705477	0.759977	0.747297	0.759108	0.762974	0.778379	0.780691	0.758426	0.809045	0.784679	0.797343	0.745731	0.825092	0.769672
		0.713621	0.707826	0.734705	0.744801	0.784469	0.775947	0.679308	0.616235	0.555463	0.690082	0.458795	0.463598	0.84947	0.780462	0.87081	0.818765	0.790051	0.316338	0.720238	0.331855	0.504624	0.581071	0.213859	0.827092	0.615054	0.559794	0.744273	0.567473	0.444817	0.460478	0.47415	0.510222	0.502086	0.438595	0.743752	0.806236	0.783796	0.805786	0.806369	0.762137	0.774655	0.765335	0.8036	0.791663	0.801526	0.746735	0.825191	0.780048
		0.625731	0.62948	0.652209	0.664032	0.730163	0.744697	0.603003	0.566331	0.510412	0.67618	0.447068	0.43599	0.799478	0.727908	0.848487	0.778082	0.719583	0.234948	0.689775	0.248639	0.416123	0.476022	0.168742	0.740922	0.532189	0.454792	0.660429	0.483625	0.461371	0.475554	0.499225	0.527284	0.511756	0.458245	0.760215	0.844508	0.753818	0.769834	0.762046	0.659366	0.68849	0.667957	0.728652	0.707505	0.721132	0.672887	0.752674	0.680711
		0.61914	0.623397	0.645929	0.65636	0.726923	0.741249	0.600172	0.569474	0.514045	0.67916	0.451447	0.440284	0.797634	0.728711	0.848998	0.778961	0.719284	0.239631	0.689142	0.252654	0.416109	0.472055	0.175428	0.735704	0.534808	0.457491	0.659277	0.48101	0.460091	0.474057	0.49794	0.525305	0.510046	0.456552	0.765683	0.849545	0.751542	0.767929	0.761713	0.657856	0.686223	0.660681	0.724137	0.704049	0.717144	0.670134	0.749397	0.675353
		0.626185	0.637718	0.652455	0.666094	0.736919	0.761632	0.603281	0.560644	0.505162	0.673934	0.442437	0.436913	0.800014	0.724929	0.845683	0.781731	0.729235	0.239448	0.699462	0.25634	0.423474	0.477663	0.178412	0.734572	0.523234	0.447334	0.665877	0.484508	0.491113	0.506673	0.527877	0.557736	0.544133	0.487988	0.755932	0.835801	0.739583	0.754111	0.750898	0.660188	0.686174	0.657824	0.72171	0.702348	0.716174	0.667073	0.748815	0.67566
		0.61031	0.618386	0.636403	0.649442	0.72171	0.740593	0.588912	0.552546	0.497828	0.662306	0.432614	0.425115	0.790256	0.71833	0.840787	0.76442	0.709423	0.22614	0.683202	0.241503	0.408854	0.46175	0.171252	0.72427	0.520886	0.441158	0.653705	0.47256	0.470998	0.486485	0.507657	0.538179	0.522649	0.467515	0.758064	0.844539	0.762867	0.774064	0.770626	0.644114	0.672943	0.647489	0.713414	0.691152	0.704663	0.65677	0.739664	0.661349
		0.593337	0.598622	0.61953	0.630685	0.692274	0.712434	0.572627	0.534441	0.48227	0.643216	0.423489	0.412118	0.762821	0.693722	0.809576	0.735851	0.68512	0.218472	0.656084	0.231607	0.394152	0.450689	0.161878	0.714702	0.503403	0.427631	0.626731	0.45137	0.448703	0.462867	0.483483	0.511666	0.497795	0.447292	0.722868	0.804352	0.729039	0.744399	0.733919	0.623695	0.652358	0.639516	0.699153	0.674605	0.68995	0.643777	0.721446	0.653145
		0.632922	0.640473	0.653241	0.672357	0.74067	0.752077	0.618397	0.590715	0.545834	0.704144	0.502831	0.492819	0.788473	0.712311	0.814325	0.79606	0.699583	0.266502	0.728863	0.285212	0.444835	0.480538	0.226565	0.722889	0.521988	0.442628	0.665496	0.507502	0.432422	0.458251	0.480261	0.519769	0.514578	0.431888	0.785814	0.860291	0.70153	0.695445	0.702817	0.659178	0.678055	0.651635	0.70117	0.683472	0.694845	0.673604	0.72971	0.658948
		0.938614	0.90929	0.940696	0.919849	0.894368	0.759825	0.971062	0.924799	0.897455	0.867251	0.778501	0.857597	0.884817	0.93259	0.817461	0.838399	0.871635	0.895714	0.903107	0.889085	0.909641	0.910824	0.760385	0.896041	0.950816	0.960385	0.940189	0.960155	0.178989	0.197384	0.193882	0.279433	0.320754	0.173287	0.705435	0.60383	0.515216	0.573001	0.540716	0.949819	0.957687	0.943951	0.928148	0.920352	0.915665	0.966744	0.921621	0.933451
		0.940712	0.911635	0.941596	0.920661	0.89746	0.760768	0.968932	0.917099	0.888965	0.857925	0.763865	0.846278	0.884381	0.931046	0.818616	0.833006	0.875249	0.885941	0.903906	0.88042	0.909247	0.91061	0.75389	0.898144	0.946489	0.955437	0.942496	0.957503	0.18191	0.20122	0.197536	0.28417	0.324246	0.176483	0.706142	0.60836	0.524376	0.58407	0.546229	0.953166	0.958092	0.945577	0.928168	0.920306	0.916539	0.965701	0.921234	0.933223
		0.951876	0.912165	0.960742	0.947905	0.92172	0.80958	0.94793	0.838019	0.777172	0.822581	0.656064	0.717979	0.939488	0.933538	0.883284	0.846419	0.912626	0.714558	0.87306	0.709808	0.805955	0.876158	0.532258	0.954381	0.89686	0.887852	0.926967	0.887011	0.240575	0.259837	0.256805	0.330453	0.349128	0.233346	0.666039	0.626127	0.626906	0.692788	0.672957	0.97544	0.983128	0.988142	0.976252	0.979454	0.979572	0.96309	0.970145	0.979995
		0.902602	0.870999	0.903636	0.878689	0.849885	0.71625	0.946894	0.942596	0.919434	0.878204	0.809564	0.875498	0.855541	0.92141	0.800355	0.843207	0.828294	0.898899	0.87595	0.888136	0.879086	0.865287	0.771109	0.873149	0.949805	0.960011	0.908274	0.929625	0.138368	0.154022	0.154566	0.236102	0.278661	0.133221	0.714153	0.608745	0.494949	0.557306	0.516924	0.922263	0.930468	0.917264	0.897216	0.89509	0.888633	0.952754	0.892457	0.914569
		0.829339	0.810594	0.825682	0.801312	0.784177	0.643823	0.909069	0.922459	0.92948	0.852284	0.851845	0.936674	0.756944	0.842743	0.672404	0.755656	0.736234	0.980088	0.865176	0.969228	0.920527	0.854642	0.916408	0.74818	0.899554	0.913401	0.853667	0.926423	0.0781562	0.0980643	0.0950052	0.192581	0.254572	0.0756556	0.672419	0.528025	0.365398	0.403014	0.364752	0.83072	0.827525	0.798716	0.787965	0.766997	0.759841	0.885652	0.785378	0.793903
		0.897792	0.876208	0.900899	0.882297	0.870733	0.749973	0.953348	0.960703	0.951654	0.914395	0.863766	0.931033	0.87084	0.931951	0.804922	0.849143	0.819776	0.914311	0.929567	0.904886	0.903977	0.865316	0.830201	0.845423	0.934352	0.929494	0.923714	0.949866	0.170668	0.191727	0.191747	0.286391	0.334852	0.167579	0.780294	0.669049	0.478948	0.528583	0.492075	0.897868	0.913921	0.890755	0.879477	0.865407	0.860748	0.949777	0.877652	0.874363
		0.909034	0.882417	0.910697	0.894335	0.88777	0.758059	0.962038	0.950068	0.937416	0.911601	0.847945	0.918764	0.887098	0.935583	0.810192	0.849114	0.828459	0.899116	0.936919	0.896185	0.908691	0.87375	0.817758	0.862154	0.935088	0.927256	0.92633	0.947225	0.161324	0.184197	0.185445	0.281688	0.329961	0.158435	0.780808	0.68234	0.510322	0.555306	0.522125	0.913952	0.926056	0.900419	0.895545	0.876348	0.87294	0.959902	0.895158	0.885456
		0.84489	0.815289	0.860436	0.852136	0.857364	0.80945	0.867882	0.85085	0.796674	0.911179	0.783042	0.765592	0.89357	0.877222	0.897839	0.908868	0.817054	0.594127	0.869656	0.563508	0.653659	0.73019	0.43277	0.880926	0.804532	0.759193	0.832828	0.774301	0.280585	0.302381	0.318833	0.372229	0.38661	0.278775	0.771618	0.755814	0.578943	0.618589	0.611146	0.848835	0.878675	0.881604	0.885116	0.89835	0.898327	0.901478	0.887962	0.881892
		0.949216	0.904448	0.955463	0.934867	0.905317	0.763838	0.956698	0.863113	0.80451	0.823721	0.676017	0.74563	0.916606	0.934843	0.863994	0.824377	0.886068	0.77354	0.861203	0.7595	0.812799	0.872658	0.589176	0.931416	0.934066	0.932085	0.909188	0.910187	0.175578	0.191627	0.18892	0.261951	0.283544	0.168584	0.650368	0.598634	0.596343	0.674819	0.641279	0.957319	0.980874	0.976141	0.970013	0.973256	0.970902	0.964568	0.958582	0.967099
		0.926731	0.881696	0.93751	0.922918	0.910082	0.789515	0.9415	0.842047	0.779512	0.847911	0.687486	0.733839	0.930249	0.922264	0.887669	0.851768	0.89029	0.700213	0.874108	0.689472	0.778741	0.855137	0.521885	0.939782	0.899381	0.879958	0.889088	0.864946	0.19941	0.218898	0.219995	0.292417	0.312249	0.193064	0.685507	0.663978	0.647384	0.702667	0.684294	0.943425	0.967783	0.962976	0.973123	0.967247	0.968906	0.963766	0.968474	0.957766
		0.796448	0.750448	0.802214	0.787863	0.740636	0.578839	0.775361	0.632328	0.568965	0.580342	0.429347	0.505155	0.73497	0.721731	0.6665	0.616656	0.726744	0.576414	0.61139	0.588967	0.633825	0.730471	0.382583	0.793048	0.740164	0.759602	0.70051	0.767773	0.0854487	0.0965768	0.0884828	0.136843	0.15163	0.0754823	0.400554	0.38325	0.501158	0.554936	0.555499	0.798144	0.801534	0.829765	0.815621	0.817617	0.812856	0.771997	0.798035	0.834177
		0.953523	0.920417	0.959654	0.950369	0.945274	0.823224	0.95158	0.819812	0.761034	0.809599	0.628459	0.705381	0.951483	0.934877	0.884132	0.829465	0.9085	0.717508	0.880645	0.726424	0.817149	0.883649	0.559649	0.949493	0.895235	0.884902	0.919677	0.88567	0.266395	0.282646	0.283489	0.360171	0.380791	0.2599	0.683902	0.658263	0.66048	0.724438	0.694199	0.965063	0.982663	0.966145	0.98475	0.971169	0.972733	0.960721	0.981137	0.963286
		0.953554	0.918858	0.959966	0.950767	0.945483	0.821646	0.950011	0.818249	0.758157	0.808089	0.624056	0.700671	0.953918	0.936867	0.887953	0.829887	0.908017	0.711535	0.879823	0.718784	0.811528	0.878892	0.552226	0.948709	0.894732	0.882244	0.9195	0.883321	0.263322	0.279792	0.28071	0.356875	0.376064	0.256711	0.684207	0.66091	0.665442	0.730383	0.69962	0.964495	0.983921	0.9672	0.985353	0.973038	0.974584	0.95951	0.98137	0.962736
		0.770058	0.727892	0.788588	0.770183	0.79787	0.6963	0.820253	0.829338	0.782375	0.848664	0.705897	0.710941	0.888485	0.90489	0.922349	0.835373	0.770843	0.593304	0.794206	0.570514	0.655078	0.693764	0.492903	0.889505	0.876204	0.820377	0.807298	0.729109	0.170339	0.187925	0.193078	0.267053	0.279206	0.166555	0.805804	0.826519	0.818943	0.866283	0.836927	0.808868	0.856965	0.845718	0.896652	0.871973	0.875385	0.895815	0.905355	0.851431
		0.732136	0.699153	0.708834	0.67914	0.638546	0.472938	0.779822	0.755089	0.750725	0.63721	0.632214	0.729875	0.605258	0.691207	0.508682	0.58205	0.613101	0.868985	0.646296	0.864875	0.788714	0.742275	0.77235	0.676715	0.798411	0.851317	0.719819	0.797636	-0.0230992	-0.0108708	-0.0190605	0.0554718	0.107775	-0.0279844	0.417197	0.286184	0.322706	0.357344	0.324942	0.754549	0.719023	0.718953	0.683646	0.678468	0.665389	0.75583	0.671315	0.731329
		0.707748	0.674802	0.69674	0.663207	0.646683	0.483776	0.795148	0.801246	0.804973	0.700316	0.702764	0.790663	0.64367	0.73543	0.56976	0.613981	0.610751	0.90069	0.683766	0.886981	0.821828	0.765991	0.8391	0.694412	0.853967	0.879186	0.745576	0.805094	-0.0239346	-0.00982361	-0.0188724	0.0666058	0.123618	-0.0273681	0.513669	0.395025	0.408279	0.453418	0.414432	0.736355	0.717116	0.711194	0.711191	0.687917	0.676898	0.789164	0.706682	0.731979
		0.609774	0.57695	0.581144	0.560811	0.529216	0.372721	0.643322	0.563545	0.55488	0.46847	0.458359	0.535768	0.486852	0.514365	0.375275	0.436049	0.470984	0.664862	0.45327	0.672524	0.608856	0.634045	0.557674	0.606313	0.630583	0.692895	0.558725	0.625253	-0.0347475	-0.0235707	-0.0321044	0.020628	0.0653654	-0.0378235	0.264073	0.184351	0.268886	0.297149	0.287526	0.630289	0.572416	0.597944	0.574196	0.565706	0.552879	0.616605	0.56587	0.634232
		0.637124	0.614819	0.61596	0.589516	0.568495	0.410504	0.711255	0.670057	0.681613	0.570364	0.595414	0.687181	0.519421	0.587123	0.415368	0.489706	0.522158	0.828708	0.566387	0.836703	0.760518	0.728326	0.768452	0.603807	0.721265	0.770424	0.638286	0.718268	-0.0331748	-0.0183311	-0.0303764	0.0458728	0.107169	-0.0357199	0.37082	0.24775	0.283638	0.295392	0.280065	0.656344	0.609309	0.609888	0.601066	0.574648	0.563703	0.679735	0.598529	0.640505
		0.656538	0.625225	0.642979	0.613786	0.585278	0.445066	0.73171	0.693023	0.689098	0.611558	0.603281	0.682685	0.577851	0.640288	0.498612	0.559403	0.577976	0.793562	0.583899	0.781165	0.740451	0.736603	0.703377	0.666686	0.757183	0.791099	0.679257	0.704401	-0.0186046	-0.00414355	-0.018218	0.0598118	0.111275	-0.0219695	0.376246	0.275612	0.400347	0.414961	0.402153	0.709663	0.656517	0.670749	0.663776	0.648645	0.638513	0.72478	0.6641	0.709877
		0.642625	0.599758	0.629558	0.600611	0.568967	0.431598	0.70915	0.652793	0.636767	0.573133	0.549881	0.620154	0.563248	0.615441	0.496714	0.532879	0.562731	0.744312	0.554794	0.711903	0.70837	0.741507	0.615336	0.662992	0.74408	0.77362	0.674405	0.680642	-0.0224824	-0.00927735	-0.0221088	0.0477532	0.0928072	-0.025654	0.341506	0.250634	0.375969	0.405437	0.383157	0.695887	0.6484	0.672725	0.659285	0.656895	0.644398	0.704181	0.655209	0.702595
		0.693898	0.659416	0.670057	0.64979	0.610036	0.445386	0.728047	0.656687	0.647152	0.552858	0.531594	0.625225	0.575705	0.616324	0.460322	0.523194	0.556636	0.754189	0.557683	0.761728	0.713424	0.714568	0.649856	0.670521	0.718684	0.772456	0.657517	0.733729	-0.0230536	-0.0101107	-0.0181403	0.0493445	0.097318	-0.02582	0.354417	0.250564	0.313876	0.335001	0.318413	0.71143	0.661854	0.681355	0.65031	0.647174	0.633516	0.698602	0.641161	0.706161
		0.631569	0.606822	0.600828	0.577865	0.554322	0.397287	0.678276	0.636105	0.640112	0.530887	0.544142	0.629906	0.501412	0.559237	0.391869	0.465483	0.486452	0.759193	0.529503	0.767384	0.688794	0.656546	0.687306	0.595184	0.675867	0.737376	0.605014	0.68734	-0.0266055	-0.0133948	-0.0214883	0.0431468	0.0967745	-0.0288601	0.34573	0.234015	0.254898	0.278969	0.257741	0.639312	0.589209	0.602401	0.574895	0.561274	0.547793	0.647703	0.566558	0.629291
		0.622794	0.594598	0.607611	0.577839	0.557087	0.406645	0.70392	0.662453	0.67002	0.56667	0.581582	0.667338	0.523457	0.591274	0.44003	0.493731	0.521928	0.809274	0.56043	0.801906	0.75515	0.742129	0.737714	0.604955	0.731701	0.768648	0.653361	0.705642	-0.0374462	-0.0245407	-0.0365765	0.0419464	0.0979884	-0.0389052	0.372134	0.257802	0.315579	0.331332	0.307841	0.64951	0.605575	0.616734	0.61039	0.592288	0.578915	0.681216	0.606943	0.642819
		0.663789	0.641076	0.643054	0.615672	0.590154	0.436389	0.73953	0.713913	0.725049	0.61128	0.634798	0.72848	0.550307	0.62949	0.448763	0.529454	0.549296	0.86619	0.609274	0.873202	0.797165	0.745412	0.806094	0.617463	0.75472	0.801236	0.678951	0.753676	-0.0268718	-0.0121525	-0.0238211	0.0569575	0.119476	-0.0291416	0.404285	0.267983	0.281743	0.303362	0.280777	0.682424	0.640075	0.63933	0.622019	0.604681	0.591642	0.70969	0.618861	0.665747
		0.663136	0.628201	0.641965	0.620019	0.582289	0.417566	0.700604	0.609323	0.597173	0.50923	0.486849	0.570975	0.535601	0.570167	0.433523	0.478735	0.532967	0.723759	0.513895	0.735657	0.693448	0.724474	0.602737	0.640571	0.693202	0.74956	0.628224	0.694011	-0.0302387	-0.018468	-0.0284821	0.0325006	0.0794371	-0.0326419	0.312342	0.219606	0.29072	0.325993	0.310169	0.678699	0.635039	0.657109	0.632865	0.627789	0.613807	0.671732	0.624164	0.681515
		0.659452	0.6259	0.636414	0.613291	0.577799	0.411176	0.703359	0.625728	0.617789	0.525544	0.509754	0.595876	0.538679	0.581718	0.433322	0.482202	0.527603	0.74132	0.516522	0.754019	0.693106	0.705216	0.632493	0.64085	0.702419	0.759121	0.62314	0.694164	-0.0365932	-0.0252935	-0.0348895	0.0277035	0.0751626	-0.0387936	0.31833	0.22327	0.300977	0.334724	0.316722	0.675551	0.632745	0.64995	0.630701	0.620407	0.607351	0.676079	0.622198	0.68112
		0.649586	0.610427	0.618801	0.598114	0.563509	0.400351	0.676665	0.594828	0.582591	0.494003	0.471678	0.555134	0.5227	0.558418	0.412738	0.457937	0.50744	0.697164	0.49422	0.712516	0.668019	0.672988	0.586957	0.64096	0.679907	0.740306	0.609924	0.66542	-0.0342415	-0.0230807	-0.0313456	0.0263401	0.0703514	-0.0369395	0.295962	0.206314	0.287288	0.323127	0.309234	0.668356	0.621403	0.643361	0.611939	0.608817	0.594729	0.651789	0.602054	0.670151
		0.629713	0.596665	0.610163	0.585611	0.552797	0.403336	0.683553	0.624945	0.621345	0.52851	0.524419	0.60922	0.521888	0.569173	0.41382	0.47492	0.512407	0.744239	0.522495	0.75745	0.700316	0.686833	0.657895	0.627291	0.69849	0.754219	0.61891	0.675603	-0.0354729	-0.0234129	-0.0336189	0.032107	0.0841874	-0.0381118	0.325892	0.225973	0.292966	0.327333	0.31261	0.660649	0.612281	0.627803	0.610882	0.596746	0.583793	0.664922	0.60627	0.662217
		0.586998	0.559867	0.563167	0.543236	0.514326	0.367784	0.635506	0.565512	0.56706	0.485179	0.488836	0.563954	0.467338	0.50024	0.357778	0.428137	0.475743	0.674821	0.458149	0.694068	0.62785	0.627158	0.588541	0.598846	0.624159	0.681459	0.546204	0.621352	-0.0399565	-0.0257821	-0.0361647	0.0213152	0.0704727	-0.0432815	0.272569	0.189269	0.281841	0.290022	0.294032	0.616276	0.557029	0.579046	0.565205	0.537563	0.528553	0.613503	0.562801	0.617737
		0.715157	0.678558	0.708556	0.681995	0.655911	0.514288	0.770813	0.719844	0.69511	0.661836	0.611254	0.680257	0.64731	0.700621	0.599384	0.620538	0.675799	0.752729	0.625413	0.740616	0.741186	0.760799	0.613393	0.742904	0.780793	0.80631	0.730715	0.749525	0.0302588	0.047477	0.0366453	0.100927	0.140285	0.0220924	0.410172	0.331905	0.480986	0.494605	0.493994	0.77184	0.725057	0.749666	0.739432	0.722207	0.714966	0.770578	0.73593	0.782329
		0.639356	0.609357	0.622772	0.604525	0.582541	0.437518	0.68235	0.644061	0.631634	0.57331	0.539137	0.612112	0.559563	0.606766	0.493222	0.518213	0.556313	0.681818	0.536173	0.690018	0.667156	0.648981	0.586016	0.672135	0.703771	0.741091	0.63732	0.695561	0.00130846	0.0146281	0.010344	0.0689088	0.111109	-0.00310088	0.367847	0.294714	0.415198	0.419544	0.422236	0.675666	0.628912	0.655179	0.647258	0.622161	0.611462	0.676339	0.641669	0.694327
		0.546533	0.536489	0.539939	0.515055	0.516764	0.390691	0.651749	0.685568	0.707002	0.62094	0.6502	0.735061	0.503117	0.597917	0.45695	0.51465	0.530431	0.796103	0.583016	0.785963	0.732053	0.646201	0.788198	0.560966	0.695861	0.713075	0.623592	0.673325	-0.0187209	0.00231448	-0.0110972	0.0714374	0.130987	-0.0242806	0.430858	0.324658	0.421233	0.394887	0.396723	0.605736	0.551279	0.547178	0.567073	0.509535	0.505612	0.649048	0.577116	0.579988
		0.769048	0.718672	0.753552	0.730549	0.665827	0.479304	0.756107	0.638343	0.591543	0.525741	0.436969	0.524751	0.630582	0.657911	0.53724	0.540874	0.631047	0.676728	0.546176	0.682127	0.652566	0.715733	0.482735	0.731921	0.742036	0.799274	0.669671	0.752218	-0.00941021	-0.000649238	-0.00790623	0.0367795	0.0609692	-0.0171698	0.315626	0.248202	0.357593	0.4213	0.400627	0.772639	0.752523	0.780304	0.73618	0.750928	0.738457	0.72985	0.714334	0.787028
		0.762682	0.72396	0.744942	0.716698	0.671541	0.50336	0.803627	0.745509	0.730412	0.629385	0.600055	0.702905	0.63698	0.709597	0.540035	0.584202	0.642953	0.8676	0.668433	0.864201	0.833788	0.810049	0.750408	0.702524	0.823465	0.87206	0.764276	0.825124	-0.00765297	0.00546623	-0.00487733	0.0723481	0.123449	-0.0112411	0.420257	0.289687	0.32789	0.379282	0.344237	0.779556	0.752678	0.756602	0.719426	0.723243	0.708769	0.776437	0.704812	0.764401
		0.782717	0.728929	0.768705	0.743687	0.677064	0.489472	0.780272	0.671617	0.627508	0.556493	0.47521	0.567948	0.6512	0.68896	0.56048	0.55725	0.651308	0.720811	0.577678	0.719174	0.699953	0.749638	0.531854	0.748305	0.781837	0.833625	0.712295	0.784807	-0.017831	-0.00692827	-0.0180528	0.0351712	0.0629624	-0.0251072	0.324765	0.24539	0.368813	0.436353	0.414778	0.790564	0.770156	0.802062	0.755947	0.771493	0.757871	0.754453	0.733282	0.807489
		0.777741	0.760415	0.771392	0.745712	0.708378	0.579014	0.828347	0.758345	0.744482	0.668519	0.623539	0.725871	0.673588	0.738388	0.585559	0.645343	0.709407	0.888346	0.71811	0.892559	0.876487	0.859546	0.776407	0.718787	0.827339	0.865564	0.798211	0.833323	0.09401	0.106742	0.0928567	0.175071	0.227698	0.088955	0.450478	0.316428	0.373901	0.412137	0.391233	0.805673	0.778639	0.765809	0.75124	0.746755	0.73687	0.803165	0.747789	0.788319
		0.729311	0.695512	0.707415	0.682731	0.643392	0.465775	0.766232	0.705159	0.693804	0.595633	0.576671	0.672229	0.606807	0.659904	0.492978	0.544308	0.583877	0.802984	0.5939	0.811597	0.730046	0.722954	0.695395	0.690596	0.764064	0.821622	0.67692	0.771537	-0.022488	-0.010224	-0.0191246	0.0470678	0.0959458	-0.0258907	0.375093	0.270882	0.311173	0.359473	0.33868	0.736132	0.70342	0.709747	0.686622	0.678738	0.665856	0.734512	0.674136	0.733205
		0.698757	0.687503	0.699137	0.685985	0.687028	0.606332	0.738834	0.709058	0.698478	0.691613	0.626853	0.713536	0.696016	0.735538	0.620996	0.643231	0.70747	0.711952	0.714974	0.728111	0.765963	0.699853	0.662936	0.713676	0.706996	0.714393	0.762975	0.737563	0.187647	0.208549	0.198596	0.27332	0.310903	0.177752	0.490859	0.409729	0.478555	0.467543	0.499882	0.758012	0.706156	0.708042	0.702771	0.671093	0.668709	0.730842	0.704178	0.723419
		0.600135	0.670144	0.615412	0.612547	0.662523	0.768891	0.587794	0.531903	0.508273	0.595434	0.434859	0.519041	0.661085	0.673195	0.679247	0.630454	0.798856	0.509638	0.693845	0.537469	0.659669	0.611805	0.477919	0.613363	0.489649	0.470812	0.754092	0.565518	0.689001	0.694807	0.693034	0.725425	0.739044	0.67726	0.493697	0.414545	0.47103	0.461877	0.487333	0.65944	0.606567	0.588574	0.609987	0.592407	0.602403	0.590462	0.626152	0.623586
		0.837098	0.796954	0.843051	0.819478	0.828433	0.678568	0.900651	0.865792	0.832749	0.848353	0.745806	0.800838	0.847804	0.88831	0.830481	0.830958	0.819753	0.789379	0.822999	0.772479	0.832483	0.851386	0.671688	0.87241	0.910807	0.889453	0.866984	0.851478	0.100703	0.116693	0.118055	0.202579	0.240414	0.0934012	0.677183	0.628256	0.703401	0.705177	0.690107	0.883925	0.875025	0.868827	0.895968	0.866589	0.864969	0.925092	0.900609	0.893603
[truncated: 92 more columns]

## Sheet: incomplete coincidence
		Eukaryota	Eukaryota	Eukaryota	Eukaryota	Eukaryota	Eukaryota	Eukaryota	Eukaryota	Eukaryota	Eukaryota	Eukaryota	Eukaryota	Eukaryota	Eukaryota	Eukaryota	Eukaryota	Eukaryota	Eukaryota	Eukaryota	Eukaryota	Eukaryota	Eukaryota	Eukaryota	Eukaryota	Eukaryota	Eukaryota	Eukaryota	Eukaryota	Eukaryota	Eukaryota	Eukaryota	Eukaryota	Eukaryota	Eukaryota	Eukaryota	Eukaryota	Eukaryota	Eukaryota	Eukaryota	Eukaryota	Eukaryota	Eukaryota	Eukaryota	Eukaryota	Eukaryota	Eukaryota	Eukaryota	Eukaryota
		Metazoa	Metazoa	Metazoa	Metazoa	Metazoa	Metazoa	Metazoa	Metazoa	Metazoa	Metazoa	Metazoa	Metazoa	Metazoa	Metazoa	Metazoa	Metazoa	Metazoa	Viridiplantae	Viridiplantae	Viridiplantae	Viridiplantae	Viridiplantae	stramenopiles	Choanoflagellida	Euglenozoa	Euglenozoa	Euglenozoa	Euglenozoa	Alveolata	Alveolata	Alveolata	Alveolata	Alveolata	Alveolata	Amoebozoa	Amoebozoa	Diplomonadida	Diplomonadida	Diplomonadida	Fungi	Fungi	Fungi	Fungi	Fungi	Fungi	Fungi	Fungi	Fungi
		Homo sapiens (Human)	Bos taurus (Bovine)	Mus musculus (Mouse)	Rattus norvegicus (Rat)	Gallus gallus (Chicken)	Danio rerio (Zebrafish)	Tetraodon nigroviridis (Green puffer)	Drosophila melanogaster (Fruit fly)	Drosophila pseudoobscura pseudoobscura (Fruit fly)	Aedes aegypti (Yellowfever mosquito)	Anopheles darlingi (Mosquito)	Anopheles gambiae (African malaria mosquito)	Caenorhabditis briggsae	Caenorhabditis elegans	Loa loa (Eye worm)	Trichinella spiralis (Trichina worm)	Nematostella vectensis (Starlet sea anemone)	Oryza sativa subsp. japonica (Rice)	Arabidopsis thaliana (Mouse-ear cress)	Micromonas sp. (Picoplanktonic green alga)	Ostreococcus lucimarinus	Ostreococcus tauri	Ectocarpus siliculosus (Brown alga)	Monosiga brevicollis (Choanoflagellate)	Leishmania braziliensis	Leishmania infantum	Trypanosoma brucei gambiense	Trypanosoma cruzi	Plasmodium berghei (strain Anka)	Plasmodium chabaudi	Plasmodium falciparum (isolate 3D7)	Plasmodium knowlesi	Plasmodium vivax	Plasmodium yoelii yoelii	Dictyostelium discoideum (Slime mold)	Polysphondylium pallidum (Cellular slime mold)	Giardia intestinalis (Giardia lamblia)	Giardia intestinalis (Giardia lamblia)	Giardia lamblia	Phaeosphaeria nodorum (Glume blotch fungus)	Pyrenophora teres f. teres (Barley net blotch fungus)	Aspergillus clavatus	Aspergillus flavus	Aspergillus fumigatus (Sartorya fumigata)	Aspergillus fumigatus (Sartorya fumigata)	Aspergillus niger	Aspergillus oryzae	Aspergillus terreus
	incomplete coincidence	25.H_sapiens	22974.B_taurus	59.M_musculus	122.R_norvegicus	21457.G_gallus	20721.D_rerio	22388.T_nigroviridis	17.D_melanogaster	25396.D_pseudoobscura	31436.A_aegypti	78607.A_darlingi	22426.A_gambiae	21633.C_briggsae	9.C_elegans	64800.L_loa	79720.T_spiralis	30565.N_vectensis	23214.O_sativa	3.A_thaliana	33157.Micromonas_sp	29351.O_lucimarinus	25972.O_tauri	35109.E_siliculosus	30562.M_brevicollis	83400.L_braziliensis	83363.L_infantum	71330.T_brucei	33602.T_cruzi	32114.P_berghei	31998.P_chabaudi	493.P_falciparum	31342.P_knowlesi	31632.P_vivax	21631.P_yoelii	21395.D_discoideum	35301.P_pallidum	33600.G_intestinalis_ATCC_50803	35295.G_intestinalis_ATCC_50581	65115.G_intestinalis	25591.P_nodorum	79905.P_teres	29154.A_clavatus	33020.A_flavus	22118.A_fumigatus_FGSC_A1100	31018.A_fumigatus_CEA10	29130.A_niger	23077.A_oryzae	28239.A_terreus
1	HHHH	224	71	201	138	67	164	192	383	416	325	817	409	116	165	62	107	29	470	313	36	6	15	99	44	61	50	29	93	2	4	41	19	28	7	326	257	1	0	2	37	52	42	40	49	47	79	37	49
2	ENLYFQ	12	7	6	4	4	1	5	4	2	2	1	3	8	7	5	3	5	1	8	1	0	0	2	2	0	1	2	2	1	5	4	1	3	2	10	5	1	0	1	2	4	2	3	0	0	4	2	1
3	GSHM	61	24	59	47	18	20	41	20	15	10	12	14	16	26	3	6	22	54	32	6	5	4	8	14	9	14	13	63	2	1	5	10	17	3	10	7	17	5	4	13	16	8	15	7	7	16	14	13
4	GPGSM	14	2	8	6	0	3	3	2	4	4	2	3	3	1	2	1	2	3	3	4	0	0	4	1	4	2	0	12	0	1	0	1	0	0	0	0	1	0	2	2	5	3	6	4	5	4	6	6
5	DDDDK	14	5	26	18	5	35	9	14	25	17	18	6	25	24	15	16	17	35	36	32	8	8	20	8	6	8	9	36	5	4	31	11	4	20	54	35	3	3	4	14	14	6	7	5	5	7	6	4
6	VPRGS	26	7	17	16	6	4	13	3	4	5	6	7	8	3	3	6	14	18	24	13	5	5	11	6	4	5	6	7	0	0	0	2	1	0	3	0	3	1	1	3	3	4	4	5	5	7	5	4
7	EGHHHHH	0	0	0	0	0	0	0	2	1	2	4	1	1	0	0	0	1	3	3	1	0	0	1	0	1	2	0	2	0	0	0	0	0	0	1	0	0	1	0	2	1	0	1	0	0	1	1	0
8	LEHHHHHH	0	0	0	0	0	1	0	1	1	1	3	1	0	0	0	0	0	0	1	0	0	0	0	0	0	0	0	0	0	0	0	0	1	0	0	0	0	0	0	0	0	0	0	0	0	0	0	0
9	ASMTGGQQMGR	0	0	0	0	0	0	0	0	0	0	0	0	0	0	0	0	0	0	0	0	0	0	0	0	0	0	0	0	0	0	0	0	0	0	0	0	0	0	0	0	0	0	0	0	0	0	0	0
10	SNAM	61	26	56	36	22	39	35	38	41	45	34	25	23	44	31	32	41	62	41	22	26	30	21	26	34	30	23	51	8	9	17	26	18	8	10	27	28	14	20	35	26	18	22	19	19	21	21	26
11	GGSGGGGSGGG	149	46	105	78	37	41	69	161	170	48	148	147	25	44	8	7	22	270	104	116	14	9	596	12	6	5	11	34	0	5	2	7	28	2	56	24	0	0	0	20	24	10	7	8	8	7	7	8
12	GPLGS	47	19	39	29	5	19	23	12	8	6	14	10	3	5	5	2	8	20	12	12	2	3	8	8	5	2	2	5	0	0	0	1	4	0	4	3	3	1	2	7	7	9	11	9	8	9	13	4
13	GSSHSSG	51	20	33	31	11	26	20	37	40	18	45	34	13	17	4	4	5	31	21	8	3	2	57	8	12	14	3	34	7	1	1	6	31	1	36	31	2	3	3	2	6	7	13	7	8	16	13	5
14	TSLYKKAG	0	0	0	0	1	0	0	0	0	0	0	0	0	0	0	0	0	0	0	0	0	0	0	0	0	0	0	0	0	0	0	0	0	0	0	0	0	0	0	1	0	0	0	0	0	0	0	0
15	GSSHHH	20	12	17	19	4	11	12	25	24	18	29	31	6	10	2	4	1	18	19	8	1	0	14	3	11	2	3	4	1	0	1	3	5	1	14	9	3	1	1	5	5	2	4	6	6	5	6	1
16	WSHPQFEK	0	0	0	2	0	0	0	0	0	0	0	0	0	0	0	0	0	0	0	0	0	0	0	0	0	0	0	0	0	0	0	0	0	0	0	0	0	0	0	0	0	0	0	0	0	0	0	0
17	EDEREE	467	185	360	354	129	235	242	143	135	97	140	109	138	179	37	39	55	170	295	111	68	54	163	78	29	39	37	189	35	58	118	98	118	65	177	157	10	7	11	101	89	71	67	74	72	76	58	72
18	HHHHHSGS	4	1	1	1	1	2	3	9	5	2	9	7	0	0	0	0	0	2	2	0	0	0	0	0	1	0	0	0	0	0	0	0	2	0	1	1	0	0	0	0	1	0	0	0	0	0	0	0
19	HIEGRH	0	0	1	0	0	0	2	2	2	7	0	0	1	0	1	1	1	1	0	2	2	0	0	2	0	1	2	0	0	0	1	0	0	0	0	0	2	0	1	0	1	1	0	0	0	1	0	1
20	PPPPP	1260	467	1002	739	282	352	581	560	526	276	385	326	318	478	127	130	153	2222	595	392	84	102	618	133	217	261	130	580	13	14	21	29	21	10	302	195	23	27	24	192	256	182	157	176	171	192	135	166
21	GKTNFFEK	3	3	4	4	1	2	4	1	1	1	1	1	1	2	0	1	3	3	4	1	1	1	3	2	2	1	3	2	1	3	1	1	1	1	0	0	0	0	0	1	1	1	1	1	1	1	1	1
22	SSSVD	57	22	55	38	14	23	31	41	31	21	27	17	23	35	22	35	20	54	76	12	10	15	30	14	20	23	12	24	3	2	7	10	19	4	18	26	10	11	9	11	12	7	14	12	12	21	11	17
23	EQKLISEEDLN	0	0	0	0	0	0	0	0	0	0	0	0	0	0	0	0	0	0	0	0	0	0	0	0	0	0	0	0	0	0	0	0	0	0	0	0	0	0	0	0	0	0	0	0	0	0	0	0
24	GGGGG	779	339	606	435	198	270	522	718	885	391	1025	782	201	385	64	115	97	4127	719	814	126	95	2691	75	200	245	109	553	3	13	14	77	135	6	545	272	9	7	5	125	149	86	88	76	74	167	83	87
25	PPAPP	397	161	327	260	103	104	176	111	115	56	81	88	91	90	23	22	37	418	78	127	19	30	102	50	39	57	24	228	0	2	6	0	5	0	15	27	4	3	6	49	56	48	48	43	41	46	41	51
26	AAAATAP	101	46	55	37	29	22	40	75	130	24	75	66	20	28	4	8	5	508	21	82	30	15	351	42	83	152	21	48	1	2	0	3	9	1	3	15	4	1	4	21	22	20	12	14	15	19	9	21
27	SSTSS	353	115	310	218	125	181	237	295	277	218	301	168	238	333	116	82	69	244	271	29	18	26	135	96	138	131	54	93	19	23	24	45	31	24	444	466	56	51	52	71	119	77	101	93	95	118	97	82
28	NLYFQGH	1	0	0	0	0	0	0	0	0	0	0	0	0	0	0	0	0	0	0	0	0	1	0	0	0	0	0	0	0	0	0	0	0	0	0	0	1	0	0	0	0	0	0	0	0	0	0	0
29	AAAIEHHHHHH	4	3	3	4	0	0	1	2	2	3	2	2	0	0	0	0	0	5	1	0	0	0	2	0	0	0	0	0	0	0	0	0	0	0	0	0	0	0	0	0	0	0	0	0	0	0	0	0
30	HHHHHHSSGLEVLFQGP	0	0	0	0	0	0	0	0	0	0	0	0	0	0	0	0	0	0	0	0	0	0	0	0	0	0	0	0	0	0	0	0	0	0	0	0	0	0	0	0	0	0	0	0	0	0	0	0
31	PPPAPK	208	66	145	124	58	56	105	76	82	87	51	45	67	70	16	14	33	129	116	60	21	21	42	36	26	19	21	27	3	5	3	3	4	2	39	33	2	2	3	68	77	47	39	34	34	50	37	52
32	APAAPGA	47	23	20	21	13	3	24	18	9	2	6	17	20	32	1	0	4	26	2	23	4	7	26	7	12	21	1	14	0	0	0	1	0	0	0	2	2	2	1	5	10	12	4	7	6	10	5	11
33	EGGSHHHHH	0	0	0	0	0	0	0	0	0	2	0	0	0	0	0	0	0	0	0	0	0	0	0	0	0	0	0	0	0	0	0	0	0	0	0	0	0	0	0	0	0	0	0	0	0	0	0	0
34	KKKKK	503	330	423	353	179	564	196	102	88	139	84	91	169	181	78	79	118	207	416	76	28	33	119	73	10	8	76	135	594	614	1051	684	686	814	238	153	9	8	10	71	83	52	59	67	70	60	62	66
35	RGDGGFGS	1	1	3	3	1	1	1	0	0	2	0	1	1	1	1	0	1	3	1	1	3	1	3	1	0	1	0	2	1	1	1	1	1	0	1	1	0	0	0	2	1	2	2	2	2	3	2	2
36	KKKAAP	43	17	36	29	16	11	26	22	24	21	14	11	30	39	6	7	15	62	33	26	15	5	31	8	13	8	10	40	3	7	6	10	32	2	18	25	3	2	2	30	25	18	16	11	11	15	12	23
37	QQQEEG	41	11	34	15	20	17	29	14	22	10	16	6	4	2	9	3	8	36	20	1	0	1	49	7	10	12	7	32	1	1	1	6	7	3	17	12	3	2	1	6	7	6	4	2	2	5	7	4
38	AQAQE	29	15	40	26	8	11	12	11	17	8	10	5	5	7	2	3	4	15	7	6	6	2	10	21	6	11	3	3	0	1	1	1	1	1	1	2	3	1	2	4	7	6	7	3	3	6	7	3
39	EEEED	800	320	604	524	235	340	350	159	170	140	182	186	215	182	41	67	71	401	502	157	50	53	348	71	39	33	64	292	47	80	129	138	155	71	288	272	9	4	8	102	125	79	72	69	70	94	69	64
40	EPEEPA	111	40	80	43	11	16	32	31	24	22	17	16	15	21	3	2	10	26	18	27	3	7	20	23	7	7	3	21	1	2	0	2	3	0	3	3	3	5	2	22	16	16	11	11	11	24	12	18
41	RRGKKK	96	44	102	83	37	60	54	32	28	28	15	23	28	32	17	13	38	80	68	19	17	11	44	5	2	7	20	35	18	15	62	72	81	22	10	14	3	3	1	23	20	16	22	21	19	25	20	11
42	APIPAP	388	150	282	242	59	95	131	122	211	63	82	71	81	127	12	13	26	559	78	153	43	38	179	116	50	72	22	29	0	1	5	5	4	2	20	39	19	16	21	111	103	82	57	78	81	87	48	86
43	DDDDEDD	108	41	120	104	30	144	73	105	172	104	311	102	60	85	131	61	77	250	227	293	143	119	203	154	30	33	53	117	19	40	186	102	68	74	423	193	2	3	3	82	112	58	49	49	49	60	45	45
44	GGGGSGG	478	203	364	266	128	148	276	529	579	225	698	513	103	212	46	59	56	1803	391	512	59	47	1941	47	80	90	42	208	2	9	6	39	113	8	323	142	3	2	8	76	85	51	46	31	31	86	44	54
45	KKTSS	33	11	34	26	11	28	18	19	19	16	12	8	23	31	7	7	14	54	36	3	4	4	6	4	6	4	4	15	11	5	9	8	10	16	27	13	4	0	8	7	6	2	4	5	5	3	5	6
46	PAATS	83	17	50	36	15	17	34	35	42	17	27	18	22	20	4	7	10	72	16	13	9	6	43	35	35	42	13	25	0	0	3	1	6	0	3	13	4	4	5	26	25	20	18	16	16	19	17	24
47	TTTPTT	178	56	160	110	45	102	76	373	412	256	579	283	271	420	232	199	58	246	187	78	148	74	115	196	68	73	61	897	4	7	40	35	13	9	2056	1596	24	12	16	77	115	112	70	86	84	175	57	93
48	DEDHDF	36	12	32	29	15	27	19	10	14	9	6	9	17	16	8	7	5	24	31	14	8	8	9	9	3	2	1	5	1	1	2	0	7	4	16	11	2	2	2	15	10	11	8	13	13	11	8	11
49	KSCDK	13	2	1	3	4	0	0	1	2	2	1	1	2	4	3	1	2	1	0	0	0	1	0	0	0	0	1	0	0	1	3	1	0	0	2	1	0	1	0	0	0	0	0	0	0	1	0	0
50	PSPVPGS	44	18	45	30	4	0	10	5	8	0	3	4	2	3	0	0	5	12	3	2	1	4	10	5	3	3	2	5	0	0	0	2	1	0	1	0	2	0	1	4	3	1	6	6	6	8	4	3
51	SVAESS	144	47	119	74	37	59	69	75	46	59	60	38	45	70	26	43	26	74	108	32	13	18	42	39	63	65	34	89	8	4	6	13	17	7	24	30	29	21	20	50	41	29	36	31	30	40	35	28
52	EAEED	51	24	38	36	13	22	37	31	19	21	19	14	22	29	7	9	10	72	42	22	10	17	40	10	15	21	6	30	1	4	3	12	29	7	7	14	7	3	3	28	15	11	14	16	15	20	14	18
53	SPSPG	146	59	145	89	20	37	73	31	32	16	19	14	13	17	2	6	17	50	38	26	4	6	31	12	15	10	6	29	4	3	2	8	6	3	5	4	6	5	3	20	17	21	18	17	18	28	17	25
54	SHMDVA	3	4	27	6	3	3	6	5	6	3	6	6	1	5	0	0	4	12	10	6	2	5	6	9	5	8	2	11	0	0	2	1	1	0	0	3	3	3	3	4	1	2	2	1	1	4	2	6
55	PTTENLYFQGAM	0	0	0	0	0	0	0	0	0	0	0	0	0	0	0	0	0	0	0	0	0	0	0	0	0	0	0	0	0	0	0	0	0	0	0	0	0	0	0	0	0	0	0	0	0	0	0	0
56	PPAAP	272	105	139	109	58	46	110	63	63	27	45	35	41	40	6	12	12	265	19	62	7	12	69	37	24	44	14	60	0	3	5	1	6	0	5	11	9	6	7	40	32	28	22	22	21	35	20	34
57	IDPFT	11	3	12	5	5	6	15	4	3	0	2	1	5	4	2	4	0	6	3	1	1	2	2	0	2	2	0	8	1	0	0	0	0	2	2	2	1	1	2	1	2	1	3	2	2	3	2	2
58	GHMA	54	19	44	24	11	23	24	20	22	21	14	13	13	17	9	16	24	52	36	8	6	7	17	22	12	11	14	29	1	0	2	3	9	1	5	4	6	6	5	20	20	17	16	16	16	18	14	20
59	HHHHGSG	4	2	1	1	2	3	6	7	9	3	14	7	0	0	0	0	1	176	4	2	0	0	0	0	1	0	0	5	0	0	0	0	2	0	4	3	0	0	0	0	0	0	0	0	0	1	0	1
60	ASIGQA	47	17	42	27	14	11	22	19	16	15	15	10	7	12	5	14	15	23	17	15	6	5	28	25	6	6	6	17	1	2	3	1	7	1	9	8	11	7	9	17	16	12	18	20	19	27	16	13
61	DSDISS	130	58	121	104	47	66	69	53	62	69	53	40	39	72	42	23	35	65	114	23	22	10	37	22	17	24	16	30	21	19	27	25	31	20	92	76	21	16	26	37	41	26	32	29	30	43	28	34
62	SHHHHHHSQDP	0	0	0	0	0	0	0	0	0	0	0	0	0	0	0	0	0	0	0	0	0	0	0	0	0	0	0	0	0	0	0	0	0	0	0	0	0	0	0	0	0	0	0	0	0	0	0	0
63	RSEED	23	6	26	20	10	13	12	10	11	9	4	8	8	9	5	3	7	20	31	8	4	5	12	2	4	6	5	20	0	0	2	5	13	0	6	4	1	2	1	7	7	8	4	6	6	14	5	4
64	SHMAS	0	1	3	1	4	0	5	1	0	0	1	1	1	1	0	4	0	2	1	0	0	0	1	2	2	2	0	5	0	1	0	1	1	0	0	0	0	1	1	1	3	1	4	2	2	1	3	2
65	RAKPPP	111	41	116	81	19	22	56	24	29	7	14	12	27	31	7	12	18	270	21	43	19	25	54	33	33	36	19	33	0	0	0	0	7	0	1	5	5	6	4	23	28	19	17	16	15	25	17	11
66	PSRSPS	310	113	251	225	79	129	204	98	111	66	72	54	59	79	31	18	45	375	186	54	24	34	90	52	92	115	39	75	4	6	4	15	15	5	177	91	25	12	25	97	97	82	84	82	84	114	78	83
67	EEPAPA	120	45	83	52	33	29	53	29	38	26	20	26	21	35	3	5	13	78	20	35	13	10	43	29	12	21	10	34	0	0	4	3	7	1	1	10	10	5	5	21	35	23	22	23	23	31	26	27
68	RPQLDS	28	16	37	27	11	21	14	17	9	8	9	6	18	9	9	6	15	30	21	6	4	5	16	9	9	14	6	15	1	0	0	1	2	1	4	3	3	5	6	8	7	11	16	18	14	12	12	15
69	EEEEVEE	804	279	650	581	189	295	346	114	112	68	130	125	148	144	49	54	55	352	379	143	30	33	470	53	24	19	52	405	38	60	127	90	179	70	364	233	9	8	8	62	92	73	55	46	46	66	50	38
70	GSETMA	16	5	13	8	0	4	7	6	4	3	5	4	1	3	3	0	6	14	4	2	2	1	11	8	2	4	6	10	0	0	0	0	1	0	0	1	0	2	0	2	2	2	3	6	6	6	3	5
71	KKKKNK	118	36	86	80	53	79	55	50	49	64	22	27	59	82	30	24	42	49	102	11	8	2	11	16	3	3	14	22	288	297	531	182	138	363	160	77	3	5	5	19	25	13	9	21	20	15	9	18
72	QQQQQP	240	60	195	145	57	78	107	437	528	230	501	239	109	176	56	82	23	259	102	38	3	1	142	67	83	117	49	156	2	3	2	8	11	2	803	582	14	9	10	49	71	66	50	49	47	75	47	48
73	DAPDI	6	3	5	6	2	4	5	3	1	2	2	2	1	2	1	2	5	7	5	2	2	2	2	0	1	1	1	1	0	0	0	0	1	0	2	3	2	2	2	5	0	1	2	6	6	2	2	2
74	PPAPAG	221	86	130	108	75	62	160	48	63	36	25	45	53	98	19	25	20	258	20	61	11	11	147	29	31	44	19	142	0	0	1	0	6	0	2	16	10	4	5	30	29	29	23	22	22	33	20	32
75	HHHHHMA	0	0	0	0	0	1	0	2	1	1	2	2	0	0	0	0	0	5	0	0	0	0	0	0	0	0	0	0	0	0	0	0	1	0	0	1	0	0	0	0	0	0	0	1	1	0	0	0
76	NGDTPS	32	15	16	18	7	14	11	10	14	9	8	8	10	19	3	4	13	13	14	5	1	5	10	7	10	7	11	4	3	0	7	8	12	2	16	12	4	1	3	13	14	4	13	11	10	12	12	10
77	KKNPEK	67	22	44	44	23	46	21	19	17	21	14	22	40	69	20	15	28	17	43	7	2	5	5	2	2	1	5	9	92	86	126	65	50	125	41	23	1	2	1	3	2	6	10	6	6	8	10	10
78	RRRGR	123	36	95	62	36	39	104	23	25	15	23	11	29	16	15	24	18	537	39	54	26	55	93	17	33	29	30	39	3	4	3	13	19	7	3	3	6	3	2	27	20	19	20	26	24	31	20	23
79	GAMDP	5	2	4	2	1	2	2	1	2	0	0	1	1	0	4	0	2	3	3	7	2	1	4	0	0	1	0	0	0	1	0	0	0	0	0	0	0	0	0	0	0	0	0	1	1	2	0	1
80	SMTGGQQMGRGS	0	0	0	0	0	0	0	0	0	0	0	0	0	0	0	0	0	0	0	0	0	0	0	0	0	0	0	0	0	0	0	0	0	0	0	0	0	0	0	0	0	0	0	0	0	0	0	0
81	ENQDRG	16	14	10	6	6	4	4	5	2	4	3	1	4	6	0	1	5	3	8	1	0	1	3	3	2	1	1	12	0	1	2	7	6	0	1	3	1	0	1	1	4	6	6	6	8	5	5	1
82	GGKKKK	95	43	63	71	27	66	53	38	34	40	33	34	55	52	14	9	29	99	80	46	11	12	88	8	9	11	25	42	25	27	40	61	83	23	27	32	3	7	3	46	24	13	17	10	11	23	14	18
83	RASQPELAPEDPED	0	0	0	0	0	0	0	0	0	0	0	0	0	0	0	0	0	0	0	0	0	0	0	0	0	0	0	0	0	0	0	0	0	0	0	0	0	0	0	0	0	0	0	0	0	0	0	0
84	GSSSPN	36	14	47	34	13	22	24	18	19	20	20	13	13	18	7	6	9	30	28	8	3	4	20	13	7	6	5	29	1	2	4	17	19	3	22	22	3	6	6	13	14	12	11	10	11	12	12	10
85	KKGEKK	210	131	197	177	100	170	121	57	47	76	50	56	151	209	35	40	97	110	144	71	28	33	64	26	6	11	37	88	188	178	321	209	230	301	120	92	11	8	10	48	53	23	32	23	23	29	27	32
86	GRVHHHH	2	0	0	0	0	0	2	2	1	1	5	5	0	1	0	0	0	6	3	1	0	0	2	1	2	0	0	0	0	0	0	1	0	0	0	0	0	0	0	0	1	1	0	2	2	0	0	0
87	GGGSCSG	50	22	39	30	16	14	16	85	83	25	60	46	5	11	2	5	5	69	35	15	1	4	176	0	4	16	4	22	0	6	1	5	34	4	53	28	5	0	3	7	6	6	4	2	2	9	4	10
88	GQRKRR	45	18	35	26	10	7	41	20	21	7	12	10	14	14	7	7	8	101	14	6	4	5	34	10	10	16	3	15	1	0	1	12	4	2	1	1	2	1	6	8	9	9	5	7	8	14	5	13
89	SMAEG	12	6	8	9	3	4	4	3	2	4	3	1	0	2	1	1	3	3	2	2	0	0	3	11	2	3	3	2	0	0	0	1	1	0	1	1	0	1	0	1	3	1	3	4	4	2	2	5
90	REVQTG	18	10	26	17	9	14	15	6	2	3	1	3	4	6	5	2	7	8	13	9	3	2	10	4	0	2	2	8	1	0	1	7	10	1	2	3	2	2	1	7	7	5	8	7	6	8	7	9
91	PPSGSP	272	98	213	172	47	79	175	61	64	47	40	25	40	43	13	16	28	255	125	54	17	29	63	61	63	60	17	81	1	4	0	14	23	7	43	31	9	5	7	47	44	41	57	47	46	61	51	39
92	PSPES	68	24	60	43	8	13	28	11	14	11	7	2	12	15	4	4	8	20	17	4	4	6	17	16	4	4	3	7	0	0	0	0	3	5	1	2	4	3	2	9	9	17	14	10	12	16	11	17
93	AAHHHHHHH	8	5	8	6	0	2	4	6	5	2	6	4	0	0	0	0	0	8	1	0	0	0	2	0	0	1	0	0	0	0	0	0	0	0	0	0	0	0	0	0	1	0	0	0	0	0	0	0
94	AMAIIG	10	4	20	3	2	2	5	7	9	1	1	3	6	12	1	3	3	19	11	6	3	7	9	6	3	8	3	17	0	0	0	1	0	1	1	4	3	2	2	10	5	5	6	4	4	6	9	5
95	SKKKK	180	73	135	103	58	90	57	49	44	59	34	42	58	69	27	27	43	107	145	17	12	7	48	25	6	4	32	22	103	121	198	103	99	146	79	72	4	5	6	24	30	20	22	22	21	16	19	19
96	DHSPAP	21	5	11	5	5	1	7	1	0	4	3	3	6	3	0	2	4	22	2	3	2	1	5	3	5	2	0	3	0	0	0	0	2	0	2	1	0	1	0	6	2	5	5	5	6	5	5	6
97	ETAAAKFERNHM	0	1	0	0	0	0	0	0	0	0	0	0	0	0	0	0	0	0	0	0	0	0	0	0	0	0	0	0	0	0	0	0	0	0	0	0	0	0	0	0	0	0	0	0	0	0	0	0
98	SEKKK	40	20	41	35	9	24	17	12	16	15	9	8	43	45	13	16	16	25	61	12	2	8	11	4	1	6	7	14	58	56	65	63	54	74	22	22	0	2	0	7	16	6	9	6	6	10	9	3
99	DSEDDD	63	29	77	56	32	60	51	59	58	87	57	45	67	90	37	26	37	135	137	96	36	44	98	61	34	33	30	58	12	17	26	37	20	16	91	71	8	9	9	52	51	46	38	29	31	47	36	44
100	RGSTAS	94	35	72	62	14	29	51	36	23	30	24	19	14	18	10	10	22	81	30	27	19	29	70	39	44	58	21	54	1	3	1	6	20	1	1	11	17	14	12	29	30	10	28	11	11	32	26	26
101	EKKTE	32	15	18	19	14	23	13	7	12	9	4	3	26	32	6	3	10	11	49	6	4	3	2	0	2	1	6	19	14	15	23	22	17	21	6	8	2	0	2	7	5	9	6	5	5	9	4	4
102	GHHH	87	37	69	72	27	42	71	84	96	76	142	106	45	59	16	16	14	187	41	22	2	5	31	18	18	19	8	32	0	0	9	12	14	5	48	50	7	6	5	18	22	12	22	12	13	27	24	18
103	DDDKD	16	5	17	9	2	11	7	12	12	15	10	5	12	9	7	6	11	16	22	9	4	4	10	3	3	5	3	15	6	10	22	8	4	10	23	20	3	0	2	13	8	2	0	4	4	7	1	3
104	KSKSK	62	26	47	40	9	31	23	50	44	43	30	21	37	43	13	50	26	50	67	21	10	8	20	13	2	5	8	11	18	17	26	19	27	17	100	84	5	2	4	21	23	19	8	13	13	24	10	22
105	GVPRG	15	11	24	19	6	7	21	2	4	4	5	4	4	4	2	0	4	18	2	16	2	6	21	2	5	6	3	11	0	0	0	3	4	0	0	0	1	0	0	4	3	6	6	5	5	9	6	7
106	YKDDD	6	1	2	3	3	3	1	2	2	3	2	4	2	2	3	1	2	2	9	3	1	0	0	1	1	3	1	4	2	1	14	1	1	6	9	4	1	0	1	1	3	0	1	0	0	0	2	2
107	EKKNS	21	6	13	12	6	16	6	3	3	3	1	3	15	17	2	12	6	4	19	1	1	1	1	0	1	2	2	3	38	26	58	27	22	54	18	4	2	0	1	0	2	3	0	1	1	1	1	0
108	NSDQAR	10	2	12	9	5	1	8	6	6	2	3	2	4	9	4	4	6	12	19	5	4	4	6	9	5	6	6	11	1	3	4	1	4	1	1	1	1	4	2	12	7	8	8	7	7	8	8	7
109	SRSHHHHH	0	2	0	0	0	0	1	2	1	2	3	2	2	1	0	0	0	3	1	0	0	1	1	1	1	1	1	0	0	0	0	0	0	0	3	0	0	0	0	0	0	1	2	0	0	2	2	1
110	DLVPR	19	6	20	13	3	5	11	7	9	4	11	4	4	6	4	4	14	14	18	2	3	3	4	6	0	5	4	5	1	1	0	1	0	0	1	5	2	4	4	3	3	7	7	2	2	4	6	4
111	RSRRSN	28	13	28	27	3	15	19	22	17	18	20	10	14	19	11	8	9	42	31	9	6	14	18	15	10	12	8	19	4	5	4	12	18	5	12	14	5	5	5	18	12	17	14	12	10	13	12	16
112	PAPPP	385	146	298	230	74	112	181	148	144	74	108	81	100	113	23	56	40	510	80	143	15	26	89	59	52	78	25	63	2	2	5	4	6	3	25	29	5	6	7	76	87	56	50	57	56	64	49	64
113	TDNGNS	30	5	22	18	8	4	8	3	9	8	4	3	5	12	10	5	8	18	13	0	1	0	2	6	3	0	4	10	4	4	8	13	6	12	15	16	3	3	2	7	5	4	5	2	3	3	6	5
114	QSQAGA	18	13	35	35	9	14	26	25	30	10	21	18	7	10	5	13	8	24	10	8	5	6	15	14	14	18	11	13	1	1	1	4	2	1	4	8	5	4	4	11	6	7	10	8	8	11	5	11
115	CGYSD	5	3	2	1	3	2	3	0	0	0	2	1	1	3	1	1	0	4	4	1	0	0	2	0	0	0	0	0	3	0	2	0	0	1	1	0	1	1	1	1	2	2	0	1	1	2	0	2
116	DSDVSL	160	44	119	104	40	56	58	30	34	32	20	23	35	44	20	14	24	31	67	11	6	8	27	18	16	13	10	59	7	6	6	6	12	6	22	25	21	19	17	17	22	19	18	20	21	24	19	27
117	SGSPPT	83	32	64	46	12	23	35	36	25	25	20	15	11	19	14	6	21	71	41	9	6	4	25	24	21	21	10	27	1	0	3	11	18	1	13	18	5	7	8	15	23	18	22	18	19	17	25	23
118	GQQQQQ	37	13	50	51	23	21	46	105	168	64	160	114	38	74	16	22	12	43	31	19	4	2	94	16	21	34	25	46	0	0	1	6	4	1	74	100	3	2	3	21	31	12	16	15	14	18	14	13
119	SESSE	88	38	76	75	32	49	33	30	27	28	32	11	58	49	11	36	9	33	56	10	4	5	13	8	3	8	9	24	10	6	6	7	12	12	32	24	10	9	12	21	26	6	14	12	12	12	16	15
120	EDGQDG	68	10	32	34	14	16	34	13	17	9	28	16	32	31	12	11	4	69	10	38	12	12	58	13	14	20	13	46	1	4	6	9	13	4	13	8	3	2	0	21	21	12	11	14	15	19	6	16
121	DESHHH	2	0	5	0	2	5	1	5	1	4	12	1	4	5	3	1	2	8	6	2	0	0	1	3	2	2	2	1	2	2	4	1	2	1	1	2	0	1	0	2	0	1	2	2	2	4	1	2
122	NSSSS	182	74	179	136	82	116	102	272	293	181	287	143	73	114	58	99	31	184	244	15	4	4	73	30	46	39	20	97	31	24	129	53	44	42	550	518	23	18	14	40	50	27	38	32	31	53	38	29
123	GEGHHHHH	0	0	0	0	0	1	0	0	0	1	2	0	0	0	0	0	0	1	1	0	0	0	0	0	0	1	0	0	0	0	0	0	0	0	0	0	0	0	0	0	0	0	2	0	0	1	1	0
124	GMDELYK	0	0	0	0	0	0	0	0	1	0	0	0	0	0	1	0	0	0	6	1	0	0	0	0	0	0	0	0	0	0	0	0	0	0	0	1	0	0	0	1	1	0	0	0	0	1	0	0
125	GEKMK	21	6	12	7	4	4	9	1	2	1	3	5	3	10	2	2	6	3	12	0	1	1	2	1	0	0	1	2	0	2	0	6	6	0	2	3	0	1	0	3	1	0	1	2	1	0	1	0
126	KKKSK	116	51	105	68	60	71	51	50	45	57	40	39	54	67	26	50	46	76	101	27	14	12	33	19	4	7	15	18	62	55	119	55	62	82	88	75	3	3	1	36	27	13	18	16	19	18	18	28
127	KKEKK	225	74	189	145	76	147	73	48	52	66	39	46	117	143	35	24	47	111	113	75	30	37	31	18	5	6	35	55	152	118	281	153	145	192	143	106	5	6	4	51	51	30	34	23	23	30	27	27
128	GGGDD	54	22	39	38	16	28	43	16	25	24	34	20	10	27	8	9	20	353	51	162	40	30	244	7	27	28	17	28	1	1	1	8	21	1	65	18	2	1	3	11	26	10	12	7	7	18	15	13
129	EEDEDDD	143	66	133	107	52	98	56	65	58	44	70	64	56	65	8	28	19	101	125	59	16	24	74	32	19	21	18	62	21	38	55	66	45	38	121	108	1	0	0	37	47	28	24	31	31	25	22	19
130	SPGPPA	319	110	209	162	51	55	126	65	48	26	41	39	30	45	10	8	32	201	57	47	11	20	95	30	47	46	16	46	0	0	1	3	4	0	12	21	7	9	11	41	32	38	37	27	27	45	32	42
131	GSPGI	41	11	28	20	6	22	17	7	5	7	5	5	7	4	2	4	2	3	13	4	0	1	3	1	2	3	1	2	0	1	0	3	0	1	0	3	3	2	2	7	3	7	5	4	3	8	6	4
132	VDHHHH	4	2	6	3	2	2	2	2	3	5	7	4	4	8	0	6	2	7	4	3	0	0	2	3	0	0	2	2	0	0	0	1	2	0	0	4	0	1	1	0	0	5	3	1	1	1	3	0
133	APAAE	67	15	46	29	9	30	33	37	30	12	10	11	27	29	2	2	6	124	18	45	12	7	68	32	27	51	15	22	0	0	0	1	5	1	1	1	3	5	6	28	20	23	17	19	17	22	15	28
134	MSLN	100	38	99	73	31	60	55	68	51	43	37	41	60	99	30	21	47	118	90	18	13	10	18	26	22	19	26	47	33	53	52	37	32	29	50	60	20	15	21	41	33	34	26	21	24	28	27	29
135	ASMTGGQQ	0	0	0	0	0	0	0	0	0	0	0	1	0	0	0	0	0	0	0	0	0	0	0	0	0	0	0	0	0	0	0	0	0	0	0	0	0	0	0	0	0	0	0	0	0	1	0	0
136	SEFGSS	114	32	70	62	28	32	58	48	38	31	31	24	31	60	24	23	27	68	80	11	9	15	40	17	19	20	14	19	3	8	8	12	18	8	34	17	10	8	9	16	16	19	24	27	26	24	17	20
137	PSPPP	306	113	269	183	74	109	170	95	82	62	80	59	48	61	22	18	65	773	177	143	36	53	133	48	72	103	22	144	5	3	3	8	10	2	67	53	8	8	9	65	83	51	57	47	50	67	51	46
138	RGRPRG	282	101	194	151	69	99	145	50	65	38	38	30	56	74	32	34	56	454	129	102	44	76	132	55	40	39	35	50	4	4	5	17	32	5	17	16	6	1	1	59	62	54	54	56	56	58	46	60
139	SPASLR	120	56	115	84	27	58	74	34	24	21	19	17	20	23	11	5	25	110	40	26	11	12	35	38	26	61	24	53	0	1	0	1	4	1	6	14	18	14	18	22	19	21	30	28	29	35	30	29
140	SHMEEK	27	5	24	10	2	13	11	3	3	8	2	6	0	3	4	7	4	13	6	0	0	0	1	1	1	0	2	5	1	1	5	6	7	1	3	2	3	3	0	0	1	0	2	3	3	2	0	1
141	TTETTP	66	19	46	31	21	31	31	142	131	73	115	77	97	137	36	25	27	63	47	16	15	13	42	59	31	25	8	52	1	4	1	13	6	1	385	243	8	5	6	31	44	32	25	24	22	49	22	37
		25.H_sapiens	22974.B_taurus	59.M_musculus	122.R_norvegicus	21457.G_gallus	20721.D_rerio	22388.T_nigroviridis	17.D_melanogaster	25396.D_pseudoobscura	31436.A_aegypti	78607.A_darlingi	22426.A_gambiae	21633.C_briggsae	9.C_elegans	64800.L_loa	79720.T_spiralis	30565.N_vectensis	23214.O_sativa	3.A_thaliana	33157.Micromonas_sp	29351.O_lucimarinus	25972.O_tauri	35109.E_siliculosus	30562.M_brevicollis	83400.L_braziliensis	83363.L_infantum	71330.T_brucei	33602.T_cruzi	32114.P_berghei	31998.P_chabaudi	493.P_falciparum	31342.P_knowlesi	31632.P_vivax	21631.P_yoelii	21395.D_discoideum	35301.P_pallidum	33600.G_intestinalis_ATCC_50803	35295.G_intestinalis_ATCC_50581	65115.G_intestinalis	25591.P_nodorum	79905.P_teres	29154.A_clavatus	33020.A_flavus	22118.A_fumigatus_FGSC_A1100	31018.A_fumigatus_CEA10	29130.A_niger	23077.A_oryzae	28239.A_terreus
		1	0.979526	0.994328	0.988826	0.967822	0.858303	0.97116	0.730945	0.690629	0.713038	0.572115	0.676573	0.841828	0.80128	0.560033	0.660882	0.829845	0.708858	0.887879	0.718201	0.602088	0.717645	0.577719	0.674671	0.766997	0.736839	0.87595	0.721749	0.244728	0.281014	0.280856	0.375051	0.446816	0.254126	0.371824	0.339366	0.442567	0.482574	0.483126	0.891881	0.903239	0.884129	0.8874	0.871575	0.869997	0.835916	0.883948	0.862704
		0.979526	1	0.977883	0.975031	0.972943	0.913733	0.951548	0.705556	0.668206	0.702452	0.555795	0.67202	0.832006	0.788214	0.543692	0.650603	0.858354	0.710107	0.902416	0.72706	0.599	0.707242	0.593923	0.650001	0.720972	0.696932	0.879255	0.695875	0.375758	0.411487	0.405818	0.512506	0.58172	0.387714	0.346792	0.310256	0.407747	0.442942	0.452272	0.87206	0.875691	0.841825	0.857725	0.841308	0.842049	0.803202	0.860535	0.836955
		0.994328	0.977883	1	0.99237	0.970747	0.875533	0.969874	0.739766	0.697398	0.731949	0.585234	0.681824	0.857104	0.81646	0.591162	0.68652	0.8528	0.7019	0.90289	0.71311	0.613495	0.7282	0.566689	0.68759	0.770297	0.735783	0.890824	0.73247	0.263181	0.298484	0.302561	0.397763	0.465417	0.27411	0.395112	0.363751	0.463486	0.507169	0.504477	0.895544	0.913981	0.89071	0.900297	0.882088	0.880861	0.845128	0.898083	0.865823
		0.988826	0.975031	0.99237	1	0.971549	0.888489	0.956129	0.693003	0.653167	0.695251	0.543448	0.642022	0.846664	0.789693	0.569317	0.658301	0.838922	0.650225	0.891843	0.678872	0.599875	0.711935	0.531581	0.67408	0.716551	0.683388	0.869407	0.712807	0.286968	0.325976	0.330882	0.425727	0.496953	0.300898	0.379229	0.349802	0.446004	0.482169	0.491337	0.885303	0.896556	0.874035	0.88238	0.864255	0.863918	0.818594	0.880138	0.845442
		0.967822	0.972943	0.970747	0.971549	1	0.92131	0.951443	0.723477	0.681715	0.748068	0.581987	0.683118	0.880463	0.827375	0.598909	0.701309	0.875201	0.664117	0.923007	0.685766	0.594903	0.699769	0.562987	0.650984	0.718819	0.679246	0.89154	0.70166	0.377658	0.412594	0.416626	0.510349	0.572851	0.389224	0.403303	0.37952	0.468857	0.496819	0.500931	0.869957	0.886582	0.844881	0.871776	0.846624	0.847291	0.81181	0.876097	0.834735
		0.858303	0.913733	0.875533	0.888489	0.92131	1	0.830914	0.616201	0.579082	0.704548	0.526609	0.593559	0.837458	0.76188	0.631986	0.695961	0.881171	0.522968	0.891049	0.578715	0.585574	0.670771	0.442728	0.653648	0.573425	0.52918	0.858377	0.62374	0.619344	0.653665	0.663705	0.759313	0.796392	0.636866	0.420255	0.391793	0.418113	0.442398	0.456384	0.798137	0.809821	0.763647	0.798774	0.788194	0.793538	0.733442	0.813333	0.763826
		0.97116	0.951548	0.969874	0.956129	0.951443	0.830914	1	0.799638	0.767226	0.784733	0.674894	0.77062	0.835308	0.824355	0.572732	0.68702	0.82655	0.797295	0.919779	0.788288	0.634973	0.746245	0.671496	0.665938	0.837368	0.798684	0.890967	0.726947	0.181602	0.217832	0.218955	0.323293	0.402555	0.192962	0.387103	0.347291	0.463568	0.489154	0.493662	0.889746	0.901931	0.87203	0.899151	0.86745	0.864886	0.869485	0.899879	0.863369
		0.730945	0.705556	0.739766	0.693003	0.723477	0.616201	0.799638	1	0.989353	0.953459	0.942166	0.955325	0.785238	0.868938	0.692117	0.825967	0.668204	0.817803	0.825	0.788965	0.651838	0.622206	0.765127	0.669617	0.850261	0.812483	0.803508	0.752412	0.0552584	0.078561	0.0935684	0.177799	0.239166	0.0609371	0.66239	0.613635	0.434361	0.440564	0.435915	0.744254	0.793074	0.769394	0.757669	0.738444	0.729655	0.850272	0.758271	0.759491
		0.690629	0.668206	0.697398	0.653167	0.681715	0.579082	0.767226	0.989353	1	0.940588	0.955697	0.964655	0.741052	0.834063	0.663954	0.798488	0.623326	0.83071	0.79856	0.808898	0.667001	0.617036	0.792685	0.660155	0.82932	0.802185	0.778878	0.732056	0.0322632	0.0555859	0.0746702	0.157894	0.220467	0.0402817	0.659604	0.604112	0.390093	0.383763	0.387169	0.717975	0.762551	0.735541	0.716036	0.697522	0.689582	0.825246	0.716832	0.723106
		0.713038	0.702452	0.731949	0.695251	0.748068	0.704548	0.784733	0.953459	0.940588	1	0.937132	0.919938	0.846549	0.898029	0.780108	0.89738	0.734698	0.719791	0.860238	0.70455	0.674291	0.647063	0.646635	0.719482	0.801986	0.740433	0.833082	0.74548	0.194471	0.217462	0.243672	0.320544	0.356899	0.202929	0.711484	0.678243	0.492925	0.492405	0.489011	0.761649	0.812103	0.781941	0.788154	0.769977	0.764953	0.869231	0.794842	0.783801
		0.572115	0.555795	0.585234	0.543448	0.581987	0.526609	0.674894	0.942166	0.955697	0.937132	1	0.967626	0.676377	0.767856	0.6698	0.797905	0.544444	0.755921	0.758269	0.748187	0.65215	0.574423	0.752095	0.607616	0.725538	0.67937	0.694158	0.69629	0.0166465	0.0414469	0.071938	0.150785	0.212068	0.0309166	0.68386	0.626106	0.30623	0.287017	0.295659	0.604156	0.658448	0.628614	0.613085	0.591324	0.582906	0.754009	0.617426	0.615143
		0.676573	0.67202	0.681824	0.642022	0.683118	0.593559	0.77062	0.955325	0.964655	0.919938	0.967626	1	0.705414	0.793094	0.599992	0.75171	0.607199	0.863389	0.828846	0.849305	0.654564	0.601108	0.865757	0.570927	0.765045	0.727647	0.747509	0.716067	0.0588906	0.0862858	0.0996716	0.196403	0.278539	0.0690655	0.590186	0.524951	0.29265	0.286162	0.294103	0.661712	0.700788	0.655828	0.64995	0.617295	0.60997	0.768947	0.655375	0.648839
		0.841828	0.832006	0.857104	0.846664	0.880463	0.837458	0.835308	0.785238	0.741052	0.846549	0.676377	0.705414	1	0.970019	0.836864	0.876584	0.8637	0.573705	0.852648	0.594405	0.705645	0.71968	0.454272	0.807928	0.737771	0.680332	0.897466	0.824325	0.338757	0.36413	0.37674	0.462374	0.482849	0.350743	0.692941	0.685692	0.578383	0.598156	0.592543	0.859245	0.907261	0.893715	0.884944	0.884069	0.881977	0.895735	0.87904	0.877594
		0.80128	0.788214	0.81646	0.789693	0.827375	0.76188	0.824355	0.868938	0.834063	0.898029	0.767856	0.793094	0.970019	1	0.854999	0.895319	0.843307	0.671519	0.843977	0.672982	0.745402	0.724933	0.55974	0.806113	0.804235	0.750391	0.896515	0.8485	0.263527	0.283356	0.296159	0.378418	0.402378	0.273349	0.731374	0.710494	0.589533	0.604052	0.595666	0.84509	0.896779	0.884774	0.87132	0.868918	0.864829	0.917016	0.862139	0.874757
		0.560033	0.543692	0.591162	0.569317	0.598909	0.631986	0.572732	0.692117	0.663954	0.780108	0.6698	0.599992	0.836864	0.854999	1	0.908396	0.73654	0.396358	0.670295	0.458538	0.800827	0.717438	0.307058	0.864878	0.614675	0.547146	0.767642	0.81479	0.254198	0.276497	0.324729	0.369593	0.345056	0.272753	0.871355	0.85517	0.574694	0.560677	0.559104	0.687395	0.765937	0.776624	0.741549	0.757207	0.754752	0.813318	0.731315	0.744511
		0.660882	0.650603	0.68652	0.658301	0.701309	0.695961	0.68702	0.825967	0.798488	0.89738	0.797905	0.75171	0.876584	0.895319	0.908396	1	0.74279	0.541671	0.777443	0.546701	0.72507	0.670641	0.441909	0.790626	0.690591	0.627566	0.813796	0.838055	0.247924	0.268276	0.306471	0.367031	0.376143	0.260019	0.844632	0.832451	0.538514	0.510483	0.49659	0.724094	0.788185	0.786233	0.759169	0.773713	0.767696	0.849274	0.756758	0.768573
		0.829845	0.858354	0.8528	0.838922	0.875201	0.881171	0.82655	0.668204	0.623326	0.734698	0.544444	0.607199	0.8637	0.843307	0.73654	0.74279	1	0.600938	0.860971	0.652919	0.716399	0.805577	0.468921	0.735464	0.689144	0.643654	0.912334	0.669373	0.491731	0.514498	0.530285	0.606624	0.624602	0.508593	0.461622	0.424329	0.532832	0.563895	0.564182	0.869637	0.883019	0.831596	0.87144	0.846523	0.849671	0.807623	0.872361	0.848381
		0.708858	0.710107	0.7019	0.650225	0.664117	0.522968	0.797295	0.817803	0.83071	0.719791	0.755921	0.863389	0.573705	0.671519	0.396358	0.541671	0.600938	1	0.767557	0.942194	0.631812	0.657858	0.911614	0.461379	0.809828	0.808102	0.728719	0.628574	0.00392934	0.0238278	0.018228	0.117326	0.203922	0.0068391	0.312836	0.228563	0.212609	0.241448	0.228562	0.669829	0.680859	0.62125	0.629666	0.595768	0.589181	0.699918	0.629411	0.627407
		0.887879	0.902416	0.90289	0.891843	0.923007	0.891049	0.919779	0.825	0.79856	0.860238	0.758269	0.828846	0.852648	0.843977	0.670295	0.777443	0.860971	0.767557	1	0.793782	0.703702	0.750504	0.705208	0.664964	0.75226	0.691544	0.905122	0.733331	0.332815	0.374078	0.388241	0.495789	0.560736	0.348285	0.504257	0.454998	0.419689	0.444909	0.446736	0.842384	0.869801	0.809062	0.836818	0.805803	0.805548	0.837074	0.846124	0.792284
		0.718201	0.72706	0.71311	0.678872	0.685766	0.578715	0.788288	0.788965	0.808898	0.70455	0.748187	0.849305	0.594405	0.672982	0.458538	0.546701	0.652919	0.942194	0.793782	1	0.755699	0.760027	0.926491	0.551826	0.736172	0.732347	0.747513	0.637239	0.049105	0.0789384	0.0926376	0.195313	0.28447	0.0670822	0.347036	0.247924	0.180554	0.206793	0.210954	0.718642	0.723112	0.644503	0.639205	0.595245	0.591245	0.698786	0.640617	0.638987
		0.602088	0.599	0.613495	0.599875	0.594903	0.585574	0.634973	0.651838	0.667001	0.674291	0.65215	0.654564	0.705645	0.745402	0.800827	0.72507	0.716399	0.631812	0.703702	0.755699	1	0.918262	0.573256	0.847019	0.63235	0.612514	0.774714	0.797703	0.107918	0.143392	0.1937	0.273227	0.292854	0.139293	0.677556	0.60986	0.346042	0.31037	0.339403	0.759982	0.777696	0.753459	0.700915	0.700594	0.698173	0.785921	0.684617	0.723148
		0.717645	0.707242	0.7282	0.711935	0.699769	0.670771	0.746245	0.622206	0.617036	0.647063	0.574423	0.601108	0.71968	0.724933	0.717438	0.670641	0.805577	0.657858	0.750504	0.760027	0.918262	1	0.529667	0.820752	0.699889	0.667541	0.83082	0.702255	0.135762	0.168171	0.209815	0.299974	0.323476	0.166305	0.48944	0.428379	0.386488	0.377555	0.385321	0.844082	0.844798	0.810791	0.802658	0.78878	0.787237	0.804142	0.788952	0.798227
		0.577719	0.593923	0.566689	0.531581	0.562987	0.442728	0.671496	0.765127	0.792685	0.646635	0.752095	0.865757	0.454272	0.55974	0.307058	0.441909	0.468921	0.911614	0.705208	0.926491	0.573256	0.529667	1	0.340954	0.637191	0.632186	0.595132	0.538874	0.00296394	0.0297435	0.0226409	0.12882	0.24822	0.0121401	0.302143	0.206954	0.114552	0.119509	0.131091	0.517118	0.522271	0.448811	0.454667	0.393679	0.389599	0.553918	0.463675	0.447218
		0.674671	0.650001	0.68759	0.67408	0.650984	0.653648	0.665938	0.669617	0.660155	0.719482	0.607616	0.570927	0.807928	0.806113	0.864878	0.790626	0.735464	0.461379	0.664964	0.551826	0.847019	0.820752	0.340954	1	0.705329	0.676586	0.791716	0.766382	0.154664	0.191077	0.229014	0.293237	0.282823	0.179624	0.722554	0.700798	0.578559	0.558701	0.5836	0.83939	0.865419	0.890162	0.843925	0.86344	0.864507	0.880768	0.832114	0.871715
		0.766997	0.720972	0.770297	0.716551	0.718819	0.573425	0.837368	0.850261	0.82932	0.801986	0.725538	0.765045	0.737771	0.804235	0.614675	0.690591	0.689144	0.809828	0.75226	0.736172	0.63235	0.699889	0.637191	0.705329	1	0.976593	0.829963	0.682074	-0.0390293	-0.0196176	-0.0210132	0.0694927	0.109432	-0.0390486	0.467654	0.43763	0.603537	0.622185	0.610096	0.814135	0.845086	0.834835	0.866023	0.836887	0.832484	0.881373	0.862448	0.842886
		0.736839	0.696932	0.735783	0.683388	0.679246	0.52918	0.798684	0.812483	0.802185	0.740433	0.67937	0.727647	0.680332	0.750391	0.547146	0.627566	0.643654	0.808102	0.691544	0.732347	0.612514	0.667541	0.632186	0.676586	0.976593	1	0.796029	0.653146	-0.0512454	-0.0348755	-0.0387961	0.045171	0.08622	-0.0516483	0.418816	0.38397	0.546465	0.560964	0.561325	0.785383	0.806489	0.799482	0.818504	0.796118	0.791646	0.835787	0.811631	0.810277
		0.87595	0.879255	0.890824	0.869407	0.89154	0.858377	0.890967	0.803508	0.778878	0.833082	0.694158	0.747509	0.897466	0.896515	0.767642	0.813796	0.912334	0.728719	0.905122	0.747513	0.774714	0.83082	0.595132	0.791716	0.829963	0.796029	1	0.79054	0.332518	0.363792	0.377738	0.479931	0.516209	0.346261	0.56456	0.521678	0.543533	0.559238	0.54756	0.90323	0.928704	0.894692	0.907212	0.889098	0.886571	0.89254	0.905952	0.881365
		0.721749	0.695875	0.73247	0.712807	0.70166	0.62374	0.726947	0.752412	0.732056	0.74548	0.69629	0.716067	0.824325	0.8485	0.81479	0.838055	0.669373	0.628574	0.733331	0.637239	0.797703	0.702255	0.538874	0.766382	0.682074	0.653146	0.79054	1	0.0891118	0.119699	0.139555	0.223018	0.269045	0.101851	0.812032	0.777241	0.410762	0.369318	0.370437	0.709528	0.769246	0.800118	0.727666	0.731897	0.723423	0.839316	0.707562	0.733752
		0.244728	0.375758	0.263181	0.286968	0.377658	0.619344	0.181602	0.0552584	0.0322632	0.194471	0.0166465	0.0588906	0.338757	0.263527	0.254198	0.247924	0.491731	0.00392934	0.332815	0.049105	0.107918	0.135762	0.00296394	0.154664	-0.0390293	-0.0512454	0.332518	0.0891118	1	0.994506	0.986027	0.954669	0.909298	0.996033	0.116939	0.0989864	0.0764414	0.110922	0.112507	0.20161	0.19683	0.145195	0.188827	0.207247	0.217452	0.113567	0.212349	0.193178
		0.281014	0.411487	0.298484	0.325976	0.412594	0.653665	0.217832	0.078561	0.0555859	0.217462	0.0414469	0.0862858	0.36413	0.283356	0.276497	0.268276	0.514498	0.0238278	0.374078	0.0789384	0.143392	0.168171	0.0297435	0.191077	-0.0196176	-0.0348755	0.363792	0.119699	0.994506	1	0.988481	0.965245	0.924164	0.993398	0.135354	0.114973	0.0843871	0.115672	0.123847	0.234113	0.229891	0.178646	0.217259	0.237119	0.247559	0.142771	0.241963	0.219813
		0.280856	0.405818	0.302561	0.330882	0.416626	0.663705	0.218955	0.0935684	0.0746702	0.243672	0.071938	0.0996716	0.37674	0.296159	0.324729	0.306471	0.530285	0.018228	0.388241	0.0926376	0.1937	0.209815	0.0226409	0.229014	-0.0210132	-0.0387961	0.377738	0.139555	0.986027	0.988481	1	0.966003	0.920137	0.989868	0.177806	0.154915	0.0829902	0.113885	0.113703	0.25164	0.250901	0.192862	0.229338	0.249062	0.258382	0.15799	0.251935	0.227883
		0.375051	0.512506	0.397763	0.425727	0.510349	0.759313	0.323293	0.177799	0.157894	0.320544	0.150785	0.196403	0.462374	0.378418	0.369593	0.367031	0.606624	0.117326	0.495789	0.195313	0.273227	0.299974	0.12882	0.293237	0.0694927	0.045171	0.479931	0.223018	0.954669	0.965245	0.966003	1	0.978491	0.965326	0.21334	0.189224	0.135934	0.157486	0.162907	0.344457	0.338901	0.277036	0.324159	0.328202	0.338877	0.253786	0.349797	0.309542
		0.446816	0.58172	0.465417	0.496953	0.572851	0.796392	0.402555	0.239166	0.220467	0.356899	0.212068	0.278539	0.482849	0.402378	0.345056	0.376143	0.624602	0.203922	0.560736	0.28447	0.292854	0.323476	0.24822	0.282823	0.109432	0.08622	0.516209	0.269045	0.909298	0.924164	0.920137	0.978491	1	0.923055	0.206262	0.172795	0.128512	0.144366	0.154609	0.378265	0.365869	0.300729	0.351125	0.33743	0.347612	0.287176	0.377762	0.329659
		0.254126	0.387714	0.27411	0.300898	0.389224	0.636866	0.192962	0.0609371	0.0402817	0.202929	0.0309166	0.0690655	0.350743	0.273349	0.272753	0.260019	0.508593	0.0068391	0.348285	0.0670822	0.139293	0.166305	0.0121401	0.179624	-0.0390486	-0.0516483	0.346261	0.101851	0.996033	0.993398	0.989868	0.965326	0.923055	1	0.129734	0.108436	0.071749	0.102385	0.106739	0.215027	0.211835	0.155954	0.199248	0.215937	0.225987	0.122476	0.222357	0.200451
		0.371824	0.346792	0.395112	0.379229	0.403303	0.420255	0.387103	0.66239	0.659604	0.711484	0.68386	0.590186	0.692941	0.731374	0.871355	0.844632	0.461622	0.312836	0.504257	0.347036	0.677556	0.48944	0.302143	0.722554	0.467654	0.418816	0.56456	0.812032	0.116939	0.135354	0.177806	0.21334	0.206262	0.129734	1	0.986246	0.411826	0.335324	0.351848	0.475543	0.559459	0.605791	0.523144	0.541101	0.535156	0.692941	0.512527	0.541875
		0.339366	0.310256	0.363751	0.349802	0.37952	0.391793	0.347291	0.613635	0.604112	0.678243	0.626106	0.524951	0.685692	0.710494	0.85517	0.832451	0.424329	0.228563	0.454998	0.247924	0.60986	0.428379	0.206954	0.700798	0.43763	0.38397	0.521678	0.777241	0.0989864	0.114973	0.154915	0.189224	0.172795	0.108436	0.986246	1	0.463513	0.387881	0.396476	0.444989	0.52791	0.582969	0.509324	0.529745	0.525002	0.666826	0.498992	0.524424
		0.442567	0.407747	0.463486	0.446004	0.468857	0.418113	0.463568	0.434361	0.390093	0.492925	0.30623	0.29265	0.578383	0.589533	0.574694	0.538514	0.532832	0.212609	0.419689	0.180554	0.346042	0.386488	0.114552	0.578559	0.603537	0.546465	0.543533	0.410762	0.0764414	0.0843871	0.0829902	0.135934	0.128512	0.071749	0.411826	0.463513	1	0.935779	0.94595	0.565141	0.57217	0.590663	0.671302	0.637412	0.645634	0.631568	0.683116	0.634218
		0.482574	0.442942	0.507169	0.482169	0.496819	0.442398	0.489154	0.440564	0.383763	0.492405	0.287017	0.286162	0.598156	0.604052	0.560677	0.510483	0.563895	0.241448	0.444909	0.206793	0.31037	0.377555	0.119509	0.558701	0.622185	0.560964	0.559238	0.369318	0.110922	0.115672	0.113885	0.157486	0.144366	0.102385	0.335324	0.387881	0.935779	1	0.943362	0.575414	0.595205	0.597061	0.686241	0.652359	0.660091	0.612726	0.696564	0.639921
		0.483126	0.452272	0.504477	0.491337	0.500931	0.456384	0.493662	0.435915	0.387169	0.489011	0.295659	0.294103	0.592543	0.595666	0.559104	0.49659	0.564182	0.228562	0.446736	0.210954	0.339403	0.385321	0.131091	0.5836	0.610096	0.561325	0.54756	0.370437	0.112507	0.123847	0.113703	0.162907	0.154609	0.106739	0.351848	0.396476	0.94595	0.943362	1	0.600892	0.605118	0.621706	0.699216	0.669803	0.680458	0.636626	0.710329	0.669366
		0.891881	0.87206	0.895544	0.885303	0.869957	0.798137	0.889746	0.744254	0.717975	0.761649	0.604156	0.661712	0.859245	0.84509	0.687395	0.724094	0.869637	0.669829	0.842384	0.718642	0.759982	0.844082	0.517118	0.83939	0.814135	0.785383	0.90323	0.709528	0.20161	0.234113	0.25164	0.344457	0.378265	0.215027	0.475543	0.444989	0.565141	0.575414	0.600892	1	0.972092	0.953055	0.950893	0.943548	0.945173	0.920558	0.943341	0.960424
		0.903239	0.875691	0.913981	0.896556	0.886582	0.809821	0.901931	0.793074	0.762551	0.812103	0.658448	0.700788	0.907261	0.896779	0.765937	0.788185	0.883019	0.680859	0.869801	0.723112	0.777696	0.844798	0.522271	0.865419	0.845086	0.806489	0.928704	0.769246	0.19683	0.229891	0.250901	0.338901	0.365869	0.211835	0.559459	0.52791	0.57217	0.595205	0.605118	0.972092	1	0.970625	0.964403	0.959384	0.959432	0.943574	0.958907	0.956741
		0.884129	0.841825	0.89071	0.874035	0.844881	0.763647	0.87203	0.769394	0.735541	0.781941	0.628614	0.655828	0.893715	0.884774	0.776624	0.786233	0.831596	0.62125	0.809062	0.644503	0.753459	0.810791	0.448811	0.890162	0.834835	0.799482	0.894692	0.800118	0.145195	0.178646	0.192862	0.277036	0.300729	0.155954	0.605791	0.582969	0.590663	0.597061	0.621706	0.953055	0.970625	1	0.964631	0.974076	0.973178	0.958941	0.951641	0.973748
		0.8874	0.857725	0.900297	0.88238	0.871776	0.798774	0.899151	0.757669	0.716036	0.788154	0.613085	0.64995	0.884944	0.87132	0.741549	0.759169	0.87144	0.629666	0.836818	0.639205	0.700915	0.802658	0.454667	0.843925	0.866023	0.818504	0.907212	0.727666	0.188827	0.217259	0.229338	0.324159	0.351125	0.199248	0.523144	0.509324	0.671302	0.686241	0.699216	0.950893	0.964403	0.964631	1	0.9777	0.978515	0.950186	0.995101	0.967473
		0.871575	0.841308	0.882088	0.864255	0.846624	0.788194	0.86745	0.738444	0.697522	0.769977	0.591324	0.617295	0.884069	0.868918	0.757207	0.773713	0.846523	0.595768	0.805803	0.595245	0.700594	0.78878	0.393679	0.86344	0.836887	0.796118	0.889098	0.731897	0.207247	0.237119	0.249062	0.328202	0.33743	0.215937	0.541101	0.529745	0.637412	0.652359	0.669803	0.943548	0.959384	0.974076	0.9777	1	0.998921	0.943615	0.967692	0.97422
		0.869997	0.842049	0.880861	0.863918	0.847291	0.793538	0.864886	0.729655	0.689582	0.764953	0.582906	0.60997	0.881977	0.864829	0.754752	0.767696	0.849671	0.589181	0.805548	0.591245	0.698173	0.787237	0.389599	0.864507	0.832484	0.791646	0.886571	0.723423	0.217452	0.247559	0.258382	0.338877	0.347612	0.225987	0.535156	0.525002	0.645634	0.660091	0.680458	0.945173	0.959432	0.973178	0.978515	0.998921	1	0.942127	0.969904	0.975107
		0.835916	0.803202	0.845128	0.818594	0.81181	0.733442	0.869485	0.850272	0.825246	0.869231	0.754009	0.768947	0.895735	0.917016	0.813318	0.849274	0.807623	0.699918	0.837074	0.698786	0.785921	0.804142	0.553918	0.880768	0.881373	0.835787	0.89254	0.839316	0.113567	0.142771	0.15799	0.253786	0.287176	0.122476	0.692941	0.666826	0.631568	0.612726	0.636626	0.920558	0.943574	0.958941	0.950186	0.943615	0.942127	1	0.943202	0.952881
		0.883948	0.860535	0.898083	0.880138	0.876097	0.813333	0.899879	0.758271	0.716832	0.794842	0.617426	0.655375	0.87904	0.862139	0.731315	0.756758	0.872361	0.629411	0.846124	0.640617	0.684617	0.788952	0.463675	0.832114	0.862448	0.811631	0.905952	0.707562	0.212349	0.241963	0.251935	0.349797	0.377762	0.222357	0.512527	0.498992	0.683116	0.696564	0.710329	0.943341	0.958907	0.951641	0.995101	0.967692	0.969904	0.943202	1	0.958342
		0.862704	0.836955	0.865823	0.845442	0.834735	0.763826	0.863369	0.759491	0.723106	0.783801	0.615143	0.648839	0.877594	0.874757	0.744511	0.768573	0.848381	0.627407	0.792284	0.638987	0.723148	0.798227	0.447218	0.871715	0.842886	0.810277	0.881365	0.733752	0.193178	0.219813	0.227883	0.309542	0.329659	0.200451	0.541875	0.524424	0.634218	0.639921	0.669366	0.960424	0.956741	0.973748	0.967473	0.97422	0.975107	0.952881	0.958342	1
		0.859513	0.823976	0.869666	0.857914	0.831345	0.769308	0.841309	0.692781	0.653612	0.728355	0.540534	0.564799	0.870304	0.845283	0.741759	0.744575	0.827744	0.543865	0.772536	0.556261	0.691686	0.778532	0.342336	0.867428	0.808599	0.772172	0.862838	0.71214	0.183057	0.212903	0.22803	0.305641	0.313438	0.193583	0.52553	0.523282	0.657625	0.672231	0.693196	0.939593	0.949427	0.970748	0.969689	0.990287	0.990942	0.925166	0.95784	0.968589
		0.860341	0.837779	0.865887	0.853046	0.836856	0.76962	0.86406	0.693009	0.656094	0.72058	0.543245	0.593085	0.83124	0.820493	0.672515	0.689894	0.850031	0.6035	0.787885	0.616754	0.674982	0.784869	0.432403	0.825489	0.823521	0.787228	0.852379	0.654064	0.199808	0.227733	0.233466	0.323998	0.349212	0.208606	0.446152	0.434309	0.672659	0.678251	0.715823	0.952421	0.933683	0.941946	0.967693	0.956357	0.961344	0.917548	0.963036	0.966096
		0.851922	0.81544	0.86949	0.858843	0.85458	0.79925	0.856636	0.795315	0.763659	0.842689	0.692348	0.695575	0.936048	0.91865	0.84985	0.860141	0.845252	0.582855	0.844657	0.625097	0.767221	0.794856	0.452342	0.887789	0.808897	0.756434	0.908997	0.81533	0.190063	0.225384	0.25082	0.338745	0.365509	0.206677	0.696693	0.681336	0.644885	0.640458	0.657687	0.914236	0.955939	0.958367	0.949101	0.940977	0.941232	0.9517	0.94606	0.92988
		0.83846	0.802417	0.854162	0.837154	0.836953	0.773072	0.852179	0.765171	0.725355	0.810505	0.654959	0.667743	0.91114	0.898096	0.824628	0.82382	0.846233	0.586236	0.831232	0.610871	0.753765	0.804369	0.437998	0.873869	0.817769	0.758946	0.88132	0.789465	0.168585	0.204645	0.224212	0.310333	0.326637	0.181636	0.649343	0.638009	0.653898	0.651095	0.673414	0.912256	0.94491	0.95291	0.952615	0.948301	0.949286	0.952949	0.947803	0.93499
		0.891868	0.863701	0.90298	0.883813	0.876348	0.796205	0.897588	0.743522	0.693351	0.76287	0.583199	0.63009	0.865644	0.849972	0.698747	0.723303	0.877908	0.632597	0.833406	0.64541	0.670859	0.791082	0.444999	0.788539	0.845312	0.806493	0.898117	0.688734	0.20225	0.230249	0.239861	0.325835	0.348194	0.213364	0.451739	0.430737	0.586312	0.619844	0.635326	0.950224	0.964318	0.945951	0.970077	0.959865	0.959222	0.90534	0.962963	0.946582
		0.842383	0.808029	0.856757	0.831736	0.821364	0.743905	0.885632	0.878553	0.861903	0.880375	0.792933	0.805427	0.865117	0.896454	0.795234	0.839682	0.81491	0.734873	0.8672	0.747942	0.7885	0.812814	0.612409	0.841601	0.881945	0.839329	0.900966	0.826766	0.109579	0.141169	0.164211	0.257105	0.301495	0.124102	0.682943	0.640965	0.56765	0.547602	0.576342	0.905058	0.938577	0.938054	0.9321	0.91335	0.911458	0.968853	0.926335	0.912181
		0.834694	0.802087	0.850226	0.823994	0.811686	0.743851	0.872132	0.878688	0.861183	0.879533	0.797107	0.804095	0.868209	0.901733	0.823311	0.853537	0.817194	0.726504	0.864901	0.749678	0.813034	0.822496	0.607238	0.860366	0.868192	0.825234	0.904488	0.847786	0.119741	0.15194	0.178453	0.268045	0.307565	0.135963	0.709704	0.663464	0.552133	0.535956	0.559831	0.899494	0.938768	0.938574	0.923215	0.909558	0.907109	0.967331	0.915982	0.906615
		0.837777	0.809185	0.85487	0.833376	0.825896	0.766801	0.882562	0.879694	0.861163	0.889982	0.8086	0.815702	0.863336	0.892944	0.804982	0.842596	0.824725	0.721421	0.882418	0.751574	0.791793	0.81342	0.621208	0.839659	0.856598	0.807763	0.899777	0.817143	0.151916	0.185002	0.212631	0.300346	0.346848	0.169175	0.687217	0.640153	0.555034	0.538284	0.571211	0.893487	0.92732	0.92483	0.92234	0.898918	0.897206	0.956561	0.918414	0.897923
		0.843324	0.81357	0.854449	0.826697	0.82129	0.73514	0.900613	0.866442	0.853736	0.862904	0.778004	0.808651	0.825276	0.863074	0.736682	0.78072	0.82282	0.788267	0.877716	0.79803	0.77752	0.828226	0.66403	0.801968	0.900726	0.858698	0.905492	0.767211	0.101721	0.131028	0.152253	0.251195	0.301642	0.116477	0.589888	0.536436	0.553157	0.546002	0.571393	0.915064	0.935069	0.918129	0.932125	0.899772	0.898362	0.952047	0.929332	0.904405
		0.816134	0.786863	0.828756	0.802006	0.801227	0.723292	0.877797	0.846264	0.832768	0.85423	0.766146	0.785402	0.825391	0.85929	0.75979	0.787923	0.82051	0.75509	0.859368	0.769984	0.794986	0.840856	0.625672	0.820203	0.890644	0.84763	0.895865	0.768808	0.0962315	0.127153	0.14898	0.248033	0.288561	0.112092	0.614054	0.564366	0.567088	0.547665	0.583312	0.909113	0.929002	0.918203	0.932363	0.901722	0.900645	0.955217	0.929976	0.905181
		0.843803	0.826002	0.85716	0.829071	0.837988	0.787184	0.878775	0.867988	0.845048	0.883679	0.782905	0.800549	0.898803	0.922519	0.841384	0.859107	0.853206	0.730025	0.884826	0.759419	0.825811	0.845843	0.610511	0.869696	0.867017	0.815351	0.93024	0.835578	0.201306	0.232463	0.25611	0.34861	0.377739	0.216324	0.691186	0.646206	0.556444	0.549938	0.569141	0.912891	0.952552	0.938156	0.933823	0.923341	0.921099	0.968162	0.929901	0.920937
		0.842428	0.824303	0.855578	0.826465	0.832867	0.777348	0.880148	0.871104	0.848409	0.881852	0.785297	0.805861	0.89309	0.922029	0.836928	0.85694	0.8497	0.745462	0.884909	0.767056	0.828705	0.845456	0.620944	0.863378	0.873015	0.82321	0.927965	0.845681	0.186935	0.218363	0.239826	0.334369	0.365994	0.201604	0.690361	0.643133	0.547946	0.540524	0.559935	0.910409	0.950454	0.936685	0.929829	0.920553	0.91802	0.969293	0.924931	0.91846
		0.871589	0.86653	0.889709	0.894065	0.880319	0.898804	0.842554	0.74059	0.710627	0.79442	0.640108	0.650333	0.892017	0.846751	0.763624	0.805391	0.842136	0.521656	0.850035	0.568361	0.667749	0.721469	0.406118	0.810539	0.69862	0.662433	0.894867	0.753914	0.390005	0.425787	0.446962	0.531916	0.564675	0.408958	0.620348	0.591685	0.494908	0.495495	0.51861	0.868241	0.902819	0.90615	0.884725	0.891619	0.891772	0.862717	0.883108	0.867879
		0.878823	0.836505	0.890961	0.878391	0.857092	0.784326	0.877686	0.760838	0.721381	0.78618	0.615142	0.633746	0.869809	0.852075	0.719521	0.756035	0.839831	0.579495	0.80923	0.586	0.650514	0.755568	0.397552	0.812435	0.829413	0.792346	0.879129	0.702951	0.185945	0.213356	0.230453	0.306863	0.330119	0.197179	0.5327	0.516377	0.604843	0.611824	0.636017	0.932812	0.950305	0.959092	0.967811	0.965917	0.965074	0.921771	0.959853	0.949918
		0.864661	0.862079	0.882643	0.883848	0.874178	0.893884	0.836904	0.747079	0.715802	0.803158	0.642123	0.65187	0.897751	0.858456	0.771955	0.813045	0.851677	0.526333	0.844506	0.56774	0.677848	0.731679	0.396615	0.820607	0.711546	0.676454	0.90272	0.751261	0.392277	0.425261	0.446866	0.532198	0.556751	0.409356	0.621298	0.594852	0.511088	0.510278	0.536056	0.885286	0.91309	0.916713	0.898026	0.909744	0.909189	0.876044	0.895072	0.888261
		0.901978	0.871833	0.912269	0.897878	0.881717	0.796284	0.895191	0.714158	0.665444	0.734103	0.543825	0.59438	0.85876	0.828426	0.673996	0.704942	0.870763	0.602834	0.811021	0.606936	0.639327	0.768132	0.410056	0.789147	0.831974	0.800215	0.885341	0.682771	0.217547	0.245756	0.250945	0.329585	0.355371	0.226147	0.441652	0.425379	0.601893	0.6276	0.650582	0.943249	0.951921	0.946391	0.970459	0.959066	0.959418	0.900017	0.962993	0.950576
		0.863789	0.858968	0.878788	0.877947	0.882022	0.854657	0.871515	0.724175	0.690531	0.77338	0.608063	0.659007	0.883657	0.858139	0.739509	0.74489	0.889798	0.612165	0.890003	0.68998	0.751674	0.8208	0.526014	0.824035	0.766447	0.71217	0.900404	0.69165	0.287599	0.32636	0.341951	0.447489	0.486869	0.305639	0.513799	0.485916	0.623269	0.645302	0.666848	0.943479	0.944086	0.911188	0.937415	0.909501	0.915744	0.898337	0.940365	0.910565
		0.865151	0.844309	0.879803	0.871462	0.880924	0.811436	0.888541	0.763023	0.727405	0.80312	0.6371	0.686298	0.905078	0.889411	0.747397	0.761776	0.878889	0.644412	0.878867	0.68997	0.730398	0.80838	0.536441	0.811381	0.818807	0.757701	0.901905	0.710218	0.224162	0.258928	0.272423	0.370131	0.409166	0.238586	0.537198	0.517576	0.662266	0.683917	0.693125	0.935054	0.94936	0.917279	0.954339	0.919294	0.922403	0.919148	0.954897	0.918304
		0.623962	0.587861	0.651253	0.646242	0.654864	0.65363	0.617932	0.739671	0.720698	0.807138	0.72083	0.655267	0.844773	0.834392	0.906702	0.912221	0.650682	0.39796	0.717221	0.456847	0.728343	0.629565	0.345721	0.812997	0.591052	0.531587	0.747808	0.845692	0.17385	0.2107	0.257187	0.31347	0.321556	0.193952	0.906755	0.895965	0.491577	0.461783	0.462466	0.669868	0.759449	0.773144	0.710974	0.725509	0.721081	0.799164	0.705583	0.695073
		0.644409	0.613372	0.670249	0.669712	0.678181	0.681853	0.631256	0.721264	0.69987	0.792673	0.696135	0.640846	0.855549	0.835155	0.901841	0.901762	0.669835	0.392232	0.734426	0.458218	0.7404	0.646687	0.340016	0.818336	0.579668	0.519481	0.760106	0.851161	0.197822	0.238285	0.282291	0.343673	0.351021	0.219266	0.889668	0.878472	0.47682	0.447141	0.450983	0.688892	0.771214	0.784644	0.719597	0.736853	0.733253	0.799325	0.713543	0.70514
		0.544929	0.560576	0.57788	0.605213	0.661599	0.74696	0.509268	0.428988	0.395866	0.580169	0.363689	0.338837	0.749277	0.670347	0.730869	0.672775	0.736687	0.13584	0.641043	0.259936	0.52838	0.53617	0.107897	0.659223	0.368207	0.301383	0.660706	0.456945	0.532232	0.564478	0.604059	0.626858	0.593852	0.552942	0.536428	0.549304	0.57405	0.588492	0.595313	0.630636	0.662717	0.621362	0.643586	0.639896	0.648697	0.57928	0.659482	0.60668
		0.647331	0.612827	0.675377	0.690538	0.697794	0.713552	0.615496	0.633303	0.608452	0.731156	0.601159	0.540131	0.819798	0.757286	0.816503	0.822921	0.657717	0.270448	0.709925	0.356914	0.625334	0.590426	0.216258	0.763052	0.50897	0.448719	0.726489	0.715533	0.238523	0.283124	0.329699	0.385171	0.385386	0.264126	0.76592	0.767615	0.472905	0.454714	0.4609	0.673438	0.747324	0.75187	0.708335	0.719146	0.717543	0.725227	0.708571	0.669531
		0.608996	0.595232	0.641596	0.667938	0.700521	0.730153	0.58043	0.468633	0.433608	0.587995	0.382246	0.364714	0.700649	0.621494	0.623838	0.634775	0.696703	0.188852	0.676883	0.280913	0.433255	0.494158	0.144215	0.579632	0.429326	0.363382	0.656165	0.414982	0.37185	0.405924	0.450903	0.487903	0.486347	0.392437	0.443157	0.459807	0.565257	0.592636	0.583188	0.635762	0.672418	0.627312	0.670325	0.643983	0.650715	0.570758	0.687008	0.594733
		0.652671	0.613625	0.679159	0.691624	0.681976	0.689739	0.634743	0.674931	0.663829	0.740419	0.663448	0.606715	0.797628	0.760091	0.830336	0.820214	0.64261	0.361295	0.73066	0.467225	0.703919	0.645417	0.340062	0.785768	0.537932	0.480759	0.735863	0.759159	0.171973	0.219592	0.273979	0.33621	0.356936	0.203491	0.789883	0.768521	0.438342	0.421798	0.425229	0.672438	0.754382	0.75193	0.696822	0.699887	0.697625	0.74033	0.694882	0.656051
		0.686776	0.695216	0.717366	0.729108	0.771639	0.820655	0.651268	0.503117	0.453621	0.634112	0.39317	0.399918	0.792653	0.718853	0.688449	0.673017	0.805556	0.260742	0.724998	0.328025	0.48005	0.557625	0.175349	0.654252	0.52894	0.458754	0.746887	0.467468	0.497769	0.522185	0.545448	0.597605	0.593043	0.511134	0.434172	0.450498	0.658471	0.701145	0.703487	0.727216	0.75638	0.715421	0.779731	0.755671	0.765416	0.668139	0.792085	0.719166
		0.608425	0.591143	0.637165	0.666012	0.703984	0.729226	0.584517	0.4885	0.452099	0.612347	0.424622	0.397069	0.740422	0.651695	0.644654	0.655235	0.667964	0.175391	0.682519	0.275897	0.479938	0.523545	0.13871	0.621005	0.436544	0.369085	0.657359	0.457798	0.329181	0.370295	0.413857	0.464242	0.457121	0.353389	0.493599	0.518968	0.548754	0.556389	0.557973	0.654051	0.682985	0.647822	0.684002	0.668735	0.672916	0.602091	0.693717	0.610809
		0.785201	0.752596	0.802322	0.815878	0.81125	0.782187	0.759065	0.674013	0.654583	0.734607	0.582827	0.584272	0.855029	0.805792	0.713715	0.716747	0.770451	0.42379	0.774151	0.525631	0.649741	0.692712	0.353435	0.792203	0.648803	0.610005	0.821587	0.644523	0.249207	0.287382	0.319431	0.396823	0.421845	0.276032	0.561748	0.547094	0.535702	0.55258	0.564675	0.834488	0.86723	0.846435	0.834116	0.818135	0.819694	0.788305	0.831624	0.797886
		0.693001	0.690537	0.718529	0.745855	0.773527	0.804845	0.65979	0.472463	0.43217	0.600455	0.375555	0.388302	0.774597	0.691041	0.643222	0.635575	0.775387	0.252893	0.732055	0.345698	0.524634	0.599472	0.184472	0.653024	0.493161	0.430309	0.726984	0.468361	0.414591	0.445188	0.478854	0.541798	0.544233	0.432829	0.405517	0.422516	0.642778	0.661028	0.672368	0.756221	0.753143	0.710901	0.762692	0.739056	0.747815	0.659149	0.771756	0.705441
		0.619298	0.601508	0.641143	0.656367	0.678783	0.703397	0.590428	0.529999	0.501475	0.628906	0.428835	0.392986	0.733189	0.680222	0.684481	0.68284	0.715337	0.226172	0.642994	0.315896	0.521992	0.573329	0.150939	0.717755	0.529586	0.484517	0.707661	0.458997	0.346433	0.377835	0.412939	0.454846	0.440683	0.366914	0.500799	0.512462	0.654113	0.657908	0.665354	0.716201	0.731657	0.7162	0.748908	0.742664	0.746125	0.664869	0.75676	0.705142
		0.562244	0.561286	0.599894	0.620648	0.669715	0.729544	0.541669	0.489441	0.455138	0.630716	0.43297	0.389967	0.754292	0.682293	0.733101	0.704844	0.709385	0.165448	0.667614	0.271523	0.511551	0.527624	0.127676	0.661378	0.429736	0.35563	0.665077	0.474086	0.426508	0.459373	0.509464	0.540477	0.514786	0.453387	0.560208	0.579912	0.585465	0.603584	0.58966	0.634388	0.682454	0.640261	0.674203	0.662435	0.669229	0.607915	0.687163	0.612242
		0.558765	0.557588	0.596536	0.61698	0.668076	0.726145	0.540144	0.486964	0.453654	0.627662	0.431193	0.389083	0.747623	0.676208	0.726109	0.697961	0.71053	0.168525	0.665204	0.274056	0.503525	0.520529	0.13215	0.650155	0.429855	0.356049	0.663963	0.46524	0.428098	0.460452	0.511456	0.540424	0.516979	0.455211	0.552869	0.570711	0.581107	0.60118	0.587727	0.630305	0.678941	0.631629	0.667619	0.654826	0.661368	0.600286	0.681512	0.60326
		0.559256	0.565101	0.596798	0.620041	0.671807	0.739914	0.539613	0.474909	0.441854	0.61943	0.420122	0.382116	0.743277	0.668929	0.720601	0.692447	0.718323	0.166272	0.671603	0.277682	0.51382	0.531593	0.131732	0.652658	0.417599	0.3461	0.664401	0.458909	0.450105	0.484255	0.533617	0.565237	0.539821	0.477739	0.540067	0.556143	0.570758	0.589618	0.581775	0.634917	0.678136	0.628913	0.666456	0.655465	0.662622	0.596987	0.681855	0.605652
		0.553818	0.557354	0.590797	0.612708	0.667205	0.729329	0.53202	0.476028	0.441288	0.616461	0.417235	0.379769	0.747203	0.67367	0.720351	0.691625	0.702752	0.158735	0.662972	0.262467	0.496693	0.510177	0.128317	0.642461	0.416598	0.341153	0.655094	0.462528	0.443782	0.477604	0.524576	0.554861	0.528894	0.469603	0.55053	0.573043	0.590533	0.609109	0.597437	0.618618	0.667121	0.6202	0.658385	0.647394	0.654255	0.590941	0.673288	0.595231
		0.541668	0.542254	0.578653	0.598774	0.645371	0.70805	0.521286	0.465741	0.432408	0.605135	0.413205	0.371413	0.728139	0.657274	0.705514	0.6742	0.686616	0.153	0.643402	0.255171	0.484666	0.501163	0.121911	0.634044	0.40757	0.333153	0.638001	0.448265	0.423549	0.455101	0.502454	0.533053	0.509582	0.451162	0.535705	0.554964	0.571607	0.591794	0.574034	0.603603	0.65213	0.614146	0.650181	0.633879	0.641962	0.582934	0.662711	0.588086
		0.548047	0.539365	0.579946	0.600804	0.644697	0.70593	0.525791	0.529387	0.504075	0.672328	0.50647	0.44816	0.768874	0.700233	0.795331	0.776781	0.675756	0.185337	0.68045	0.298644	0.589852	0.563208	0.164279	0.714659	0.42261	0.343334	0.676125	0.574729	0.364799	0.407	0.458066	0.496932	0.474551	0.390566	0.684259	0.698151	0.546917	0.539343	0.528897	0.624805	0.678783	0.653402	0.649848	0.648016	0.652094	0.639491	0.661734	0.605789
		0.876478	0.855347	0.878526	0.845566	0.838534	0.733187	0.909756	0.8815	0.872033	0.848206	0.765829	0.824722	0.828904	0.86913	0.674703	0.745172	0.821645	0.842374	0.864477	0.859643	0.779445	0.827972	0.704768	0.801474	0.904798	0.890388	0.912017	0.75391	0.112178	0.142858	0.155157	0.253102	0.30017	0.124783	0.513608	0.457615	0.464518	0.492401	0.501652	0.934936	0.946706	0.916328	0.906839	0.891506	0.888563	0.921131	0.90118	0.911828
		0.877101	0.856468	0.878002	0.843876	0.838452	0.728749	0.905212	0.863965	0.85524	0.830139	0.743949	0.806082	0.821826	0.862179	0.664805	0.738192	0.818171	0.834376	0.857692	0.849622	0.776319	0.829922	0.69074	0.795531	0.898445	0.884992	0.913081	0.744649	0.112463	0.143078	0.155062	0.251411	0.296463	0.125271	0.494477	0.443655	0.475667	0.504002	0.504567	0.937075	0.944993	0.913216	0.903129	0.892955	0.890285	0.915165	0.896323	0.909325
		0.873476	0.841363	0.883763	0.867546	0.840303	0.771056	0.869149	0.746091	0.718017	0.768739	0.61018	0.642822	0.856548	0.845725	0.709201	0.729069	0.850047	0.628046	0.811525	0.666113	0.729724	0.821349	0.450492	0.860551	0.828293	0.798917	0.889358	0.692641	0.161378	0.1938	0.211126	0.297799	0.318977	0.17727	0.483538	0.45998	0.584875	0.619134	0.63105	0.970622	0.972054	0.960701	0.956139	0.955678	0.957452	0.918086	0.949036	0.958115
		0.834035	0.81113	0.835143	0.793255	0.78897	0.678729	0.880062	0.908108	0.901327	0.864352	0.801824	0.849186	0.798416	0.858746	0.662619	0.753492	0.77334	0.857009	0.830773	0.857181	0.745422	0.778399	0.719454	0.769898	0.914772	0.904624	0.882181	0.734641	0.0730142	0.0984181	0.111505	0.203406	0.25114	0.0831059	0.520644	0.463687	0.450528	0.479822	0.480507	0.895216	0.912821	0.882665	0.871491	0.859219	0.85448	0.907279	0.868458	0.888217
		0.744956	0.730937	0.742526	0.701033	0.707665	0.591936	0.813851	0.925089	0.930519	0.853973	0.875453	0.930555	0.742515	0.8283	0.645248	0.741305	0.6731	0.901983	0.807873	0.90536	0.779977	0.739853	0.854966	0.699824	0.825409	0.80354	0.799157	0.804513	0.0200191	0.0480343	0.0557378	0.157555	0.232684	0.0298322	0.621104	0.545166	0.332399	0.319352	0.340519	0.776697	0.79829	0.7765	0.744864	0.721908	0.714859	0.8606	0.739805	0.767132
		0.839098	0.816021	0.845881	0.821038	0.818163	0.725294	0.881418	0.937457	0.933782	0.904496	0.867671	0.909317	0.861213	0.910036	0.739902	0.821986	0.759175	0.826144	0.886554	0.843379	0.793185	0.763711	0.762797	0.780259	0.850245	0.819999	0.891394	0.857847	0.105448	0.139858	0.154603	0.258911	0.327444	0.119856	0.684853	0.627032	0.435227	0.432255	0.450462	0.859837	0.894578	0.878291	0.845227	0.829804	0.825108	0.922976	0.839615	0.844268
		0.839423	0.812298	0.84434	0.82328	0.819299	0.725214	0.877805	0.917508	0.915852	0.896028	0.845289	0.882077	0.872318	0.913293	0.750955	0.82128	0.763401	0.797907	0.877386	0.822268	0.810249	0.779699	0.725446	0.815836	0.853682	0.823356	0.891129	0.853035	0.0978252	0.133492	0.151011	0.252361	0.313492	0.113212	0.692004	0.641978	0.474484	0.465732	0.488798	0.885733	0.912324	0.899067	0.86606	0.852568	0.849121	0.940824	0.859994	0.869766
		0.787992	0.753365	0.80621	0.793649	0.800686	0.773959	0.810419	0.777659	0.734399	0.861991	0.731422	0.700539	0.878509	0.858745	0.81852	0.868129	0.765122	0.510286	0.817269	0.507225	0.649392	0.672219	0.368011	0.804939	0.734615	0.671184	0.816081	0.77775	0.215907	0.249937	0.277725	0.335795	0.352375	0.226704	0.692138	0.681811	0.556416	0.537193	0.571962	0.808973	0.860385	0.879691	0.866784	0.87892	0.876338	0.898233	0.863013	0.85737
		0.90217	0.86666	0.912776	0.886271	0.859871	0.756998	0.919909	0.786417	0.746558	0.77801	0.638917	0.69146	0.841544	0.84582	0.680893	0.715058	0.841442	0.715518	0.841838	0.720601	0.687642	0.794481	0.533063	0.790966	0.885977	0.84966	0.88081	0.714155	0.116106	0.144973	0.156554	0.245232	0.279329	0.128461	0.459001	0.424964	0.555966	0.59477	0.608093	0.940051	0.962925	0.946247	0.962422	0.947487	0.946996	0.92572	0.955639	0.937843
		0.850542	0.808819	0.866888	0.847933	0.830268	0.751623	0.873162	0.749504	0.699427	0.787846	0.635588	0.656955	0.871502	0.853597	0.751018	0.781998	0.816344	0.6035	0.823376	0.597775	0.677415	0.752412	0.430098	0.808337	0.844973	0.787171	0.852974	0.768506	0.126407	0.156061	0.168281	0.255646	0.284642	0.135733	0.578585	0.565864	0.632888	0.630152	0.656943	0.900977	0.929336	0.934362	0.952373	0.934892	0.9353	0.942181	0.946816	0.918566
		0.746627	0.711368	0.750896	0.726722	0.691166	0.563993	0.7413	0.53621	0.493484	0.518133	0.375617	0.436317	0.637912	0.619614	0.490509	0.508779	0.687137	0.537602	0.591403	0.547805	0.529938	0.691397	0.333168	0.64588	0.714859	0.699622	0.677129	0.546258	0.0321445	0.0496949	0.0520359	0.111249	0.134773	0.0349059	0.238707	0.226971	0.485006	0.499827	0.526843	0.784309	0.778447	0.789818	0.809942	0.798906	0.797268	0.731846	0.796667	0.809736
		0.909008	0.882803	0.914633	0.911162	0.894646	0.801959	0.920993	0.712478	0.67278	0.713469	0.5534	0.623988	0.833159	0.806941	0.603268	0.653962	0.819396	0.638333	0.834764	0.652535	0.617419	0.737468	0.493974	0.733038	0.817024	0.782454	0.845434	0.653483	0.191059	0.221162	0.227548	0.321224	0.367984	0.20292	0.408656	0.39167	0.58764	0.600727	0.635706	0.928529	0.923886	0.909677	0.949772	0.925962	0.928322	0.886823	0.947073	0.908596
		0.913549	0.886663	0.919647	0.914859	0.900374	0.805995	0.924234	0.717349	0.674648	0.719728	0.555294	0.625574	0.845059	0.81779	0.614138	0.664745	0.82643	0.638545	0.839762	0.649397	0.61934	0.739152	0.489549	0.736588	0.822207	0.785165	0.852437	0.66211	0.192521	0.2227	0.228895	0.323104	0.367958	0.20392	0.415545	0.400881	0.593502	0.611264	0.639837	0.929538	0.928677	0.913071	0.954353	0.931015	0.932894	0.890057	0.951515	0.911645
		0.679207	0.642389	0.699164	0.680344	0.693516	0.650221	0.729492	0.716801	0.702247	0.762307	0.643128	0.619188	0.747707	0.757191	0.728459	0.691958	0.716713	0.520827	0.734227	0.57778	0.663282	0.728677	0.425949	0.811561	0.810837	0.756123	0.786723	0.543453	0.0858225	0.120137	0.154766	0.233687	0.239823	0.107362	0.504564	0.492086	0.692172	0.710475	0.717387	0.812589	0.843804	0.817003	0.865879	0.837298	0.841601	0.828706	0.870972	0.813484
		0.636978	0.622414	0.603386	0.551442	0.538263	0.366123	0.671967	0.685998	0.696991	0.551974	0.575357	0.678378	0.464154	0.55741	0.27875	0.407657	0.459276	0.82542	0.528848	0.789929	0.501139	0.51605	0.734184	0.484883	0.728914	0.767877	0.577843	0.505499	-0.0870025	-0.0762533	-0.0887921	-0.0192465	0.0507182	-0.0893127	0.200791	0.143337	0.258434	0.280047	0.288874	0.643332	0.609909	0.598678	0.566292	0.557903	0.551805	0.628268	0.561251	0.636798
		0.606357	0.585893	0.582904	0.539176	0.52848	0.380652	0.671834	0.711158	0.732218	0.59979	0.617786	0.695162	0.522482	0.619307	0.393667	0.468566	0.470136	0.797561	0.542327	0.752351	0.575065	0.575368	0.715042	0.591425	0.791606	0.81217	0.610722	0.559415	-0.094222	-0.0812722	-0.0913466	-0.0147804	0.0479337	-0.0953764	0.346771	0.296476	0.393564	0.381595	0.41946	0.673064	0.644457	0.659984	0.641683	0.634878	0.632047	0.726231	0.637058	0.701415
		0.496319	0.477689	0.449532	0.41777	0.404104	0.25291	0.520216	0.441845	0.459041	0.341361	0.350914	0.422082	0.33414	0.385496	0.200928	0.272964	0.309757	0.563322	0.29615	0.543248	0.387994	0.442584	0.460198	0.468184	0.571594	0.630472	0.409002	0.38158	-0.104472	-0.0959272	-0.104274	-0.0645227	-0.0179686	-0.104982	0.127336	0.1008	0.241723	0.229562	0.260527	0.51318	0.455199	0.498204	0.462653	0.463045	0.459216	0.504392	0.452258	0.547508
		0.520574	0.510137	0.482011	0.44748	0.436266	0.28893	0.567911	0.545594	0.575312	0.435574	0.473967	0.555415	0.38353	0.466162	0.256196	0.333345	0.352255	0.681749	0.390614	0.672216	0.488971	0.500214	0.621261	0.501055	0.614371	0.653244	0.461683	0.456168	-0.0990669	-0.0878165	-0.0984503	-0.0401943	0.0217932	-0.0986158	0.214632	0.172898	0.270232	0.244377	0.287218	0.554701	0.50098	0.527662	0.488842	0.486485	0.485024	0.569747	0.480537	0.571828
		0.468707	0.453888	0.436561	0.410093	0.370145	0.261619	0.479189	0.445649	0.481874	0.368047	0.36211	0.425848	0.358813	0.418144	0.215321	0.280718	0.32031	0.559654	0.314459	0.524005	0.426308	0.453989	0.443648	0.519456	0.573628	0.623666	0.41607	0.33659	-0.0921085	-0.0842746	-0.0953166	-0.043889	-0.00653988	-0.09381	0.142447	0.12416	0.349523	0.336326	0.373204	0.559049	0.491556	0.523893	0.48329	0.514506	0.516415	0.534977	0.471481	0.586475
		0.466352	0.441868	0.436418	0.41105	0.367055	0.265286	0.475609	0.433999	0.459528	0.364421	0.347239	0.401094	0.381845	0.437401	0.263765	0.308848	0.322603	0.521026	0.307071	0.48534	0.44441	0.471856	0.390962	0.556846	0.555628	0.592645	0.426739	0.387395	-0.0959233	-0.0867454	-0.0949305	-0.0469144	-0.0140823	-0.0959025	0.188537	0.174336	0.360333	0.350613	0.372267	0.560595	0.502411	0.545214	0.493606	0.536109	0.536419	0.547751	0.48044	0.596426
		0.510805	0.488974	0.474563	0.437286	0.420681	0.282826	0.51883	0.540261	0.55592	0.44584	0.44631	0.506179	0.462378	0.52731	0.36285	0.414868	0.365623	0.57998	0.348236	0.568758	0.516093	0.495639	0.487274	0.603562	0.59013	0.63374	0.475952	0.540831	-0.103601	-0.0934428	-0.0991219	-0.0487479	-0.0103575	-0.104233	0.341757	0.314077	0.327535	0.292734	0.313848	0.57114	0.538779	0.582132	0.513321	0.538312	0.53233	0.61211	0.498725	0.628049
		0.507953	0.493728	0.46826	0.445061	0.419962	0.287733	0.532257	0.511388	0.548269	0.40698	0.42444	0.493584	0.372568	0.438303	0.233366	0.301852	0.316171	0.612716	0.363095	0.592864	0.444378	0.446778	0.530796	0.50979	0.6058	0.670345	0.443847	0.411407	-0.0878753	-0.0773307	-0.0867256	-0.0373301	0.0130501	-0.0879427	0.213977	0.17398	0.293249	0.247822	0.316346	0.57983	0.515984	0.554191	0.499005	0.519091	0.51971	0.576941	0.487077	0.595273
		0.518283	0.499281	0.488228	0.461423	0.425236	0.300257	0.557566	0.504042	0.542253	0.418685	0.424445	0.493099	0.39229	0.46079	0.259136	0.316993	0.357784	0.638227	0.381318	0.607495	0.491863	0.526808	0.523269	0.537312	0.626055	0.662589	0.483188	0.424845	-0.1008	-0.0902454	-0.0986589	-0.0396076	0.00626975	-0.0989764	0.211047	0.176639	0.333663	0.302251	0.348388	0.604604	0.542852	0.582252	0.544057	0.564762	0.564243	0.610659	0.535575	0.626172
		0.56246	0.551122	0.528527	0.490787	0.468965	0.326941	0.602158	0.61386	0.647691	0.499346	0.535622	0.620611	0.430325	0.51854	0.278251	0.374548	0.395142	0.752851	0.455271	0.733171	0.525402	0.534587	0.675022	0.524306	0.662032	0.699242	0.520515	0.479267	-0.0930254	-0.0814831	-0.0936663	-0.0256739	0.0419472	-0.0931515	0.239602	0.188227	0.282963	0.269105	0.302697	0.610965	0.562606	0.575816	0.533626	0.543928	0.541051	0.621969	0.5259	0.622745
		0.524672	0.506471	0.48786	0.465589	0.423004	0.287536	0.535517	0.459866	0.487534	0.353699	0.35328	0.428594	0.354202	0.405036	0.194401	0.252988	0.337945	0.582959	0.336313	0.573189	0.419409	0.483746	0.476702	0.501348	0.585312	0.640953	0.433261	0.351351	-0.0954542	-0.0862688	-0.0977377	-0.0502373	0.000399788	-0.0949319	0.12323	0.0924014	0.286608	0.270593	0.329198	0.594451	0.524834	0.560524	0.519318	0.541093	0.54177	0.556433	0.507679	0.612506
		0.551637	0.532239	0.51324	0.483072	0.450103	0.302888	0.569193	0.501356	0.52414	0.399885	0.396699	0.473536	0.397782	0.452751	0.236266	0.304908	0.365349	0.627901	0.361871	0.610309	0.452214	0.501744	0.504512	0.523554	0.625102	0.682476	0.474376	0.414413	-0.100934	-0.0913434	-0.100577	-0.050861	-0.00379922	-0.101022	0.162171	0.130396	0.304689	0.298103	0.331273	0.608603	0.547139	0.57987	0.538762	0.555676	0.553651	0.58739	0.528563	0.634243
		0.531096	0.50683	0.487859	0.462222	0.419977	0.283897	0.526514	0.469737	0.497598	0.36894	0.365303	0.432365	0.373658	0.422645	0.215901	0.278731	0.327674	0.577409	0.329291	0.571721	0.437861	0.470894	0.459935	0.535123	0.587093	0.649407	0.441517	0.381907	-0.100877	-0.0904973	-0.0960502	-0.0529057	-0.0106077	-0.0994153	0.151407	0.124032	0.278456	0.282196	0.313821	0.587686	0.528707	0.561882	0.506072	0.534045	0.531812	0.549313	0.493885	0.607977
		0.543041	0.525236	0.509404	0.475871	0.444255	0.306964	0.56846	0.557318	0.582689	0.440985	0.46214	0.537236	0.399403	0.467536	0.24081	0.325174	0.367911	0.664959	0.394032	0.658407	0.475136	0.505088	0.583375	0.528804	0.630999	0.687628	0.483027	0.419669	-0.101966	-0.0907392	-0.102108	-0.0444249	0.0193796	-0.100871	0.192632	0.153326	0.295261	0.28854	0.33098	0.600608	0.542323	0.56692	0.531075	0.540202	0.53746	0.589863	0.523776	0.62086
		0.4891	0.470845	0.447131	0.423596	0.392993	0.258999	0.508444	0.406823	0.437392	0.331426	0.331127	0.400347	0.326841	0.375579	0.182312	0.253182	0.308666	0.541115	0.290011	0.52743	0.39613	0.440743	0.42712	0.488831	0.53275	0.584764	0.391809	0.36532	-0.107719	-0.0976435	-0.106136	-0.0648561	-0.0220682	-0.10871	0.118054	0.0985928	0.295327	0.265695	0.310098	0.539358	0.466385	0.513607	0.475452	0.485295	0.486866	0.519438	0.467981	0.568355
		0.565171	0.547692	0.547531	0.509331	0.480889	0.354151	0.59273	0.562921	0.578678	0.487169	0.464195	0.529103	0.438624	0.498433	0.27754	0.358563	0.450997	0.641536	0.428362	0.614377	0.448726	0.502892	0.504696	0.549403	0.654617	0.689931	0.53109	0.395275	-0.0596045	-0.0453783	-0.0533104	-0.0055501	0.0370803	-0.061317	0.150564	0.121068	0.386075	0.393807	0.420029	0.644234	0.588762	0.600296	0.579504	0.587852	0.58681	0.599369	0.577064	0.652063
		0.468864	0.454127	0.438082	0.412983	0.382275	0.258362	0.471366	0.435674	0.466696	0.360349	0.342969	0.409922	0.336735	0.388769	0.190443	0.255772	0.308724	0.528551	0.30288	0.508568	0.384238	0.400477	0.42085	0.496442	0.574731	0.633378	0.419188	0.338875	-0.0876478	-0.0787153	-0.0852827	-0.0455274	-0.00729984	-0.0898762	0.104683	0.0917867	0.365868	0.355283	0.385844	0.545409	0.480471	0.505963	0.471673	0.484829	0.486097	0.500783	0.462701	0.566426
		0.434097	0.436658	0.411338	0.378496	0.374788	0.254707	0.494507	0.527594	0.56798	0.43847	0.474267	0.561634	0.315777	0.411334	0.17387	0.272454	0.325438	0.673543	0.389657	0.643	0.416509	0.424765	0.633182	0.416041	0.601027	0.636975	0.445458	0.333538	-0.0964912	-0.0816756	-0.0971016	-0.0308066	0.0345178	-0.100018	0.112279	0.0764966	0.364341	0.346043	0.360453	0.512296	0.443304	0.436513	0.433507	0.406527	0.409647	0.49161	0.440034	0.495241
		0.677229	0.647741	0.654921	0.612748	0.564576	0.390704	0.662302	0.531248	0.513462	0.42454	0.356119	0.446222	0.482926	0.513925	0.278358	0.354009	0.494925	0.637621	0.437472	0.60677	0.419149	0.523822	0.432803	0.532625	0.678073	0.726687	0.55189	0.456679	-0.0678125	-0.0599719	-0.068569	-0.0304091	0.002676	-0.0717433	0.107419	0.0836265	0.328343	0.378439	0.378517	0.679936	0.654796	0.661663	0.637287	0.656082	0.64987	0.614931	0.624438	0.701532
		0.626307	0.608513	0.599164	0.560883	0.525471	0.386547	0.643833	0.585832	0.609081	0.478544	0.475386	0.56443	0.452689	0.521432	0.294904	0.362249	0.469995	0.751373	0.499776	0.751371	0.565344	0.612225	0.625531	0.564382	0.690951	0.741248	0.589274	0.456155	-0.073226	-0.0574365	-0.05648	0.0032529	0.0557249	-0.0675256	0.155486	0.0995772	0.274064	0.308032	0.311695	0.673672	0.639217	0.626525	0.579843	0.601582	0.598418	0.61818	0.568495	0.658842
		0.654667	0.623017	0.628427	0.590278	0.530911	0.371934	0.636152	0.518325	0.516614	0.414679	0.354215	0.439971	0.466993	0.506271	0.26568	0.333329	0.465428	0.632725	0.420367	0.599208	0.444281	0.536702	0.430814	0.562314	0.673283	0.718354	0.53913	0.431603	-0.0777366	-0.067556	-0.0772231	-0.0349178	-0.00402778	-0.0814426	0.101101	0.0784481	0.321076	0.368339	0.372517	0.683315	0.643168	0.662923	0.62469	0.657294	0.653055	0.610683	0.607941	0.703549
		0.628217	0.618312	0.608468	0.579309	0.532246	0.435907	0.637237	0.565304	0.588105	0.497531	0.464118	0.539035	0.504198	0.563557	0.368625	0.429639	0.518399	0.693937	0.514164	0.700123	0.605792	0.649046	0.561771	0.624584	0.646951	0.671499	0.595442	0.503007	-0.00112678	0.0137982	0.0114361	0.0771228	0.124592	0.00330181	0.248105	0.20263	0.349837	0.357793	0.378538	0.715823	0.667669	0.673807	0.630825	0.661031	0.662008	0.678192	0.621043	0.713984
		0.608873	0.598891	0.574698	0.535782	0.521333	0.352306	0.633798	0.624681	0.63792	0.482825	0.519932	0.622678	0.428756	0.502364	0.24057	0.339526	0.412608	0.74629	0.473361	0.756769	0.464493	0.502599	0.699866	0.473844	0.646636	0.690573	0.503345	0.435634	-0.079836	-0.067001	-0.0773481	-0.0171144	0.0590767	-0.078502	0.146728	0.0960184	0.220049	0.247286	0.274688	0.609218	0.570202	0.558316	0.523923	0.520634	0.516926	0.570974	0.517291	0.599365
		0.585104	0.600906	0.587557	0.568791	0.598919	0.534307	0.621531	0.58116	0.573016	0.579561	0.515873	0.596998	0.606308	0.64128	0.408146	0.496302	0.620554	0.59964	0.598698	0.60399	0.502186	0.489826	0.531542	0.480002	0.5499	0.546276	0.648123	0.519066	0.177483	0.195784	0.189796	0.264815	0.313605	0.184763	0.282537	0.250354	0.377816	0.376431	0.392723	0.618124	0.585282	0.558535	0.569476	0.539425	0.535107	0.569824	0.566669	0.590653
		0.410851	0.496516	0.433134	0.428526	0.516948	0.604998	0.413302	0.395912	0.371626	0.481324	0.331882	0.392987	0.571149	0.584202	0.457797	0.476064	0.717996	0.355162	0.524028	0.378032	0.419452	0.394378	0.321414	0.359379	0.298218	0.274714	0.580517	0.374101	0.679591	0.675787	0.674626	0.695292	0.690612	0.684781	0.315892	0.283697	0.3052	0.319302	0.327439	0.474632	0.447657	0.395871	0.433013	0.413163	0.415699	0.413	0.439379	0.446935
		0.714631	0.684605	0.714754	0.681487	0.684163	0.556587	0.754774	0.733686	0.724908	0.712392	0.641451	0.680182	0.716	0.76078	0.596299	0.667928	0.651235	0.658539	0.654076	0.634906	0.617947	0.640444	0.545941	0.71721	0.760262	0.739856	0.729386	0.675538	0.0101386	0.0290847	0.0354847	0.114325	0.165913	0.0156653	0.488061	0.477087	0.612493	0.582786	0.597204	0.762047	0.761077	0.769397	0.774802	0.764363	0.763492	0.817383	0.773682	0.802789
[truncated: 92 more columns]

## Sheet: Zdiff
		Eukaryota	Eukaryota	Eukaryota	Eukaryota	Eukaryota	Eukaryota	Eukaryota	Eukaryota	Eukaryota	Eukaryota	Eukaryota	Eukaryota	Eukaryota	Eukaryota	Eukaryota	Eukaryota	Eukaryota	Eukaryota	Eukaryota	Eukaryota	Eukaryota	Eukaryota	Eukaryota	Eukaryota	Eukaryota	Eukaryota	Eukaryota	Eukaryota	Eukaryota	Eukaryota	Eukaryota	Eukaryota	Eukaryota	Eukaryota	Eukaryota	Eukaryota	Eukaryota	Eukaryota	Eukaryota	Eukaryota	Eukaryota	Eukaryota	Eukaryota	Eukaryota	Eukaryota	Eukaryota	Eukaryota	Eukaryota
		Metazoa	Metazoa	Metazoa	Metazoa	Metazoa	Metazoa	Metazoa	Metazoa	Metazoa	Metazoa	Metazoa	Metazoa	Metazoa	Metazoa	Metazoa	Metazoa	Metazoa	Viridiplantae	Viridiplantae	Viridiplantae	Viridiplantae	Viridiplantae	stramenopiles	Choanoflagellida	Euglenozoa	Euglenozoa	Euglenozoa	Euglenozoa	Alveolata	Alveolata	Alveolata	Alveolata	Alveolata	Alveolata	Amoebozoa	Amoebozoa	Diplomonadida	Diplomonadida	Diplomonadida	Fungi	Fungi	Fungi	Fungi	Fungi	Fungi	Fungi	Fungi	Fungi
		Homo sapiens (Human)	Bos taurus (Bovine)	Mus musculus (Mouse)	Rattus norvegicus (Rat)	Gallus gallus (Chicken)	Danio rerio (Zebrafish)	Tetraodon nigroviridis (Green puffer)	Drosophila melanogaster (Fruit fly)	Drosophila pseudoobscura pseudoobscura (Fruit fly)	Aedes aegypti (Yellowfever mosquito)	Anopheles darlingi (Mosquito)	Anopheles gambiae (African malaria mosquito)	Caenorhabditis briggsae	Caenorhabditis elegans	Loa loa (Eye worm)	Trichinella spiralis (Trichina worm)	Nematostella vectensis (Starlet sea anemone)	Oryza sativa subsp. japonica (Rice)	Arabidopsis thaliana (Mouse-ear cress)	Micromonas sp. (Picoplanktonic green alga)	Ostreococcus lucimarinus	Ostreococcus tauri	Ectocarpus siliculosus (Brown alga)	Monosiga brevicollis (Choanoflagellate)	Leishmania braziliensis	Leishmania infantum	Trypanosoma brucei gambiense	Trypanosoma cruzi	Plasmodium berghei (strain Anka)	Plasmodium chabaudi	Plasmodium falciparum (isolate 3D7)	Plasmodium knowlesi	Plasmodium vivax	Plasmodium yoelii yoelii	Dictyostelium discoideum (Slime mold)	Polysphondylium pallidum (Cellular slime mold)	Giardia intestinalis (Giardia lamblia)	Giardia intestinalis (Giardia lamblia)	Giardia lamblia	Phaeosphaeria nodorum (Glume blotch fungus)	Pyrenophora teres f. teres (Barley net blotch fungus)	Aspergillus clavatus	Aspergillus flavus	Aspergillus fumigatus (Sartorya fumigata)	Aspergillus fumigatus (Sartorya fumigata)	Aspergillus niger	Aspergillus oryzae	Aspergillus terreus
	incomplete coincidence	25.H_sapiens	22974.B_taurus	59.M_musculus	122.R_norvegicus	21457.G_gallus	20721.D_rerio	22388.T_nigroviridis	17.D_melanogaster	25396.D_pseudoobscura	31436.A_aegypti	78607.A_darlingi	22426.A_gambiae	21633.C_briggsae	9.C_elegans	64800.L_loa	79720.T_spiralis	30565.N_vectensis	23214.O_sativa	3.A_thaliana	33157.Micromonas_sp	29351.O_lucimarinus	25972.O_tauri	35109.E_siliculosus	30562.M_brevicollis	83400.L_braziliensis	83363.L_infantum	71330.T_brucei	33602.T_cruzi	32114.P_berghei	31998.P_chabaudi	493.P_falciparum	31342.P_knowlesi	31632.P_vivax	21631.P_yoelii	21395.D_discoideum	35301.P_pallidum	33600.G_intestinalis_ATCC_50803	35295.G_intestinalis_ATCC_50581	65115.G_intestinalis	25591.P_nodorum	79905.P_teres	29154.A_clavatus	33020.A_flavus	22118.A_fumigatus_FGSC_A1100	31018.A_fumigatus_CEA10	29130.A_niger	23077.A_oryzae	28239.A_terreus
24	GGGGG	779	339	606	435	198	270	522	718	885	391	1025	782	201	385	64	115	97	4127	719	814	126	95	2691	75	200	245	109	553	3	13	14	77	135	6	545	272	9	7	5	125	149	86	88	76	74	167	83	87
20	PPPPP	1260	467	1002	739	282	352	581	560	526	276	385	326	318	478	127	130	153	2222	595	392	84	102	618	133	217	261	130	580	13	14	21	29	21	10	302	195	23	27	24	192	256	182	157	176	171	192	135	166
47	TTTPTT	178	56	160	110	45	102	76	373	412	256	579	283	271	420	232	199	58	246	187	78	148	74	115	196	68	73	61	897	4	7	40	35	13	9	2056	1596	24	12	16	77	115	112	70	86	84	175	57	93
44	GGGGSGG	478	203	364	266	128	148	276	529	579	225	698	513	103	212	46	59	56	1803	391	512	59	47	1941	47	80	90	42	208	2	9	6	39	113	8	323	142	3	2	8	76	85	51	46	31	31	86	44	54
34	KKKKK	503	330	423	353	179	564	196	102	88	139	84	91	169	181	78	79	118	207	416	76	28	33	119	73	10	8	76	135	594	614	1051	684	686	814	238	153	9	8	10	71	83	52	59	67	70	60	62	66
39	EEEED	800	320	604	524	235	340	350	159	170	140	182	186	215	182	41	67	71	401	502	157	50	53	348	71	39	33	64	292	47	80	129	138	155	71	288	272	9	4	8	102	125	79	72	69	70	94	69	64
27	SSTSS	353	115	310	218	125	181	237	295	277	218	301	168	238	333	116	82	69	244	271	29	18	26	135	96	138	131	54	93	19	23	24	45	31	24	444	466	56	51	52	71	119	77	101	93	95	118	97	82
69	EEEEVEE	804	279	650	581	189	295	346	114	112	68	130	125	148	144	49	54	55	352	379	143	30	33	470	53	24	19	52	405	38	60	127	90	179	70	364	233	9	8	8	62	92	73	55	46	46	66	50	38
72	QQQQQP	240	60	195	145	57	78	107	437	528	230	501	239	109	176	56	82	23	259	102	38	3	1	142	67	83	117	49	156	2	3	2	8	11	2	803	582	14	9	10	49	71	66	50	49	47	75	47	48
17	EDEREE	467	185	360	354	129	235	242	143	135	97	140	109	138	179	37	39	55	170	295	111	68	54	163	78	29	39	37	189	35	58	118	98	118	65	177	157	10	7	11	101	89	71	67	74	72	76	58	72
43	DDDDEDD	108	41	120	104	30	144	73	105	172	104	311	102	60	85	131	61	77	250	227	293	143	119	203	154	30	33	53	117	19	40	186	102	68	74	423	193	2	3	3	82	112	58	49	49	49	60	45	45
1	HHHH	224	71	201	138	67	164	192	383	416	325	817	409	116	165	62	107	29	470	313	36	6	15	99	44	61	50	29	93	2	4	41	19	28	7	326	257	1	0	2	37	52	42	40	49	47	79	37	49
42	APIPAP	388	150	282	242	59	95	131	122	211	63	82	71	81	127	12	13	26	559	78	153	43	38	179	116	50	72	22	29	0	1	5	5	4	2	20	39	19	16	21	111	103	82	57	78	81	87	48	86
66	PSRSPS	310	113	251	225	79	129	204	98	111	66	72	54	59	79	31	18	45	375	186	54	24	34	90	52	92	115	39	75	4	6	4	15	15	5	177	91	25	12	25	97	97	82	84	82	84	114	78	83
122	NSSSS	182	74	179	136	82	116	102	272	293	181	287	143	73	114	58	99	31	184	244	15	4	4	73	30	46	39	20	97	31	24	129	53	44	42	550	518	23	18	14	40	50	27	38	32	31	53	38	29
112	PAPPP	385	146	298	230	74	112	181	148	144	74	108	81	100	113	23	56	40	510	80	143	15	26	89	59	52	78	25	63	2	2	5	4	6	3	25	29	5	6	7	76	87	56	50	57	56	64	49	64
137	PSPPP	306	113	269	183	74	109	170	95	82	62	80	59	48	61	22	18	65	773	177	143	36	53	133	48	72	103	22	144	5	3	3	8	10	2	67	53	8	8	9	65	83	51	57	47	50	67	51	46
25	PPAPP	397	161	327	260	103	104	176	111	115	56	81	88	91	90	23	22	37	418	78	127	19	30	102	50	39	57	24	228	0	2	6	0	5	0	15	27	4	3	6	49	56	48	48	43	41	46	41	51
85	KKGEKK	210	131	197	177	100	170	121	57	47	76	50	56	151	209	35	40	97	110	144	71	28	33	64	26	6	11	37	88	188	178	321	209	230	301	120	92	11	8	10	48	53	23	32	23	23	29	27	32
138	RGRPRG	282	101	194	151	69	99	145	50	65	38	38	30	56	74	32	34	56	454	129	102	44	76	132	55	40	39	35	50	4	4	5	17	32	5	17	16	6	1	1	59	62	54	54	56	56	58	46	60
127	KKEKK	225	74	189	145	76	147	73	48	52	66	39	46	117	143	35	24	47	111	113	75	30	37	31	18	5	6	35	55	152	118	281	153	145	192	143	106	5	6	4	51	51	30	34	23	23	30	27	27
91	PPSGSP	272	98	213	172	47	79	175	61	64	47	40	25	40	43	13	16	28	255	125	54	17	29	63	61	63	60	17	81	1	4	0	14	23	7	43	31	9	5	7	47	44	41	57	47	46	61	51	39
71	KKKKNK	118	36	86	80	53	79	55	50	49	64	22	27	59	82	30	24	42	49	102	11	8	2	11	16	3	3	14	22	288	297	531	182	138	363	160	77	3	5	5	19	25	13	9	21	20	15	9	18
129	EEDEDDD	143	66	133	107	52	98	56	65	58	44	70	64	56	65	8	28	19	101	125	59	16	24	74	32	19	21	18	62	21	38	55	66	45	38	121	108	1	0	0	37	47	28	24	31	31	25	22	19
99	DSEDDD	63	29	77	56	32	60	51	59	58	87	57	45	67	90	37	26	37	135	137	96	36	44	98	61	34	33	30	58	12	17	26	37	20	16	91	71	8	9	9	52	51	46	38	29	31	47	36	44
74	PPAPAG	221	86	130	108	75	62	160	48	63	36	25	45	53	98	19	25	20	258	20	61	11	11	147	29	31	44	19	142	0	0	1	0	6	0	2	16	10	4	5	30	29	29	23	22	22	33	20	32
31	PPPAPK	208	66	145	124	58	56	105	76	82	87	51	45	67	70	16	14	33	129	116	60	21	21	42	36	26	19	21	27	3	5	3	3	4	2	39	33	2	2	3	68	77	47	39	34	34	50	37	52
130	SPGPPA	319	110	209	162	51	55	126	65	48	26	41	39	30	45	10	8	32	201	57	47	11	20	95	30	47	46	16	46	0	0	1	3	4	0	12	21	7	9	11	41	32	38	37	27	27	45	32	42
141	TTETTP	66	19	46	31	21	31	31	142	131	73	115	77	97	137	36	25	27	63	47	16	15	13	42	59	31	25	8	52	1	4	1	13	6	1	385	243	8	5	6	31	44	32	25	24	22	49	22	37
56	PPAAP	272	105	139	109	58	46	110	63	63	27	45	35	41	40	6	12	12	265	19	62	7	12	69	37	24	44	14	60	0	3	5	1	6	0	5	11	9	6	7	40	32	28	22	22	21	35	20	34
51	SVAESS	144	47	119	74	37	59	69	75	46	59	60	38	45	70	26	43	26	74	108	32	13	18	42	39	63	65	34	89	8	4	6	13	17	7	24	30	29	21	20	50	41	29	36	31	30	40	35	28
95	SKKKK	180	73	135	103	58	90	57	49	44	59	34	42	58	69	27	27	43	107	145	17	12	7	48	25	6	4	32	22	103	121	198	103	99	146	79	72	4	5	6	24	30	20	22	22	21	16	19	19
61	DSDISS	130	58	121	104	47	66	69	53	62	69	53	40	39	72	42	23	35	65	114	23	22	10	37	22	17	24	16	30	21	19	27	25	31	20	92	76	21	16	26	37	41	26	32	29	30	43	28	34
26	AAAATAP	101	46	55	37	29	22	40	75	130	24	75	66	20	28	4	8	5	508	21	82	30	15	351	42	83	152	21	48	1	2	0	3	9	1	3	15	4	1	4	21	22	20	12	14	15	19	9	21
11	GGSGGGGSGGG	149	46	105	78	37	41	69	161	170	48	148	147	25	44	8	7	22	270	104	116	14	9	596	12	6	5	11	34	0	5	2	7	28	2	56	24	0	0	0	20	24	10	7	8	8	7	7	8
134	MSLN	100	38	99	73	31	60	55	68	51	43	37	41	60	99	30	21	47	118	90	18	13	10	18	26	22	19	26	47	33	53	52	37	32	29	50	60	20	15	21	41	33	34	26	21	24	28	27	29
126	KKKSK	116	51	105	68	60	71	51	50	45	57	40	39	54	67	26	50	46	76	101	27	14	12	33	19	4	7	15	18	62	55	119	55	62	82	88	75	3	3	1	36	27	13	18	16	19	18	18	28
78	RRRGR	123	36	95	62	36	39	104	23	25	15	23	11	29	16	15	24	18	537	39	54	26	55	93	17	33	29	30	39	3	4	3	13	19	7	3	3	6	3	2	27	20	19	20	26	24	31	20	23
118	GQQQQQ	37	13	50	51	23	21	46	105	168	64	160	114	38	74	16	22	12	43	31	19	4	2	94	16	21	34	25	46	0	0	1	6	4	1	74	100	3	2	3	21	31	12	16	15	14	18	14	13
102	GHHH	87	37	69	72	27	42	71	84	96	76	142	106	45	59	16	16	14	187	41	22	2	5	31	18	18	19	8	32	0	0	9	12	14	5	48	50	7	6	5	18	22	12	22	12	13	27	24	18
139	SPASLR	120	56	115	84	27	58	74	34	24	21	19	17	20	23	11	5	25	110	40	26	11	12	35	38	26	61	24	53	0	1	0	1	4	1	6	14	18	14	18	22	19	21	30	28	29	35	30	29
82	GGKKKK	95	43	63	71	27	66	53	38	34	40	33	34	55	52	14	9	29	99	80	46	11	12	88	8	9	11	25	42	25	27	40	61	83	23	27	32	3	7	3	46	24	13	17	10	11	23	14	18
128	GGGDD	54	22	39	38	16	28	43	16	25	24	34	20	10	27	8	9	20	353	51	162	40	30	244	7	27	28	17	28	1	1	1	8	21	1	65	18	2	1	3	11	26	10	12	7	7	18	15	13
104	KSKSK	62	26	47	40	9	31	23	50	44	43	30	21	37	43	13	50	26	50	67	21	10	8	20	13	2	5	8	11	18	17	26	19	27	17	100	84	5	2	4	21	23	19	8	13	13	24	10	22
10	SNAM	61	26	56	36	22	39	35	38	41	45	34	25	23	44	31	32	41	62	41	22	26	30	21	26	34	30	23	51	8	9	17	26	18	8	10	27	28	14	20	35	26	18	22	19	19	21	21	26
100	RGSTAS	94	35	72	62	14	29	51	36	23	30	24	19	14	18	10	10	22	81	30	27	19	29	70	39	44	58	21	54	1	3	1	6	20	1	1	11	17	14	12	29	30	10	28	11	11	32	26	26
133	APAAE	67	15	46	29	9	30	33	37	30	12	10	11	27	29	2	2	6	124	18	45	12	7	68	32	27	51	15	22	0	0	0	1	5	1	1	1	3	5	6	28	20	23	17	19	17	22	15	28
65	RAKPPP	111	41	116	81	19	22	56	24	29	7	14	12	27	31	7	12	18	270	21	43	19	25	54	33	33	36	19	33	0	0	0	0	7	0	1	5	5	6	4	23	28	19	17	16	15	25	17	11
116	DSDVSL	160	44	119	104	40	56	58	30	34	32	20	23	35	44	20	14	24	31	67	11	6	8	27	18	16	13	10	59	7	6	6	6	12	6	22	25	21	19	17	17	22	19	18	20	21	24	19	27
136	SEFGSS	114	32	70	62	28	32	58	48	38	31	31	24	31	60	24	23	27	68	80	11	9	15	40	17	19	20	14	19	3	8	8	12	18	8	34	17	10	8	9	16	16	19	24	27	26	24	17	20
41	RRGKKK	96	44	102	83	37	60	54	32	28	28	15	23	28	32	17	13	38	80	68	19	17	11	44	5	2	7	20	35	18	15	62	72	81	22	10	14	3	3	1	23	20	16	22	21	19	25	20	11
67	EEPAPA	120	45	83	52	33	29	53	29	38	26	20	26	21	35	3	5	13	78	20	35	13	10	43	29	12	21	10	34	0	0	4	3	7	1	1	10	10	5	5	21	35	23	22	23	23	31	26	27
53	SPSPG	146	59	145	89	20	37	73	31	32	16	19	14	13	17	2	6	17	50	38	26	4	6	31	12	15	10	6	29	4	3	2	8	6	3	5	4	6	5	3	20	17	21	18	17	18	28	17	25
46	PAATS	83	17	50	36	15	17	34	35	42	17	27	18	22	20	4	7	10	72	16	13	9	6	43	35	35	42	13	25	0	0	3	1	6	0	3	13	4	4	5	26	25	20	18	16	16	19	17	24
117	SGSPPT	83	32	64	46	12	23	35	36	25	25	20	15	11	19	14	6	21	71	41	9	6	4	25	24	21	21	10	27	1	0	3	11	18	1	13	18	5	7	8	15	23	18	22	18	19	17	25	23
40	EPEEPA	111	40	80	43	11	16	32	31	24	22	17	16	15	21	3	2	10	26	18	27	3	7	20	23	7	7	3	21	1	2	0	2	3	0	3	3	3	5	2	22	16	16	11	11	11	24	12	18
119	SESSE	88	38	76	75	32	49	33	30	27	28	32	11	58	49	11	36	9	33	56	10	4	5	13	8	3	8	9	24	10	6	6	7	12	12	32	24	10	9	12	21	26	6	14	12	12	12	16	15
77	KKNPEK	67	22	44	44	23	46	21	19	17	21	14	22	40	69	20	15	28	17	43	7	2	5	5	2	2	1	5	9	92	86	126	65	50	125	41	23	1	2	1	3	2	6	10	6	6	8	10	10
36	KKKAAP	43	17	36	29	16	11	26	22	24	21	14	11	30	39	6	7	15	62	33	26	15	5	31	8	13	8	10	40	3	7	6	10	32	2	18	25	3	2	2	30	25	18	16	11	11	15	12	23
22	SSSVD	57	22	55	38	14	23	31	41	31	21	27	17	23	35	22	35	20	54	76	12	10	15	30	14	20	23	12	24	3	2	7	10	19	4	18	26	10	11	9	11	12	7	14	12	12	21	11	17
52	EAEED	51	24	38	36	13	22	37	31	19	21	19	14	22	29	7	9	10	72	42	22	10	17	40	10	15	21	6	30	1	4	3	12	29	7	7	14	7	3	3	28	15	11	14	16	15	20	14	18
120	EDGQDG	68	10	32	34	14	16	34	13	17	9	28	16	32	31	12	11	4	69	10	38	12	12	58	13	14	20	13	46	1	4	6	9	13	4	13	8	3	2	0	21	21	12	11	14	15	19	6	16
58	GHMA	54	19	44	24	11	23	24	20	22	21	14	13	13	17	9	16	24	52	36	8	6	7	17	22	12	11	14	29	1	0	2	3	9	1	5	4	6	6	5	20	20	17	16	16	16	18	14	20
87	GGGSCSG	50	22	39	30	16	14	16	85	83	25	60	46	5	11	2	5	5	69	35	15	1	4	176	0	4	16	4	22	0	6	1	5	34	4	53	28	5	0	3	7	6	6	4	2	2	9	4	10
98	SEKKK	40	20	41	35	9	24	17	12	16	15	9	8	43	45	13	16	16	25	61	12	2	8	11	4	1	6	7	14	58	56	65	63	54	74	22	22	0	2	0	7	16	6	9	6	6	10	9	3
60	ASIGQA	47	17	42	27	14	11	22	19	16	15	15	10	7	12	5	14	15	23	17	15	6	5	28	25	6	6	6	17	1	2	3	1	7	1	9	8	11	7	9	17	16	12	18	20	19	27	16	13
111	RSRRSN	28	13	28	27	3	15	19	22	17	18	20	10	14	19	11	8	9	42	31	9	6	14	18	15	10	12	8	19	4	5	4	12	18	5	12	14	5	5	5	18	12	17	14	12	10	13	12	16
84	GSSSPN	36	14	47	34	13	22	24	18	19	20	20	13	13	18	7	6	9	30	28	8	3	4	20	13	7	6	5	29	1	2	4	17	19	3	22	22	3	6	6	13	14	12	11	10	11	12	12	10
5	DDDDK	14	5	26	18	5	35	9	14	25	17	18	6	25	24	15	16	17	35	36	32	8	8	20	8	6	8	9	36	5	4	31	11	4	20	54	35	3	3	4	14	14	6	7	5	5	7	6	4
3	GSHM	61	24	59	47	18	20	41	20	15	10	12	14	16	26	3	6	22	54	32	6	5	4	8	14	9	14	13	63	2	1	5	10	17	3	10	7	17	5	4	13	16	8	15	7	7	16	14	13
13	GSSHSSG	51	20	33	31	11	26	20	37	40	18	45	34	13	17	4	4	5	31	21	8	3	2	57	8	12	14	3	34	7	1	1	6	31	1	36	31	2	3	3	2	6	7	13	7	8	16	13	5
92	PSPES	68	24	60	43	8	13	28	11	14	11	7	2	12	15	4	4	8	20	17	4	4	6	17	16	4	4	3	7	0	0	0	0	3	5	1	2	4	3	2	9	9	17	14	10	12	16	11	17
32	APAAPGA	47	23	20	21	13	3	24	18	9	2	6	17	20	32	1	0	4	26	2	23	4	7	26	7	12	21	1	14	0	0	0	1	0	0	0	2	2	2	1	5	10	12	4	7	6	10	5	11
114	QSQAGA	18	13	35	35	9	14	26	25	30	10	21	18	7	10	5	13	8	24	10	8	5	6	15	14	14	18	11	13	1	1	1	4	2	1	4	8	5	4	4	11	6	7	10	8	8	11	5	11
88	GQRKRR	45	18	35	26	10	7	41	20	21	7	12	10	14	14	7	7	8	101	14	6	4	5	34	10	10	16	3	15	1	0	1	12	4	2	1	1	2	1	6	8	9	9	5	7	8	14	5	13
45	KKTSS	33	11	34	26	11	28	18	19	19	16	12	8	23	31	7	7	14	54	36	3	4	4	6	4	6	4	4	15	11	5	9	8	10	16	27	13	4	0	8	7	6	2	4	5	5	3	5	6
48	DEDHDF	36	12	32	29	15	27	19	10	14	9	6	9	17	16	8	7	5	24	31	14	8	8	9	9	3	2	1	5	1	1	2	0	7	4	16	11	2	2	2	15	10	11	8	13	13	11	8	11
68	RPQLDS	28	16	37	27	11	21	14	17	9	8	9	6	18	9	9	6	15	30	21	6	4	5	16	9	9	14	6	15	1	0	0	1	2	1	4	3	3	5	6	8	7	11	16	18	14	12	12	15
76	NGDTPS	32	15	16	18	7	14	11	10	14	9	8	8	10	19	3	4	13	13	14	5	1	5	10	7	10	7	11	4	3	0	7	8	12	2	16	12	4	1	3	13	14	4	13	11	10	12	12	10
12	GPLGS	47	19	39	29	5	19	23	12	8	6	14	10	3	5	5	2	8	20	12	12	2	3	8	8	5	2	2	5	0	0	0	1	4	0	4	3	3	1	2	7	7	9	11	9	8	9	13	4
37	QQQEEG	41	11	34	15	20	17	29	14	22	10	16	6	4	2	9	3	8	36	20	1	0	1	49	7	10	12	7	32	1	1	1	6	7	3	17	12	3	2	1	6	7	6	4	2	2	5	7	4
101	EKKTE	32	15	18	19	14	23	13	7	12	9	4	3	26	32	6	3	10	11	49	6	4	3	2	0	2	1	6	19	14	15	23	22	17	21	6	8	2	0	2	7	5	9	6	5	5	9	4	4
38	AQAQE	29	15	40	26	8	11	12	11	17	8	10	5	5	7	2	3	4	15	7	6	6	2	10	21	6	11	3	3	0	1	1	1	1	1	1	2	3	1	2	4	7	6	7	3	3	6	7	3
103	DDDKD	16	5	17	9	2	11	7	12	12	15	10	5	12	9	7	6	11	16	22	9	4	4	10	3	3	5	3	15	6	10	22	8	4	10	23	20	3	0	2	13	8	2	0	4	4	7	1	3
90	REVQTG	18	10	26	17	9	14	15	6	2	3	1	3	4	6	5	2	7	8	13	9	3	2	10	4	0	2	2	8	1	0	1	7	10	1	2	3	2	2	1	7	7	5	8	7	6	8	7	9
113	TDNGNS	30	5	22	18	8	4	8	3	9	8	4	3	5	12	10	5	8	18	13	0	1	0	2	6	3	0	4	10	4	4	8	13	6	12	15	16	3	3	2	7	5	4	5	2	3	3	6	5
94	AMAIIG	10	4	20	3	2	2	5	7	9	1	1	3	6	12	1	3	3	19	11	6	3	7	9	6	3	8	3	17	0	0	0	1	0	1	1	4	3	2	2	10	5	5	6	4	4	6	9	5
63	RSEED	23	6	26	20	10	13	12	10	11	9	4	8	8	9	5	3	7	20	31	8	4	5	12	2	4	6	5	20	0	0	2	5	13	0	6	4	1	2	1	7	7	8	4	6	6	14	5	4
15	GSSHHH	20	12	17	19	4	11	12	25	24	18	29	31	6	10	2	4	1	18	19	8	1	0	14	3	11	2	3	4	1	0	1	3	5	1	14	9	3	1	1	5	5	2	4	6	6	5	6	1
107	EKKNS	21	6	13	12	6	16	6	3	3	3	1	3	15	17	2	12	6	4	19	1	1	1	1	0	1	2	2	3	38	26	58	27	22	54	18	4	2	0	1	0	2	3	0	1	1	1	1	0
6	VPRGS	26	7	17	16	6	4	13	3	4	5	6	7	8	3	3	6	14	18	24	13	5	5	11	6	4	5	6	7	0	0	0	2	1	0	3	0	3	1	1	3	3	4	4	5	5	7	5	4
105	GVPRG	15	11	24	19	6	7	21	2	4	4	5	4	4	4	2	0	4	18	2	16	2	6	21	2	5	6	3	11	0	0	0	3	4	0	0	0	1	0	0	4	3	6	6	5	5	9	6	7
108	NSDQAR	10	2	12	9	5	1	8	6	6	2	3	2	4	9	4	4	6	12	19	5	4	4	6	9	5	6	6	11	1	3	4	1	4	1	1	1	1	4	2	12	7	8	8	7	7	8	8	7
110	DLVPR	19	6	20	13	3	5	11	7	9	4	11	4	4	6	4	4	14	14	18	2	3	3	4	6	0	5	4	5	1	1	0	1	0	0	1	5	2	4	4	3	3	7	7	2	2	4	6	4
131	GSPGI	41	11	28	20	6	22	17	7	5	7	5	5	7	4	2	4	2	3	13	4	0	1	3	1	2	3	1	2	0	1	0	3	0	1	0	3	3	2	2	7	3	7	5	4	3	8	6	4
50	PSPVPGS	44	18	45	30	4	0	10	5	8	0	3	4	2	3	0	0	5	12	3	2	1	4	10	5	3	3	2	5	0	0	0	2	1	0	1	0	2	0	1	4	3	1	6	6	6	8	4	3
70	GSETMA	16	5	13	8	0	4	7	6	4	3	5	4	1	3	3	0	6	14	4	2	2	1	11	8	2	4	6	10	0	0	0	0	1	0	0	1	0	2	0	2	2	2	3	6	6	6	3	5
54	SHMDVA	3	4	27	6	3	3	6	5	6	3	6	6	1	5	0	0	4	12	10	6	2	5	6	9	5	8	2	11	0	0	2	1	1	0	0	3	3	3	3	4	1	2	2	1	1	4	2	6
96	DHSPAP	21	5	11	5	5	1	7	1	0	4	3	3	6	3	0	2	4	22	2	3	2	1	5	3	5	2	0	3	0	0	0	0	2	0	2	1	0	1	0	6	2	5	5	5	6	5	5	6
81	ENQDRG	16	14	10	6	6	4	4	5	2	4	3	1	4	6	0	1	5	3	8	1	0	1	3	3	2	1	1	12	0	1	2	7	6	0	1	3	1	0	1	1	4	6	6	6	8	5	5	1
4	GPGSM	14	2	8	6	0	3	3	2	4	4	2	3	3	1	2	1	2	3	3	4	0	0	4	1	4	2	0	12	0	1	0	1	0	0	0	0	1	0	2	2	5	3	6	4	5	4	6	6
140	SHMEEK	27	5	24	10	2	13	11	3	3	8	2	6	0	3	4	7	4	13	6	0	0	0	1	1	1	0	2	5	1	1	5	6	7	1	3	2	3	3	0	0	1	0	2	3	3	2	0	1
59	HHHHGSG	4	2	1	1	2	3	6	7	9	3	14	7	0	0	0	0	1	176	4	2	0	0	0	0	1	0	0	5	0	0	0	0	2	0	4	3	0	0	0	0	0	0	0	0	0	1	0	1
57	IDPFT	11	3	12	5	5	6	15	4	3	0	2	1	5	4	2	4	0	6	3	1	1	2	2	0	2	2	0	8	1	0	0	0	0	2	2	2	1	1	2	1	2	1	3	2	2	3	2	2
73	DAPDI	6	3	5	6	2	4	5	3	1	2	2	2	1	2	1	2	5	7	5	2	2	2	2	0	1	1	1	1	0	0	0	0	1	0	2	3	2	2	2	5	0	1	2	6	6	2	2	2
2	ENLYFQ	12	7	6	4	4	1	5	4	2	2	1	3	8	7	5	3	5	1	8	1	0	0	2	2	0	1	2	2	1	5	4	1	3	2	10	5	1	0	1	2	4	2	3	0	0	4	2	1
106	YKDDD	6	1	2	3	3	3	1	2	2	3	2	4	2	2	3	1	2	2	9	3	1	0	0	1	1	3	1	4	2	1	14	1	1	6	9	4	1	0	1	1	3	0	1	0	0	0	2	2
121	DESHHH	2	0	5	0	2	5	1	5	1	4	12	1	4	5	3	1	2	8	6	2	0	0	1	3	2	2	2	1	2	2	4	1	2	1	1	2	0	1	0	2	0	1	2	2	2	4	1	2
89	SMAEG	12	6	8	9	3	4	4	3	2	4	3	1	0	2	1	1	3	3	2	2	0	0	3	11	2	3	3	2	0	0	0	1	1	0	1	1	0	1	0	1	3	1	3	4	4	2	2	5
125	GEKMK	21	6	12	7	4	4	9	1	2	1	3	5	3	10	2	2	6	3	12	0	1	1	2	1	0	0	1	2	0	2	0	6	6	0	2	3	0	1	0	3	1	0	1	2	1	0	1	0
132	VDHHHH	4	2	6	3	2	2	2	2	3	5	7	4	4	8	0	6	2	7	4	3	0	0	2	3	0	0	2	2	0	0	0	1	2	0	0	4	0	1	1	0	0	5	3	1	1	1	3	0
21	GKTNFFEK	3	3	4	4	1	2	4	1	1	1	1	1	1	2	0	1	3	3	4	1	1	1	3	2	2	1	3	2	1	3	1	1	1	1	0	0	0	0	0	1	1	1	1	1	1	1	1	1
35	RGDGGFGS	1	1	3	3	1	1	1	0	0	2	0	1	1	1	1	0	1	3	1	1	3	1	3	1	0	1	0	2	1	1	1	1	1	0	1	1	0	0	0	2	1	2	2	2	2	3	2	2
79	GAMDP	5	2	4	2	1	2	2	1	2	0	0	1	1	0	4	0	2	3	3	7	2	1	4	0	0	1	0	0	0	1	0	0	0	0	0	0	0	0	0	0	0	0	0	1	1	2	0	1
64	SHMAS	0	1	3	1	4	0	5	1	0	0	1	1	1	1	0	4	0	2	1	0	0	0	1	2	2	2	0	5	0	1	0	1	1	0	0	0	0	1	1	1	3	1	4	2	2	1	3	2
19	HIEGRH	0	0	1	0	0	0	2	2	2	7	0	0	1	0	1	1	1	1	0	2	2	0	0	2	0	1	2	0	0	0	1	0	0	0	0	0	2	0	1	0	1	1	0	0	0	1	0	1
115	CGYSD	5	3	2	1	3	2	3	0	0	0	2	1	1	3	1	1	0	4	4	1	0	0	2	0	0	0	0	0	3	0	2	0	0	1	1	0	1	1	1	1	2	2	0	1	1	2	0	2
93	AAHHHHHHH	8	5	8	6	0	2	4	6	5	2	6	4	0	0	0	0	0	8	1	0	0	0	2	0	0	1	0	0	0	0	0	0	0	0	0	0	0	0	0	0	1	0	0	0	0	0	0	0
18	HHHHHSGS	4	1	1	1	1	2	3	9	5	2	9	7	0	0	0	0	0	2	2	0	0	0	0	0	1	0	0	0	0	0	0	0	2	0	1	1	0	0	0	0	1	0	0	0	0	0	0	0
49	KSCDK	13	2	1	3	4	0	0	1	2	2	1	1	2	4	3	1	2	1	0	0	0	1	0	0	0	0	1	0	0	1	3	1	0	0	2	1	0	1	0	0	0	0	0	0	0	1	0	0
86	GRVHHHH	2	0	0	0	0	0	2	2	1	1	5	5	0	1	0	0	0	6	3	1	0	0	2	1	2	0	0	0	0	0	0	1	0	0	0	0	0	0	0	0	1	1	0	2	2	0	0	0
109	SRSHHHHH	0	2	0	0	0	0	1	2	1	2	3	2	2	1	0	0	0	3	1	0	0	1	1	1	1	1	1	0	0	0	0	0	0	0	3	0	0	0	0	0	0	1	2	0	0	2	2	1
7	EGHHHHH	0	0	0	0	0	0	0	2	1	2	4	1	1	0	0	0	1	3	3	1	0	0	1	0	1	2	0	2	0	0	0	0	0	0	1	0	0	1	0	2	1	0	1	0	0	1	1	0
29	AAAIEHHHHHH	4	3	3	4	0	0	1	2	2	3	2	2	0	0	0	0	0	5	1	0	0	0	2	0	0	0	0	0	0	0	0	0	0	0	0	0	0	0	0	0	0	0	0	0	0	0	0	0
75	HHHHHMA	0	0	0	0	0	1	0	2	1	1	2	2	0	0	0	0	0	5	0	0	0	0	0	0	0	0	0	0	0	0	0	0	1	0	0	1	0	0	0	0	0	0	0	1	1	0	0	0
8	LEHHHHHH	0	0	0	0	0	1	0	1	1	1	3	1	0	0	0	0	0	0	1	0	0	0	0	0	0	0	0	0	0	0	0	0	1	0	0	0	0	0	0	0	0	0	0	0	0	0	0	0
124	GMDELYK	0	0	0	0	0	0	0	0	1	0	0	0	0	0	1	0	0	0	6	1	0	0	0	0	0	0	0	0	0	0	0	0	0	0	0	1	0	0	0	1	1	0	0	0	0	1	0	0
123	GEGHHHHH	0	0	0	0	0	1	0	0	0	1	2	0	0	0	0	0	0	1	1	0	0	0	0	0	0	1	0	0	0	0	0	0	0	0	0	0	0	0	0	0	0	0	2	0	0	1	1	0
28	NLYFQGH	1	0	0	0	0	0	0	0	0	0	0	0	0	0	0	0	0	0	0	0	0	1	0	0	0	0	0	0	0	0	0	0	0	0	0	0	1	0	0	0	0	0	0	0	0	0	0	0
14	TSLYKKAG	0	0	0	0	1	0	0	0	0	0	0	0	0	0	0	0	0	0	0	0	0	0	0	0	0	0	0	0	0	0	0	0	0	0	0	0	0	0	0	1	0	0	0	0	0	0	0	0
33	EGGSHHHHH	0	0	0	0	0	0	0	0	0	2	0	0	0	0	0	0	0	0	0	0	0	0	0	0	0	0	0	0	0	0	0	0	0	0	0	0	0	0	0	0	0	0	0	0	0	0	0	0
135	ASMTGGQQ	0	0	0	0	0	0	0	0	0	0	0	1	0	0	0	0	0	0	0	0	0	0	0	0	0	0	0	0	0	0	0	0	0	0	0	0	0	0	0	0	0	0	0	0	0	1	0	0
16	WSHPQFEK	0	0	0	2	0	0	0	0	0	0	0	0	0	0	0	0	0	0	0	0	0	0	0	0	0	0	0	0	0	0	0	0	0	0	0	0	0	0	0	0	0	0	0	0	0	0	0	0
62	SHHHHHHSQDP	0	0	0	0	0	0	0	0	0	0	0	0	0	0	0	0	0	0	0	0	0	0	0	0	0	0	0	0	0	0	0	0	0	0	0	0	0	0	0	0	0	0	0	0	0	0	0	0
97	ETAAAKFERNHM	0	1	0	0	0	0	0	0	0	0	0	0	0	0	0	0	0	0	0	0	0	0	0	0	0	0	0	0	0	0	0	0	0	0	0	0	0	0	0	0	0	0	0	0	0	0	0	0
9	ASMTGGQQMGR	0	0	0	0	0	0	0	0	0	0	0	0	0	0	0	0	0	0	0	0	0	0	0	0	0	0	0	0	0	0	0	0	0	0	0	0	0	0	0	0	0	0	0	0	0	0	0	0
23	EQKLISEEDLN	0	0	0	0	0	0	0	0	0	0	0	0	0	0	0	0	0	0	0	0	0	0	0	0	0	0	0	0	0	0	0	0	0	0	0	0	0	0	0	0	0	0	0	0	0	0	0	0
30	HHHHHHSSGLEVLFQGP	0	0	0	0	0	0	0	0	0	0	0	0	0	0	0	0	0	0	0	0	0	0	0	0	0	0	0	0	0	0	0	0	0	0	0	0	0	0	0	0	0	0	0	0	0	0	0	0
55	PTTENLYFQGAM	0	0	0	0	0	0	0	0	0	0	0	0	0	0	0	0	0	0	0	0	0	0	0	0	0	0	0	0	0	0	0	0	0	0	0	0	0	0	0	0	0	0	0	0	0	0	0	0
80	SMTGGQQMGRGS	0	0	0	0	0	0	0	0	0	0	0	0	0	0	0	0	0	0	0	0	0	0	0	0	0	0	0	0	0	0	0	0	0	0	0	0	0	0	0	0	0	0	0	0	0	0	0	0
83	RASQPELAPEDPED	0	0	0	0	0	0	0	0	0	0	0	0	0	0	0	0	0	0	0	0	0	0	0	0	0	0	0	0	0	0	0	0	0	0	0	0	0	0	0	0	0	0	0	0	0	0	0	0
		51778	18405	42120	28166	12954	21576	27836	15101	16000	16042	11437	12455	18531	23817	16271	16040	24435	48549	35418	10082	7403	7970	12365	9188	7124	7359	9667	19242	11656	14615	5353	5100	5051	7757	12814	12351	7154	4466	4998	15994	11705	9120	13484	9629	9923	14090	12055	10401
		20896765	8422976	17954236	13973712	6142807	9549696	11285777	8251562	7678897	7465189	5911342	6041474	7528060	10278459	4820382	5160918	8260127	17297071	14005154	4881483	2987645	3402653	6606159	5511963	4463673	4577022	4385015	9670825	2837750	2835341	4077311	3704850	3635375	3387422	6863046	6385196	3226547	2731027	3057358	6076358	5424802	4501393	5671546	4736936	4798490	6197691	5414440	5193039
		403.584	457.646	426.264	496.12	474.202	442.607	405.438	546.425	479.931	465.353	516.861	485.064	406.241	431.56	296.256	321.753	338.045	356.281	395.425	484.178	403.572	426.933	534.263	599.909	626.568	621.962	453.607	502.589	243.458	194.002	761.687	726.441	719.734	436.692	535.59	516.978	451.013	611.515	611.716	379.915	463.46	493.574	420.613	491.945	483.573	439.865	449.145	499.283
[truncated: 188 more columns]

## Sheet: Zdiff Metazoa
		Eukaryota	Eukaryota	Eukaryota	Eukaryota	Eukaryota	Eukaryota	Eukaryota	Eukaryota	Eukaryota	Eukaryota	Eukaryota	Eukaryota	Eukaryota	Eukaryota	Eukaryota	Eukaryota	Eukaryota
		Metazoa	Metazoa	Metazoa	Metazoa	Metazoa	Metazoa	Metazoa	Metazoa	Metazoa	Metazoa	Metazoa	Metazoa	Metazoa	Metazoa	Metazoa	Metazoa	Metazoa
		Homo sapiens (Human)	Bos taurus (Bovine)	Mus musculus (Mouse)	Rattus norvegicus (Rat)	Gallus gallus (Chicken)	Danio rerio (Zebrafish)	Tetraodon nigroviridis (Green puffer)	Drosophila melanogaster (Fruit fly)	Drosophila pseudoobscura pseudoobscura (Fruit fly)	Aedes aegypti (Yellowfever mosquito)	Anopheles darlingi (Mosquito)	Anopheles gambiae (African malaria mosquito)	Caenorhabditis briggsae	Caenorhabditis elegans	Loa loa (Eye worm)	Trichinella spiralis (Trichina worm)	Nematostella vectensis (Starlet sea anemone)
	incomplete coincidence	25.H_sapiens	22974.B_taurus	59.M_musculus	122.R_norvegicus	21457.G_gallus	20721.D_rerio	22388.T_nigroviridis	17.D_melanogaster	25396.D_pseudoobscura	31436.A_aegypti	78607.A_darlingi	22426.A_gambiae	21633.C_briggsae	9.C_elegans	64800.L_loa	79720.T_spiralis	30565.N_vectensis			Chordata	Arthropoda	Nematoda	Cnidaria		Chordata Arthropoda	Chordata Nematoda	Chordata Cnidaria	Arthropoda Nematoda	Arthropoda Cnidaria	Nematoda Cnidaria
24	GGGGG	779	339	606	435	198	270	522	718	885	391	1025	782	201	385	64	115	97			3149	3801	765	97		-38.6951	6.91014	17.7221	39.8372	45.3376	10.1642
20	PPPPP	1260	467	1002	739	282	352	581	560	526	276	385	326	318	478	127	130	153			4683	2073	1053	153		-3.70129	10.8319	20.4911	11.9351	20.3127	10.201
47	TTTPTT	178	56	160	110	45	102	76	373	412	256	579	283	271	420	232	199	58			727	1903	1122	58		-35.863	-25.8427	1.2545	7.8012	30.3892	21.9792
44	GGGGSGG	478	203	364	266	128	148	276	529	579	225	698	513	103	212	46	59	56			1863	2544	420	56		-33.7127	6.78138	13.9244	35.3967	38.5694	7.13491
34	KKKKK	503	330	423	353	179	564	196	102	88	139	84	91	169	181	78	79	118			2548	504	507	118		17.1059	10.7214	10.1767	-3.87295	-0.0187956	2.56357
39	EEEED	800	320	604	524	235	340	350	159	170	140	182	186	215	182	41	67	71			3173	837	505	71		11.8358	17.2668	22.7425	4.78458	11.5327	7.3576
27	SSTSS	353	115	310	218	125	181	237	295	277	218	301	168	238	333	116	82	69			1539	1259	769	69		-16.553	-9.36373	8.26745	5.61153	19.1878	13.6372
69	EEEEVEE	804	279	650	581	189	295	346	114	112	68	130	125	148	144	49	54	55			3144	549	395	55		21.8932	22.3881	26.3428	1.34976	7.9503	6.58284
72	QQQQQP	240	60	195	145	57	78	107	437	528	230	501	239	109	176	56	82	23			882	1935	423	23		-34.7078	-6.4266	10.747	27.2935	37.8357	13.2222
17	EDEREE	467	185	360	354	129	235	242	143	135	97	140	109	138	179	37	39	55			1972	624	393	55		5.41591	9.4019	15.2466	3.49536	9.62235	6.52655
43	DDDDEDD	108	41	120	104	30	144	73	105	172	104	311	102	60	85	131	61	77			620	794	337	77		-18.2522	-7.09946	-2.08745	9.98192	9.89359	2.2428
1	HHHH	224	71	201	138	67	164	192	383	416	325	817	409	116	165	62	107	29			1057	2350	450	29		-38.3793	-4.97064	11.3098	32.0389	41.4693	12.634
42	APIPAP	388	150	282	242	59	95	131	122	211	63	82	71	81	127	12	13	26			1347	549	233	26		-0.336673	9.98848	16.2817	8.30091	13.6716	6.33807
66	PSRSPS	310	113	251	225	79	129	204	98	111	66	72	54	59	79	31	18	45			1311	401	187	45		5.02529	12.6876	10.3434	6.14955	5.9548	1.34976
122	NSSSS	182	74	179	136	82	116	102	272	293	181	287	143	73	114	58	99	31			871	1176	344	31		-22.7993	-3.35812	8.13217	17.7393	24.9855	9.09395
112	PAPPP	385	146	298	230	74	112	181	148	144	74	108	81	100	113	23	56	40			1426	555	292	40		0.583558	7.54745	12.9055	5.72616	10.6968	5.76924
137	PSPPP	306	113	269	183	74	109	170	95	82	62	80	59	48	61	22	18	65			1224	378	149	65		4.68974	14.3825	5.69929	7.57414	2.52101	-2.34231
25	PPAPP	397	161	327	260	103	104	176	111	115	56	81	88	91	90	23	22	37			1528	451	226	37		6.10924	13.1366	14.9402	5.72145	8.71159	3.99851
85	KKGEKK	210	131	197	177	100	170	121	57	47	76	50	56	151	209	35	40	97			1106	286	435	97		7.29808	-3.71274	0.634009	-8.49752	-2.84282	2.77604
138	RGRPRG	282	101	194	151	69	99	145	50	65	38	38	30	56	74	32	34	56			1041	221	196	56		9.95333	7.62313	5.13795	-1.22114	-0.528144	0.264217
127	KKEKK	225	74	189	145	76	147	73	48	52	66	39	46	117	143	35	24	47			929	251	319	47		6.05959	-1.30199	5.38354	-5.58858	1.49562	5.51547
91	PPSGSP	272	98	213	172	47	79	175	61	64	47	40	25	40	43	13	16	28			1056	237	112	28		9.22988	14.9837	11.6104	4.62212	4.27933	0.859777
71	KKKKNK	118	36	86	80	53	79	55	50	49	64	22	27	59	82	30	24	42			507	212	195	42		-0.51763	-2.25479	0.802305	-1.56983	1.03005	2.07443
129	EEDEDDD	143	66	133	107	52	98	56	65	58	44	70	64	56	65	8	28	19			655	301	157	19		-1.9138	3.30898	8.50894	4.29899	8.62394	4.82593
99	DSEDDD	63	29	77	56	32	60	51	59	58	87	57	45	67	90	37	26	37			368	306	220	37		-8.29845	-6.49946	-0.401446	1.01601	4.70826	3.77984
74	PPAPAG	221	86	130	108	75	62	160	48	63	36	25	45	53	98	19	25	20			842	217	195	20		6.41341	4.2062	11.2432	-1.34578	5.44128	6.22208
31	PPPAPK	208	66	145	124	58	56	105	76	82	87	51	45	67	70	16	14	33			762	341	167	33		-1.65847	4.68696	6.08685	5.20004	6.49766	2.40817
130	SPGPPA	319	110	209	162	51	55	126	65	48	26	41	39	30	45	10	8	32			1032	219	93	32		9.91591	16.6008	10.0864	5.23853	2.89215	-0.686734
141	TTETTP	66	19	46	31	21	31	31	142	131	73	115	77	97	137	36	25	27			245	538	295	27		-18.3055	-12.1906	-0.752375	5.10704	13.1475	8.33129
56	PPAAP	272	105	139	109	58	46	110	63	63	27	45	35	41	40	6	12	12			839	233	99	12		5.37951	12.2416	15.1275	5.39926	8.53679	3.82624
51	SVAESS	144	47	119	74	37	59	69	75	46	59	60	38	45	70	26	43	26			549	278	184	26		-3.03319	-0.717898	4.57584	1.83108	6.07155	4.41422
95	SKKKK	180	73	135	103	58	90	57	49	44	59	34	42	58	69	27	27	43			696	228	181	43		2.75928	2.41662	3.16286	-0.0984687	1.3803	1.40658
61	DSDISS	130	58	121	104	47	66	69	53	62	69	53	40	39	72	42	23	35			595	277	176	35		-2.00037	0.743767	3.26523	2.24083	4.19898	2.43563
26	AAAATAP	101	46	55	37	29	22	40	75	130	24	75	66	20	28	4	8	5			330	370	60	5		-11.5618	4.56257	9.21773	13.5883	16.2261	3.99904
11	GGSGGGGSGGG	149	46	105	78	37	41	69	161	170	48	148	147	25	44	8	7	22			525	674	84	22		-16.8376	6.97407	5.26454	19.9283	17.6698	0.547468
134	MSLN	100	38	99	73	31	60	55	68	51	43	37	41	60	99	30	21	47			456	240	210	47		-3.23774	-4.15479	-0.603139	-1.12701	1.17152	1.90498
126	KKKSK	116	51	105	68	60	71	51	50	45	57	40	39	54	67	26	50	46			522	231	197	46		-1.23187	-2.0662	0.403855	-0.835941	1.04225	1.57728
78	RRRGR	123	36	95	62	36	39	104	23	25	15	23	11	29	16	15	24	18			495	97	84	18		7.62774	6.23261	5.99698	-0.64573	0.966854	1.38229
118	GQQQQQ	37	13	50	51	23	21	46	105	168	64	160	114	38	74	16	22	12			241	611	150	12		-20.1829	-5.61856	2.81195	14.3808	19.4167	6.48482
102	GHHH	87	37	69	72	27	42	71	84	96	76	142	106	45	59	16	16	14			405	504	136	14		-14.326	-0.635903	5.70933	12.3007	16.1047	5.18104
139	SPASLR	120	56	115	84	27	58	74	34	24	21	19	17	20	23	11	5	25			534	115	59	25		6.98434	10.3187	4.58802	2.7535	0.33487	-1.35752
82	GGKKKK	95	43	63	71	27	66	53	38	34	40	33	34	55	52	14	9	29			418	179	130	29		-0.734647	0.126318	1.77335	0.690691	2.06013	1.51556
128	GGGDD	54	22	39	38	16	28	43	16	25	24	34	20	10	27	8	9	20			240	119	54	20		-1.81994	2.44769	0.525352	3.50183	1.51674	-0.793256
104	KSKSK	62	26	47	40	9	31	23	50	44	43	30	21	37	43	13	50	26			238	188	143	26		-6.15974	-5.27118	-0.70143	0.297464	2.97758	2.65579
10	SNAM	61	26	56	36	22	39	35	38	41	45	34	25	23	44	31	32	41			275	183	130	41		-4.83162	-3.45945	-2.31507	0.88885	0.246875	-0.325278
100	RGSTAS	94	35	72	62	14	29	51	36	23	30	24	19	14	18	10	10	22			357	132	52	22		0.802025	6.46461	2.27892	4.47912	1.63669	-1.26869
133	APAAE	67	15	46	29	9	30	33	37	30	12	10	11	27	29	2	2	6			229	100	60	6		-0.705398	1.33331	5.45639	1.68637	5.13028	3.52056
65	RAKPPP	111	41	116	81	19	22	56	24	29	7	14	12	27	31	7	12	18			446	86	77	18		7.38377	5.76447	5.07538	-0.823487	0.440012	0.981618
116	DSDVSL	160	44	119	104	40	56	58	30	34	32	20	23	35	44	20	14	24			581	139	113	24		6.15359	5.3582	5.63537	-0.26452	1.50896	1.64505
136	SEFGSS	114	32	70	62	28	32	58	48	38	31	31	24	31	60	24	23	27			396	172	138	27		-0.869111	-0.997018	1.82522	-0.178434	2.18687	2.23967
41	RRGKKK	96	44	102	83	37	60	54	32	28	28	15	23	28	32	17	13	38			476	126	90	38		4.54859	5.11537	1.01098	0.698504	-1.27726	-1.65911
67	EEPAPA	120	45	83	52	33	29	53	29	38	26	20	26	21	35	3	5	13			415	139	64	13		1.90197	6.50494	6.33848	3.69749	4.29324	1.39482
53	SPSPG	146	59	145	89	20	37	73	31	32	16	19	14	13	17	2	6	17			569	112	38	17		8.13301	14.5307	7.73549	4.83318	1.90767	-1.26425
46	PAATS	83	17	50	36	15	17	34	35	42	17	27	18	22	20	4	7	10			252	139	53	10		-2.83921	2.98589	3.89036	4.77447	5.36024	1.50178
117	SGSPPT	83	32	64	46	12	23	35	36	25	25	20	15	11	19	14	6	21			295	121	50	21		-0.216244	4.82012	1.36297	4.03925	1.38458	-1.21729
40	EPEEPA	111	40	80	43	11	16	32	31	24	22	17	16	15	21	3	2	10			333	110	41	10		1.83178	7.42447	5.89185	4.35591	3.92532	0.592683
119	SESSE	88	38	76	75	32	49	33	30	27	28	32	11	58	49	11	36	9			391	128	154	9		2.07485	-2.22185	7.8313	-3.49614	5.22939	7.73491
77	KKNPEK	67	22	44	44	23	46	21	19	17	21	14	22	40	69	20	15	28			267	93	144	28		1.19903	-4.58795	-0.545043	-4.99446	-1.08983	2.31998
36	KKKAAP	43	17	36	29	16	11	26	22	24	21	14	11	30	39	6	7	15			178	92	82	15		-1.88358	-2.59813	0.409195	-0.821292	1.4522	1.98771
22	SSSVD	57	22	55	38	14	23	31	41	31	21	27	17	23	35	22	35	20			240	137	115	20		-3.08273	-3.34495	0.525352	-0.516822	2.29173	2.58279
52	EAEED	51	24	38	36	13	22	37	31	19	21	19	14	22	29	7	9	10			221	104	67	10		-1.30859	0.276416	3.09435	1.28788	3.61203	2.48526
120	EDGQDG	68	10	32	34	14	16	34	13	17	9	28	16	32	31	12	11	4			208	83	86	4		0.0312298	-1.98404	6.41237	-1.77115	5.27053	6.33168
58	GHMA	54	19	44	24	11	23	24	20	22	21	14	13	13	17	9	16	24			199	90	55	24		-0.929922	0.888047	-1.0581	1.49751	-0.552156	-1.42417
87	GGGSCSG	50	22	39	30	16	14	16	85	83	25	60	46	5	11	2	5	5			187	299	23	5		-12.3534	5.56904	4.85428	14.7109	14.0468	0.692691
98	SEKKK	40	20	41	35	9	24	17	12	16	15	9	8	43	45	13	16	16			186	60	117	16		1.53201	-5.01936	0.336803	-5.6259	-0.450833	3.65915
60	ASIGQA	47	17	42	27	14	11	22	19	16	15	15	10	7	12	5	14	15			180	75	38	15		-0.282698	2.50119	0.454968	2.28202	0.578006	-0.864546
111	RSRRSN	28	13	28	27	3	15	19	22	17	18	20	10	14	19	11	8	9			133	87	52	9		-3.23874	-1.25213	1.0827	1.59388	3.05538	1.75133
84	GSSSPN	36	14	47	34	13	22	24	18	19	20	20	13	13	18	7	6	9			190	90	44	9		-1.26397	1.99841	2.69113	2.68013	3.22527	1.13631
5	DDDDK	14	5	26	18	5	35	9	14	25	17	18	6	25	24	15	16	17			112	80	80	17		-3.54867	-4.68553	-1.53615	-1.504	0.366497	1.38209
3	GSHM	61	24	59	47	18	20	41	20	15	10	12	14	16	26	3	6	22			270	71	51	22		3.4768	3.85958	0.664199	0.494217	-1.0633	-1.32854
13	GSSHSSG	51	20	33	31	11	26	20	37	40	18	45	34	13	17	4	4	5			192	174	38	5		-6.78287	2.97536	5.01942	8.18864	9.36432	2.17773
92	PSPES	68	24	60	43	8	13	28	11	14	11	7	2	12	15	4	4	8			244	45	35	8		5.75089	5.43905	4.66197	0.0473173	0.777877	0.721799
32	APAAPGA	47	23	20	21	13	3	24	18	9	2	6	17	20	32	1	0	4			151	52	53	4		0.973415	-0.659888	4.3936	-1.3138	3.11682	3.98905
114	QSQAGA	18	13	35	35	9	14	26	25	30	10	21	18	7	10	5	13	8			150	104	35	8		-3.87916	1.73368	1.98023	4.69274	4.40784	0.721799
88	GQRKRR	45	18	35	26	10	7	41	20	21	7	12	10	14	14	7	7	8			182	70	42	8		0.293132	1.9773	2.91826	1.41092	2.43063	1.31052
45	KKTSS	33	11	34	26	11	28	18	19	19	16	12	8	23	31	7	7	14			161	74	68	14		-0.950139	-1.88694	0.273471	-0.921549	0.77508	1.38908
48	DEDHDF	36	12	32	29	15	27	19	10	14	9	6	9	17	16	8	7	5			170	48	48	5		2.31785	0.688309	4.28493	-1.16499	2.25185	3.04884
68	RPQLDS	28	16	37	27	11	21	14	17	9	8	9	6	18	9	9	6	15			154	49	42	15		1.47929	0.859408	-0.143886	-0.409391	-0.844343	-0.581463
76	NGDTPS	32	15	16	18	7	14	11	10	14	9	8	8	10	19	3	4	13			113	49	36	13		-0.454683	-0.0595705	-0.647102	0.309465	-0.391443	-0.571462
12	GPLGS	47	19	39	29	5	19	23	12	8	6	14	10	3	5	5	2	8			181	50	15	8		2.53271	7.31762	2.88935	3.58762	1.1246	-1.1596
37	QQQEEG	41	11	34	15	20	17	29	14	22	10	16	6	4	2	9	3	8			167	68	18	8		-0.111952	5.88479	2.48195	4.57645	2.30538	-0.855504
101	EKKTE	32	15	18	19	14	23	13	7	12	9	4	3	26	32	6	3	10			134	35	67	10		2.48601	-2.76712	0.761539	-4.19427	-0.527721	2.48526
38	AQAQE	29	15	40	26	8	11	12	11	17	8	10	5	5	7	2	3	4			141	51	17	4		0.64011	4.92392	4.02107	3.31521	3.03962	0.449071
103	DDDKD	16	5	17	9	2	11	7	12	12	15	10	5	12	9	7	6	11			67	54	34	11		-3.37463	-2.023	-1.3887	1.02949	0.433375	-0.238697
90	REVQTG	18	10	26	17	9	14	15	6	2	3	1	3	4	6	5	2	7			109	15	17	7		5.02956	3.28622	1.13634	-1.01618	-1.24983	-0.667604
113	TDNGNS	30	5	22	18	8	4	8	3	9	8	4	3	5	12	10	5	8			95	27	32	8		1.70193	-0.32296	0.300924	-1.54425	-0.549284	0.45957
94	AMAIIG	10	4	20	3	2	2	5	7	9	1	1	3	6	12	1	3	3			46	21	22	3		-0.482333	-1.45747	0.708341	-0.928561	0.936589	1.59193
63	RSEED	23	6	26	20	10	13	12	10	11	9	4	8	8	9	5	3	7			110	42	25	7		0.268313	1.6096	1.16889	1.12306	0.923218	0.142168
15	GSSHHH	20	12	17	19	4	11	12	25	24	18	29	31	6	10	2	4	1			95	127	22	1		-7.4569	1.41309	5.83132	7.76491	10.1804	3.22862
107	EKKNS	21	6	13	12	6	16	6	3	3	3	1	3	15	17	2	12	6			80	13	46	6		3.74793	-2.83261	0.575573	-4.8676	-1.14356	2.41887
6	VPRGS	26	7	17	16	6	4	13	3	4	5	6	7	8	3	3	6	14			89	25	20	14		1.7005	1.49585	-1.47416	-0.0583183	-2.08123	-2.02852
105	GVPRG	15	11	24	19	6	7	21	2	4	4	5	4	4	4	2	0	4			103	19	10	4		3.73554	4.99089	2.54866	1.05862	0.19598	-0.464923
108	NSDQAR	10	2	12	9	5	1	8	6	6	2	3	2	4	9	4	4	6			47	19	21	6		-0.0328137	-1.22326	-0.631722	-1.05975	-0.588103	0.0864853
110	DLVPR	19	6	20	13	3	5	11	7	9	4	11	4	4	6	4	4	14			77	35	18	14		-0.602931	1.23475	-1.77272	1.5113	-1.45938	-2.19056
131	GSPGI	41	11	28	20	6	22	17	7	5	7	5	5	7	4	2	4	2			145	29	17	2		4.02413	5.11758	6.40032	0.981015	2.52328	1.63159
50	PSPVPGS	44	18	45	30	4	0	10	5	8	0	3	4	2	3	0	0	5			151	20	5	5		6.08896	9.52145	3.6336	2.57346	-0.132265	-1.50624
70	GSETMA	16	5	13	8	0	4	7	6	4	3	5	4	1	3	3	0	6			53	22	7	6		-0.138522	2.76856	-0.408209	2.26839	-0.32014	-1.52341
54	SHMDVA	3	4	27	6	3	3	6	5	6	3	6	6	1	5	0	0	4			52	26	6	4		-0.881431	3.10679	0.411432	3.07369	0.891571	-1.04136
96	DHSPAP	21	5	11	5	5	1	7	1	0	4	3	3	6	3	0	2	4			55	11	11	4		2.47839	1.55867	0.542892	-0.557698	-0.666485	-0.327462
81	ENQDRG	16	14	10	6	6	4	4	5	2	4	3	1	4	6	0	1	5			60	15	11	5		1.82137	1.91818	0.262676	0.175841	-0.619682	-0.707995
4	GPGSM	14	2	8	6	0	3	3	2	4	4	2	3	3	1	2	1	2			36	15	7	2		-0.126427	1.33441	0.900632	1.18795	0.896455	0.0499323
140	SHMEEK	27	5	24	10	2	13	11	3	3	8	2	6	0	3	4	7	4			92	22	14	4		2.45074	3.11426	2.10434	0.627139	0.500253	0.0706149
59	HHHHGSG	4	2	1	1	2	3	6	7	9	3	14	7	0	0	0	0	1			19	40	0	1		-4.93618	4.3589	0.72113	6.32456	4.67772	-1
57	IDPFT	11	3	12	5	5	6	15	4	3	0	2	1	5	4	2	4	0			57	10	15	0		2.93357	0.649728	7.54983	-1.55121	3.16228	3.87298
73	DAPDI	6	3	5	6	2	4	5	3	1	2	2	2	1	2	1	2	5			31	10	6	5		0.62544	1.2494	-0.913594	0.533278	-1.13088	-1.36776
2	ENLYFQ	12	7	6	4	4	1	5	4	2	2	1	3	8	7	5	3	5			39	12	23	5		0.84846	-2.06742	-0.583511	-2.45994	-0.923382	0.692691
106	YKDDD	6	1	2	3	3	3	1	2	2	3	2	4	2	2	3	1	2			19	13	8	2		-1.34477	-0.641131	-0.150233	0.554279	0.630436	0.229785
121	DESHHH	2	0	5	0	2	5	1	5	1	4	12	1	4	5	3	1	2			15	23	13	2		-3.37064	-2.17417	-0.407977	0.973913	1.87018	1.05065
89	SMAEG	12	6	8	9	3	4	4	3	2	4	3	1	0	2	1	1	3			46	13	4	3		1.20275	3.58413	0.708341	1.79289	0.0196264	-0.988931
125	GEKMK	21	6	12	7	4	4	9	1	2	1	3	5	3	10	2	2	6			63	12	17	6		2.81586	0.589532	-0.0397096	-1.53134	-1.23882	-0.34561
132	VDHHHH	4	2	6	3	2	2	2	2	3	5	7	4	4	8	0	6	2			21	21	18	2		-2.54951	-2.54066	-0.0229263	-0.268009	1.63889	1.76827
21	GKTNFFEK	3	3	4	4	1	2	4	1	1	1	1	1	1	2	0	1	3			21	5	4	3		1.17991	1.05992	-0.579401	-0.0260807	-1.01242	-0.988931
35	RGDGGFGS	1	1	3	3	1	1	1	0	0	2	0	1	1	1	1	0	1			11	3	3	1		0.644615	0.229686	0.0285276	-0.291248	-0.27713	-0.0962238
79	GAMDP	5	2	4	2	1	2	2	1	2	0	0	1	1	0	4	0	2			18	4	5	2		1.22366	0.256942	-0.214274	-0.678827	-0.715231	-0.32875
64	SHMAS	0	1	3	1	4	0	5	1	0	0	1	1	1	1	0	4	0			14	3	6	0		1.13904	-0.585134	3.74166	-1.29944	1.73205	2.44949
19	HIEGRH	0	0	1	0	0	0	2	2	2	7	0	0	1	0	1	1	1			3	11	3	1		-2.8916	-1.13171	-0.709853	1.80415	1.24129	-0.0962238
115	CGYSD	5	3	2	1	3	2	3	0	0	0	2	1	1	3	1	1	0			19	3	6	0		1.87525	-0.00559968	4.3589	-1.29944	1.73205	2.44949
93	AAHHHHHHH	8	5	8	6	0	2	4	6	5	2	6	4	0	0	0	0	0			33	23	0	0		-1.83818	5.74456	5.74456	4.79583	4.79583	0
18	HHHHHSGS	4	1	1	1	1	2	3	9	5	2	9	7	0	0	0	0	0			13	32	0	0		-4.58884	3.60555	3.60555	5.65685	5.65685	0
49	KSCDK	13	2	1	3	4	0	0	1	2	2	1	1	2	4	3	1	2			23	7	10	2		0.677438	-0.786379	0.103362	-1.18819	-0.236004	0.572733
86	GRVHHHH	2	0	0	0	0	0	2	2	1	1	5	5	0	1	0	0	0			4	14	1	0		-3.23987	0.219862	2	3.22064	3.74166	1
109	SRSHHHHH	0	2	0	0	0	0	1	2	1	2	3	2	2	1	0	0	0			3	10	3	0		-2.71751	-1.13171	1.73205	1.60443	3.16228	1.73205
7	EGHHHHH	0	0	0	0	0	0	0	2	1	2	4	1	1	0	0	0	1			0	10	1	1		-3.16228	-1	-1	2.5606	1.07509	-0.673612
29	AAAIEHHHHHH	4	3	3	4	0	0	1	2	2	3	2	2	0	0	0	0	0			15	11	0	0		-1.3628	3.87298	3.87298	3.31662	3.31662	0
75	HHHHHMA	0	0	0	0	0	1	0	2	1	1	2	2	0	0	0	0	0			1	8	0	0		-2.66022	1	1	2.82843	2.82843	0
8	LEHHHHHH	0	0	0	0	0	1	0	1	1	1	3	1	0	0	0	0	0			1	7	0	0		-2.4662	1	1	2.64575	2.64575	0
124	GMDELYK	0	0	0	0	0	0	0	0	1	0	0	0	0	0	1	0	0			0	1	1	0		-1	-1	0	-0.168152	1	1
123	GEGHHHHH	0	0	0	0	0	1	0	0	0	1	2	0	0	0	0	0	0			1	3	0	0		-1.46212	1	1	1.73205	1.73205	0
28	NLYFQGH	1	0	0	0	0	0	0	0	0	0	0	0	0	0	0	0	0			1	0	0	0		1	1	1	0	0	0
14	TSLYKKAG	0	0	0	0	1	0	0	0	0	0	0	0	0	0	0	0	0			1	0	0	0		1	1	1	0	0	0
33	EGGSHHHHH	0	0	0	0	0	0	0	0	0	2	0	0	0	0	0	0	0			0	2	0	0		-1.41421	0	0	1.41421	1.41421	0
135	ASMTGGQQ	0	0	0	0	0	0	0	0	0	0	0	1	0	0	0	0	0			0	1	0	0		-1	0	0	1	1	0
16	WSHPQFEK	0	0	0	2	0	0	0	0	0	0	0	0	0	0	0	0	0			2	0	0	0		1.41421	1.41421	1.41421	0	0	0
62	SHHHHHHSQDP	0	0	0	0	0	0	0	0	0	0	0	0	0	0	0	0	0			0	0	0	0		0	0	0	0	0	0
97	ETAAAKFERNHM	0	1	0	0	0	0	0	0	0	0	0	0	0	0	0	0	0			1	0	0	0		1	1	1	0	0	0
9	ASMTGGQQMGR	0	0	0	0	0	0	0	0	0	0	0	0	0	0	0	0	0			0	0	0	0		0	0	0	0	0	0
23	EQKLISEEDLN	0	0	0	0	0	0	0	0	0	0	0	0	0	0	0	0	0			0	0	0	0		0	0	0	0	0	0
30	HHHHHHSSGLEVLFQGP	0	0	0	0	0	0	0	0	0	0	0	0	0	0	0	0	0			0	0	0	0		0	0	0	0	0	0
55	PTTENLYFQGAM	0	0	0	0	0	0	0	0	0	0	0	0	0	0	0	0	0			0	0	0	0		0	0	0	0	0	0
80	SMTGGQQMGRGS	0	0	0	0	0	0	0	0	0	0	0	0	0	0	0	0	0			0	0	0	0		0	0	0	0	0	0
83	RASQPELAPEDPED	0	0	0	0	0	0	0	0	0	0	0	0	0	0	0	0	0			0	0	0	0		0	0	0	0	0	0
		51778	18405	42120	28166	12954	21576	27836	15101	16000	16042	11437	12455	18531	23817	16271	16040	24435			202835	71035	74659	24435
		20896765	8422976	17954236	13973712	6142807	9549696	11285777	8251562	7678897	7465189	5911342	6041474	7528060	10278459	4820382	5160918	8260127			88225969	35348464	27787819	8260127
		403.584	457.646	426.264	496.12	474.202	442.607	405.438	546.425	479.931	465.353	516.861	485.064	406.241	431.56	296.256	321.753	338.045			434.964	497.62	372.197	338.045
